# Supplementary material for: Drosophila MARF1 ensures proper oocyte maturation by regulating nanos expression
Source: PLoS One. 2020 Apr 3;15(4):e0231114. doi: 10.1371/journal.pone.0231114 (PMC7122799; doi:10.1371/journal.pone.0231114)
Supplement: S1 Table — (XLSX) [file pone.0231114.s010.xlsx]

## Sheet: Table S1
Table S1 Hatching ratio of embryos expressing truncated Myc-dMarf1
Conditions	Genotype	DN	DRRM	DOST	DC	DC47
Overexpression	dMarf1KO321 heterozygous control; transgenic Myc-dMarf1	0.26087	0.167024	0.241935	0.188034	0.342975
Null mutant	dMarf1KO321 homozygous mutant; control	0	0	0	0	0
Rescue	dMarf1KO321 homozygous mutant; transgenic Myc-dMarf1	0	0	0	0	0
Transgenic Myc-dMarf1 expression was driven by Mata(III)
