# Supplementary material for: Drosophila MARF1 ensures proper oocyte maturation by regulating nanos expression
Source: PLoS One. 2020 Apr 3;15(4):e0231114. doi: 10.1371/journal.pone.0231114 (PMC7122799; doi:10.1371/journal.pone.0231114)
Supplement: S2 Table — (XLSX) [file pone.0231114.s011.xlsx]

## Sheet: status_OK
gene_id	gene	locus	Control (RPKM)	dMarf1_mutant (RPKM)	Average{log2(mutant+0.1)+log2(control+0.1)}	log2(mutant+0.1)/(control+0.1)	p_value	q_value	significant
FBgn0031388	CG12674	2L:2058789-2109878	1.33449	0	-1.4007	-3.84247	5e-05	0.0395591	yes
FBgn0040496	CG17104	2L:10677197-10679707	0.899788	0	-1.66112	-3.32162	5e-05	0.0395591	yes
FBgn0033836	CG18278	2R:13407010-13409887	1.25781	0	-1.44032	-3.76321	5e-05	0.0395591	yes
FBgn0265912	CR44701	2L:9887038-9887389	19.5521	0	0.487342	-7.61854	5e-05	0.0395591	yes
FBgn0039801	Npc2h	3R:30745478-30746290	2.17332	0	-1.06856	-4.50673	5e-05	0.0395591	yes
FBgn0014469	Cyp4e2	2R:8444559-8447164	21.7788	0.894038	2.22142	-4.46009	5e-05	0.0395591	yes
FBgn0032082	CG18088	2L:8967534-8975428	19.581	6.13914	3.47004	-1.65738	5e-05	0.0395591	yes
FBgn0017558	Pdk	2R:9426438-9434638	40.0421	13.3487	4.53822	-1.57765	5e-05	0.0395591	yes
FBgn0014417	CG13397	2L:8408887-8411868	73.0285	26.4857	5.46247	-1.45978	5e-05	0.0395591	yes
FBgn0267504	28SrRNA:CR45844	rDNA:66806-74924	12.5537	4.67234	2.95809	-1.40679	5e-05	0.0395591	yes
FBgn0027835	Dp1	2R:18409047-18421124	79.211	158.409	6.80894	0.998972	5e-05	0.0395591	yes
FBgn0033593	Listericin	2R:11241744-11242194	0	3.30026	-0.778142	5.08757	0.0001	0.05802	no
FBgn0031701	TotM	2L:5329856-5330464	1.89988	0	-1.16101	-4.32184	0.0001	0.05802	no
FBgn0052364	CG32364	3L:8209576-8210743	26.4745	7.18195	3.79815	-1.86765	0.0001	0.05802	no
FBgn0020415	Idgf2	2L:16400174-16450508	43.7223	15.0615	4.68797	-1.53125	0.0001	0.05802	no
FBgn0033519	CG11825	2R:10420413-10423650	54.9172	12.2357	4.70329	-2.15704	0.00015	0.072525	no
FBgn0039863	CG1815	3R:31669464-31677971	9.67535	18.9869	3.77183	0.965363	0.00015	0.072525	no
FBgn0014076	Vm32E	2L:11156117-11203544	1967.91	3764.41	11.4104	0.935725	0.00015	0.072525	no
FBgn0013813	Dhc98D	3R:28486952-28519398	0.772175	0.140506	-1.12658	-1.85854	0.00025	0.114513	no
FBgn0025739	pon	X:4636317-4639112	10.0179	22.3554	3.91391	1.15015	0.0003	0.130545	no
FBgn0032955	CG2201	2L:21614231-21624080	41.6371	81.7049	5.86869	0.970857	0.00035	0.14505	no
FBgn0030999	Mur18B	X:19213253-19214938	9.99134	2.2587	2.28652	-2.09705	0.0004	0.151357	no
FBgn0028538	Sec71	2L:13793520-13799674	10.5272	20.7679	3.89645	0.973524	0.0004	0.151357	no
FBgn0034417	CG15117	2R:19122230-19129300	4.6051	0.641832	0.901695	-2.66506	0.00045	0.163181	no
FBgn0054007	CG34007	2L:20495029-20495758	1.52149	0	-1.3123	-4.01925	0.00055	0.191466	no
FBgn0030301	HP5	X:11454785-11459227	29.5377	54.3701	5.32838	0.878031	0.00085	0.284521	no
FBgn0084049	CR41440	2R:4731513-4732343	1.37275	0	-1.38171	-3.88044	0.0011	0.354567	no
FBgn0262966	CG43277	2R:19637558-19638041	1.90555	0	-1.15897	-4.32593	0.0013	0.364965	no
FBgn0044812	TotC	3R:20872987-20873580	1.23923	0	-1.45026	-3.74333	0.0013	0.364965	no
FBgn0262104	CG42857	3R:9820513-9821191	21.03	1.95599	2.72053	-3.36139	0.0013	0.364965	no
FBgn0030466	CG15744	X:13288050-13294433	5.64091	11.1493	3.00652	0.970484	0.0012	0.364965	no
FBgn0032084	CG13101	2L:8977833-8984872	7.01873	1.25963	1.63742	-2.38841	0.00135	0.367158	no
FBgn0036398	upSET	3L:14002126-14020148	11.3753	19.4743	3.90567	0.770429	0.0014	0.369218	no
FBgn0025388	CG12179	X:4631051-4636004	6.45422	12.6344	3.19154	0.958235	0.0015	0.383956	no
FBgn0029990	CG2233	X:8035740-8037517	14.7281	5.17264	3.14439	-1.49174	0.00155	0.385419	no
FBgn0040091	Ugt58Fa	2R:22641785-22643917	14.276	5.77346	3.1999	-1.29138	0.00165	0.388107	no
FBgn0004647	N	X:3134869-3172221	5.60488	10.481	2.9578	0.891208	0.00165	0.388107	no
FBgn0000256	capu	2L:3872645-3902860	4.79754	10.0173	2.8154	1.0467	0.0019	0.43515	no
FBgn0010316	dap	2R:9712320-9716256	35.4416	63.9784	5.5766	0.850329	0.00195	0.43515	no
FBgn0040582	CG5791	3R:22087074-22088501	2.07056	0	-1.10193	-4.44	0.00235	0.509444	no
FBgn0034085	Ptp52F	2R:16171111-16178307	0.474648	2.03779	0.148435	1.89537	0.0024	0.509444	no
FBgn0266869	CR45330	2L:13241806-13244724	0	1.23562	-1.45221	3.73944	0.00255	0.528396	no
FBgn0012042	AttA	2R:14747361-14748215	2.30677	10.9243	2.36486	2.19552	0.00275	0.543937	no
FBgn0031118	RhoGAP19D	X:20469954-20510694	7.38854	13.0646	3.31164	0.813907	0.0027	0.543938	no
FBgn0259789	vfl	X:19766464-19783548	17.4886	29.415	4.50997	0.746808	0.00305	0.58987	no
FBgn0261041	stj	2R:13805793-13819571	0.943682	0.0701463	-1.24674	-2.61683	0.0033	0.624346	no
FBgn0034354	GstE11	2R:18503607-18505025	42.6907	20.1628	4.87999	-1.07846	0.00345	0.625528	no
FBgn0031263	CG2789	2L:553741-560523	178.652	103.303	7.08697	-0.789681	0.00345	0.625528	no
FBgn0032817	CG10631	2L:19742816-19756904	4.67483	8.117	2.64703	0.783162	0.00355	0.630523	no
FBgn0043854	slam	2L:6372387-6377284	11.3008	20.2351	3.92848	0.834837	0.00365	0.635319	no
FBgn0085753	28SrRNA-Psi:CR40596	rDNA:16935-22940	5.47072	2.0206	1.78117	-1.39339	0.00375	0.639926	no
FBgn0033555	RpS15Ab	2R:10821675-10822399	63.6504	31.8491	5.49603	-0.996659	0.00385	0.644357	no
FBgn0262536	CG43090	X:6199215-6199891	0.856646	0	-1.69294	-3.25799	0.00435	0.683807	no
FBgn0266836	CR45298	2L:2044516-2045381	0.477433	0	-2.0571	-2.52965	0.00425	0.683807	no
FBgn0267679	CR46015	3R:12370506-12371099	1.09734	0	-1.53105	-3.58176	0.00425	0.683807	no
FBgn0031741	CG11034	2L:5805394-5809063	1.92717	0.253056	-0.241282	-2.5215	0.0044	0.683807	no
FBgn0040752	Prosap	2R:14060455-14140902	16.8701	27.876	4.44552	0.721195	0.0046	0.702347	no
FBgn0261647	Axud1	2L:2365344-2370137	11.9667	20.6791	3.98501	0.784102	0.00515	0.772766	no
FBgn0000018	abo	2L:10973442-10975293	11.0572	21.3088	3.95002	0.940229	0.0058	0.827498	no
FBgn0035151	CG17129	3L:677878-680326	10.774	19.9967	3.88585	0.886076	0.0058	0.827498	no
FBgn0033127	Tsp42Ef	2R:7025009-7028082	25.9605	47.1002	5.13226	0.856928	0.00565	0.827498	no
FBgn0261797	Dhc64C	3L:4806052-4825687	15.9669	25.4425	4.34042	0.668808	0.0061	0.856263	no
FBgn0034270	CG6401	2R:17737621-17739685	21.2403	37.2961	4.82016	0.809307	0.00635	0.8703	no
FBgn0003169	put	3R:14619029-14625703	32.3366	52.5972	5.3696	0.700104	0.00645	0.8703	no
FBgn0262473	Tl	3R:26799040-26842403	58.2479	91.1181	6.18893	0.644639	0.0065	0.8703	no
FBgn0086266	Vm26Ac	2L:5958004-5958631	147.794	251.767	7.59247	0.768099	0.00665	0.876893	no
FBgn0003733	tor	2R:7705182-7709184	18.4624	30.9619	4.58569	0.742763	0.0071	0.922258	no
FBgn0033820	CG4716	2R:13256586-13257446	9.89953	2.42192	2.32819	-1.98734	0.0076	0.963546	no
FBgn0015040	Cyp9c1	2R:24615422-24638588	6.34283	2.10077	1.91285	-1.54969	0.00775	0.963546	no
FBgn0031698	Ncoa6	2L:5315289-5326832	15.8223	25.2644	4.32885	0.671756	0.00765	0.963546	no
FBgn0029766	CG15784	X:5429570-5432526	5.49915	11.3959	3.00413	1.03784	0.00795	0.967	no
FBgn0030438	CG15721	X:12970475-12974615	41.3299	65.9894	5.70947	0.673747	0.008	0.967	no
FBgn0040001	CG17374	3L:25752858-25762779	1.79369	0.735616	0.331056	-1.18029	0.0083	0.989519	no
FBgn0036138	CG14143	3L:11134986-11135480	0	0.467391	-2.06976	2.50434	0.04855	0.999504	no
FBgn0050380	CG30380	2R:7939200-7939659	0	0.530842	-1.99329	2.65728	0.04855	0.999504	no
FBgn0260955	CG42587	2L:14744844-14745210	0	1.082	-1.54035	3.56316	0.0801	0.999504	no
FBgn0262143	CG42869	3R:21736512-21736849	0	0.520112	-2.00566	2.63253	0.11855	0.999504	no
FBgn0262874	CG43229	X:18138541-18139000	0	0.524053	-2.00109	2.64167	0.05605	0.999504	no
FBgn0263654	CG43645	2L:17486120-17486365	0	2.70319	-0.917429	4.809	0.11855	0.999504	no
FBgn0264832	CG44040	3R:15320377-15320691	0	1.18644	-1.47927	3.68531	0.04855	0.999504	no
FBgn0263625	CR43634	3R:25794847-25795186	0	0.984871	-1.6022	3.43945	0.04855	0.999504	no
FBgn0264360	CR43812	2R:20264854-20270994	0	0.48213	-2.05126	2.54134	0.2179	0.999504	no
FBgn0265107	CR44209	2R:7533189-7533497	0	0.885682	-1.67137	3.30112	0.11855	0.999504	no
FBgn0265686	CR44493	2L:10917014-10964153	0	0.605999	-1.9121	2.81967	0.1799	0.999504	no
FBgn0265997	CR44772	2L:2745097-2758176	0	0.884916	-1.67193	3.3	0.15535	0.999504	no
FBgn0266675	CR45165	3L:17529867-17546660	0	0.772143	-1.75965	3.12456	0.2364	0.999504	no
FBgn0266738	CR45211	3R:15804247-15832632	0	0.655194	-1.8635	2.91685	0.21245	0.999504	no
FBgn0267203	CR45643	3R:16223394-16223854	0	0.700523	-1.82146	3.00094	0.09735	0.999504	no
FBgn0267227	CR45667	X:7679330-7679621	0	0.48213	-2.05126	2.54134	0.11855	0.999504	no
FBgn0267237	CR45677	3L:20395393-20395851	0	0.532909	-1.99093	2.662	0.04855	0.999504	no
FBgn0263631	mir-3645	X:5619135-5622539	0	10.8598	0.0661107	6.77608	0.18905	0.999504	no
FBgn0263529	mir-4977	2R:7396849-7407819	0	95.8703	1.63129	9.90644	0.15935	0.999504	no
FBgn0262317	mir-966	2L:6038116-6046050	0	25.3331	0.673354	7.99056	0.23295	0.999504	no
FBgn0013673	mt:ATPase8	dmel_mitochondrion_genome:3906-5524	0	3.05979	-0.83105	4.98176	0.1459	0.999504	no
FBgn0263233	robls54B	2R:17455742-17456441	0	0.467874	-2.06914	2.50557	0.04775	0.999504	no
FBgn0263485	scaRNA:PsiU2-55	2R:12153070-12162998	0	2.22205	-1.05326	4.53733	0.1918	0.999504	no
FBgn0082923	snoRNA:Or-aca3	3R:27922820-27937853	0	4.26587	-0.597829	5.4482	0.1259	0.999504	no
FBgn0086600	snoRNA:Psi18S-1347c	2R:18140077-18147191	0	4.36677	-0.581348	5.48116	0.12585	0.999504	no
FBgn0083038	snoRNA:Psi18S-525a	2L:20417056-20423027	0	5.85736	-0.373627	5.8966	0.18205	0.999504	no
FBgn0083016	snoRNA:Psi18S-841d	2R:21323429-21341847	0	5.29635	-0.444972	5.75391	0.18235	0.999504	no
FBgn0083014	snoRNA:Psi18S-996	3L:258175-264380	0	7.78242	-0.171645	6.30057	0.17615	0.999504	no
FBgn0083007	snoRNA:Psi28S-1135f	X:17143587-17148264	0	7.78242	-0.171645	6.30057	0.1669	0.999504	no
FBgn0083006	snoRNA:Psi28S-1153	2R:13557538-13557686	0	4.16797	-0.614189	5.41548	0.11855	0.999504	no
FBgn0082989	snoRNA:Psi28S-2442a	3R:5595363-5601136	0	10.0834	0.0131097	6.67008	0.12565	0.999504	no
FBgn0082957	snoRNA:Psi28S-3405d	3R:28599833-28605777	0	5.06941	-0.475964	5.69193	0.1576	0.999504	no
FBgn0263469	snoRNA:SC35-b	2L:12431074-12441279	0	6.96162	-0.250964	6.14193	0.16275	0.999504	no
FBgn0065046	snoRNA:U3:9B	X:10348169-10348337	0	2.70319	-0.917429	4.809	0.11855	0.999504	no
FBgn0004187	snRNA:U1:95Cc	3R:23801713-23860013	0	2.93439	-0.860261	4.92333	0.2297	0.999504	no
FBgn0263018	snRNA:U4atac:82E	3R:5172479-5217456	0	3.19232	-0.801412	5.04103	0.22285	0.999504	no
FBgn0038665	CG12269	3R:18978272-18978809	0.694333	0	-1.82706	-2.98974	0.01505	0.999504	no
FBgn0033640	CG13198	2R:11652755-11679354	0.662278	0	-1.85677	-2.93032	0.2018	0.999504	no
FBgn0036390	CG13738	3L:13973122-13973477	0.879373	0	-1.676	-3.29186	0.05005	0.999504	no
FBgn0040734	CG15065	2R:18389958-18390242	1.12866	0	-1.51242	-3.61901	0.1201	0.999504	no
FBgn0034330	CG18107	2R:18384566-18385589	1.57916	0	-1.28709	-4.06967	0.19425	0.999504	no
FBgn0051683	CG31683	2L:20426198-20449964	4.32704	0	-0.587793	-5.46827	0.125	0.999504	no
FBgn0051704	CG31704	2L:11814155-11928572	0.824418	0	-1.71766	-3.20855	0.2171	0.999504	no
FBgn0052284	CG32284	3L:3186663-3187245	0.530954	0	-1.99316	-2.65753	0.05005	0.999504	no
FBgn0261817	CG42759	3R:10140102-10144184	0.857675	0	-1.69216	-3.25954	0.2262	0.999504	no
FBgn0262022	CG42833	3L:20200092-20201638	0.933923	0	-1.6369	-3.37006	0.02245	0.999504	no
FBgn0262101	CG42854	X:17232941-17305475	0.461336	0	-2.0775	-2.48886	0.12265	0.999504	no
FBgn0262881	CG43236	2R:14638537-14638935	0.856396	0	-1.69312	-3.25761	0.09935	0.999504	no
FBgn0263083	CG43351	2R:19022324-19032642	3.25491	0	-0.787827	-5.0682	0.02205	0.999504	no
FBgn0262027	CR42838	3L:19424701-19424926	1.02059	0	-1.57883	-3.48619	0.1201	0.999504	no
FBgn0262604	CR43130	3R:8807678-8821098	0.506311	0	-2.0219	-2.60006	0.1754	0.999504	no
FBgn0263488	CR43603	3L:5761962-5765702	1.90184	0	-1.1603	-4.32325	0.1644	0.999504	no
FBgn0264912	CR44103	3R:5368480-5368806	1.4928	0	-1.32518	-3.99349	0.07895	0.999504	no
FBgn0265043	CR44160	3R:17391501-17393020	0.54252	0	-1.98006	-2.68374	0.21235	0.999504	no
FBgn0265343	CR44297	2R:10052540-10066514	0.891533	0	-1.6671	-3.30966	0.2145	0.999504	no
FBgn0265760	CR44567	3L:17633039-17633317	1.08462	0	-1.53875	-3.56635	0.07895	0.999504	no
FBgn0265899	CR44688	3L:22896126-22896619	0.465452	0	-2.07223	-2.4994	0.05005	0.999504	no
FBgn0265900	CR44689	3L:22898190-22898580	0.479237	0	-2.05485	-2.53415	0.07895	0.999504	no
FBgn0265946	CR44733	2L:14409754-14410045	0.478491	0	-2.05578	-2.53229	0.1201	0.999504	no
FBgn0265949	CR44736	2L:16203109-16203476	0.817185	0	-1.72332	-3.19721	0.05005	0.999504	no
FBgn0266002	CR44776	2L:6551853-6552436	0.474317	0	-2.061	-2.52185	0.02845	0.999504	no
FBgn0266628	CR45135	2R:10481893-10543291	0.67728	0	-1.84271	-2.95843	0.1273	0.999504	no
FBgn0266843	CR45305	2L:5070886-5072055	1.04989	0	-1.56022	-3.52342	0.1716	0.999504	no
FBgn0266879	CR45340	2L:66317-76211	1.33763	0	-1.39912	-3.84562	0.2228	0.999504	no
FBgn0266929	CR45380	3L:3329280-3329597	0.766498	0	-1.76433	-3.1152	0.07895	0.999504	no
FBgn0267011	CR45455	2L:19537964-19538223	0.664075	0	-1.85507	-2.93371	0.1201	0.999504	no
FBgn0267019	CR45463	2L:6480660-6488756	1.76652	0	-1.21079	-4.22228	0.1879	0.999504	no
FBgn0267226	CR45666	X:7679967-7680520	0.77592	0	-1.75653	-3.1308	0.04545	0.999504	no
FBgn0033696	Cyp6g2	2R:12185666-12190377	0.582461	0	-1.93655	-2.77075	0.1072	0.999504	no
FBgn0053868	His2B:CG33868	2L:21537504-21538099	0.459864	0	-2.07939	-2.48508	0.02845	0.999504	no
FBgn0263556	mir-4940	3L:9137859-9145693	12.5402	0	0.16901	-6.98188	0.23675	0.999504	no
FBgn0263526	mir-4971	2L:3462217-3466112	3.80827	0	-0.677699	-5.28846	0.25	0.999504	no
FBgn0014865	Mtk	2R:15401095-15471884	1.80445	0	-1.19628	-4.2513	0.19035	0.999504	no
FBgn0054003	NimB3	2L:13967463-13967985	0.683878	0	-1.83661	-2.97063	0.02845	0.999504	no
FBgn0266170	pre-mod(mdg4)-C	3R:21350845-21377401	0.540496	0	-1.98233	-2.67919	0.11755	0.999504	no
FBgn0263477	scaRNA:PsiU1-6	3R:9711141-9725615	3.30039	0	-0.778114	-5.08763	0.17605	0.999504	no
FBgn0263474	scaRNA:PsiU2-38.40.42	2L:21174181-21179729	5.3889	0	-0.432706	-5.77845	0.19105	0.999504	no
FBgn0065104	snmRNA:158	2L:5100876-5207002	9.72811	0	-0.012507	-6.61884	0.23695	0.999504	no
FBgn0263459	snoRNA:2R:9445410	2R:13557904-13558055	3.86184	0	-0.667879	-5.3081	0.1201	0.999504	no
FBgn0263475	snoRNA:CG16892-a	X:9273412-9283117	4.04221	0	-0.635764	-5.37233	0.19545	0.999504	no
FBgn0263463	snoRNA:gcl-a	2R:8724257-8729501	3.10154	0	-0.821581	-5.00069	0.18855	0.999504	no
FBgn0263467	snoRNA:nop5-x16-a	2L:6914300-6920210	15.2058	0	0.307039	-7.25793	0.1534	0.999504	no
FBgn0086068	snoRNA:Or-CD12	3L:3219155-3222960	36.3148	0	0.932262	-8.50838	0.17065	0.999504	no
FBgn0083057	snoRNA:Psi18S-110	3L:826719-833385	5.12802	0	-0.467832	-5.70819	0.1711	0.999504	no
FBgn0083046	snoRNA:Psi18S-1389a	2R:21323429-21341847	3.2368	0	-0.791731	-5.06039	0.14395	0.999504	no
FBgn0083041	snoRNA:Psi18S-1854b	X:17143587-17148264	10.256	0	0.0252334	-6.69432	0.1485	0.999504	no
FBgn0083039	snoRNA:Psi18S-301	3R:20574905-20575043	15.7691	0	0.33311	-7.31008	0.05005	0.999504	no
FBgn0083037	snoRNA:Psi18S-525b	2L:20417056-20423027	5.66711	0	-0.39704	-5.84978	0.2041	0.999504	no
FBgn0083023	snoRNA:Psi18S-640d	2L:20417056-20423027	6.28127	0	-0.324042	-5.99577	0.18985	0.999504	no
FBgn0082998	snoRNA:Psi28S-1192d	X:17143587-17148264	5.66711	0	-0.39704	-5.84978	0.1768	0.999504	no
FBgn0086670	snoRNA:Psi28S-2622	3L:1475437-1489547	5.00663	0	-0.484778	-5.6743	0.2116	0.999504	no
FBgn0082959	snoRNA:Psi28S-3405b	3R:28599833-28605777	5.03695	0	-0.480508	-5.68284	0.20075	0.999504	no
FBgn0082958	snoRNA:Psi28S-3405c	3R:28599833-28605777	5.03695	0	-0.480508	-5.68284	0.1842	0.999504	no
FBgn0086668	snoRNA:Psi28S-3436a	X:6741536-6744238	4.88318	0	-0.502431	-5.63899	0.1666	0.999504	no
FBgn0086602	snoRNA:Psi28S-3436b	X:6741536-6744238	9.30641	0	-0.0441419	-6.55557	0.14045	0.999504	no
FBgn0263468	snoRNA:SC35-a	2L:12431074-12441279	7.38357	0	-0.209101	-6.22565	0.1472	0.999504	no
FBgn0263847	snRNA:LU	2L:3043946-3056143	16.184	0	0.351728	-7.34731	0.18125	0.999504	no
FBgn0003920	snRNA:U2:14B	X:16254671-16254863	1.71036	0	-1.23283	-4.1782	0.1201	0.999504	no
FBgn0003930	snRNA:U4:39B	2L:21212321-21220572	23.266	0	0.612205	-7.86827	0.22305	0.999504	no
FBgn0003933	snRNA:U5:14B	X:16254007-16254117	11.3902	0	0.100202	-6.84426	0.1201	0.999504	no
FBgn0003935	snRNA:U5:34A	2L:13244847-13244974	6.9835	0	-0.248733	-6.14639	0.1201	0.999504	no
FBgn0033584	CG7737	2R:11222870-11232516	8.60231	0.194058	0.677786	-4.88723	0.2407	0.999504	no
FBgn0267010	CR45454	2L:10872013-10872384	7.71666	0.268116	0.762392	-4.40832	0.2414	0.999504	no
FBgn0031365	CG17650	2L:1758285-1759093	3.40094	0.137072	-0.13443	-3.88435	0.2415	0.999504	no
FBgn0263584	CR43609	2L:21822-25155	0.557904	0.0224859	-1.81668	-2.42526	0.2343	0.999504	no
FBgn0032235	CG5096	2L:10380102-10384723	14.8467	0.640774	1.73443	-4.33465	0.03225	0.999504	no
FBgn0028396	TotA	3R:20871035-20871700	2.7562	0.120746	-0.332722	-3.69364	0.24155	0.999504	no
FBgn0031296	CG4415	2L:1008377-1048053	3.99923	0.209872	0.172549	-3.72561	0.0527	0.999504	no
FBgn0041579	AttC	2R:13393704-13399368	0.0647887	0.913941	-1.29067	2.62128	0.23735	0.999504	no
FBgn0031337	CG14346	2L:1367995-1369050	2.26633	0.164743	-0.337342	-3.15999	0.0753	0.999504	no
FBgn0263321	CG43402	2L:1442626-1443832	1.50989	0.117029	-0.758539	-2.891	0.19615	0.999504	no
FBgn0039052	CG6733	3R:23070515-23112730	0.540073	0.0418833	-1.73046	-2.17353	0.459	0.999504	no
FBgn0033047	CG7882	2R:5957620-5960183	0.848294	0.066284	-1.33244	-2.51169	0.05255	0.999504	no
FBgn0265457	CR44357	X:7137722-7405797	1.75862	0.141341	-0.578312	-2.94509	0.155	0.999504	no
FBgn0033381	GstE13	2R:9122124-9132030	36.6453	3.09829	3.43839	-3.52219	0.2458	0.999504	no
FBgn0024995	CG2680	X:2704570-2707427	0.508288	0.0465595	-1.74381	-2.05327	0.49395	0.999504	no
FBgn0050178	CG30178	2R:23978800-23988455	1.01058	0.0925696	-1.11262	-2.52786	0.5119	0.999504	no
FBgn0033124	Tsp42Ec	2R:7006441-7008622	0.604539	0.0553761	-1.59571	-2.18091	0.2468	0.999504	no
FBgn0025454	Cyp6g1	2R:12185666-12190377	1.02245	0.0980788	-1.0846	-2.5025	0.0506	0.999504	no
FBgn0039611	CG14528	3R:28870605-28887709	0.0912894	0.942833	-1.16283	2.44668	0.23525	0.999504	no
FBgn0266219	CR44914	2L:6872713-6874378	0.0508224	0.512109	-1.71861	2.02094	0.1901	0.999504	no
FBgn0067903	IM18	2R:23600913-23601773	0.50149	5.05304	0.816018	3.09881	0.2416	0.999504	no
FBgn0262484	CG43074	3L:3472446-3510895	0.951534	0.0958781	-1.13974	-2.42447	0.25145	0.999504	no
FBgn0050401	CG30401	2R:21985625-21986938	4.70742	0.474878	0.733295	-3.06394	0.00885	0.999504	no
FBgn0001229	Hsp67Bc	3L:9371510-9372497	1.67086	0.174162	-0.521225	-2.69135	0.0991	0.999504	no
FBgn0038658	CG14292	3R:18904932-18905655	6.58639	0.714698	1.22278	-3.03689	0.0189	0.999504	no
FBgn0028369	kirre	X:2739088-3134532	2.83587	0.311178	0.135812	-2.83595	0.0919	0.999504	no
FBgn0035176	CG13905	3L:902897-903810	0.572449	0.0640892	-1.58998	-2.03494	0.25025	0.999504	no
FBgn0031517	CG15406	2L:3304099-3319872	0.846083	0.0947243	-1.22023	-2.28053	0.2813	0.999504	no
FBgn0052695	CG32695	X:9872381-9874057	2.20344	0.247947	-0.159635	-2.72685	0.17775	0.999504	no
FBgn0032249	CG5337	2L:10431337-10435656	1.00806	0.118504	-1.02312	-2.3423	0.2794	0.999504	no
FBgn0026176	SkpB	2R:12138694-12140229	1.13889	0.135006	-0.890091	-2.39828	0.2963	0.999504	no
FBgn0052582	CR32582	X:15835600-15836923	2.33119	0.277153	-0.0625578	-2.68844	0.04465	0.999504	no
FBgn0033521	CG12896	2R:10426879-10427915	3.42987	0.423178	0.442494	-2.75424	0.02695	0.999504	no
FBgn0036597	CG4962	3L:16294710-16295547	0.0790401	0.63713	-1.46083	2.04164	0.25715	0.999504	no
FBgn0033821	CG10799	2R:13257885-13258477	0.926788	0.11673	-1.08395	-2.24417	0.2638	0.999504	no
FBgn0038718	CG17752	3R:19610224-19612437	0.717321	0.090347	-1.34216	-2.10227	0.10555	0.999504	no
FBgn0013685	mt:ND6	dmel_mitochondrion_genome:9969-10494	1.11855	0.140882	-0.884218	-2.33877	0.2638	0.999504	no
FBgn0259708	CG42362	2R:21664125-21666579	1.47705	0.187373	-0.570888	-2.45623	0.2673	0.999504	no
FBgn0003996	w	X:2739088-3134532	0.484157	0.0636321	-1.69352	-1.8359	0.5041	0.999504	no
FBgn0265665	CR44472	2R:19504774-19505462	0.506513	3.64353	0.591505	2.62579	0.10385	0.999504	no
FBgn0264901	CR44092	3R:24227022-24250248	0.136038	0.959507	-0.999758	2.1663	0.43245	0.999504	no
FBgn0032603	CG17928	2L:16791567-16793444	1.59265	0.229103	-0.422053	-2.36267	0.0236	0.999504	no
FBgn0085360	CG34331	X:20122452-20125271	0.777135	0.111864	-1.21396	-2.04966	0.2227	0.999504	no
FBgn0264269	CR43769	2L:9470325-9470861	1.21514	0.174912	-0.733871	-2.25817	0.27295	0.999504	no
FBgn0036670	CG13029	3L:16852526-16862517	4.08586	0.605333	0.78095	-2.56915	0.51765	0.999504	no
FBgn0051477	CG31477	3R:10121772-10122320	1.3498	0.204678	-0.589394	-2.2505	0.17715	0.999504	no
FBgn0266710	hog	X:14686037-14749376	1.43621	0.222636	-0.506323	-2.2514	0.27805	0.999504	no
FBgn0003009	ord	2R:23271256-23275536	1.74064	0.276928	-0.263716	-2.28785	0.0087	0.999504	no
FBgn0040350	CG3690	X:948584-951900	0.604422	0.0975278	-1.42268	-1.83438	0.04465	0.999504	no
FBgn0003961	Uro	2L:7780084-7781415	1.57915	0.258026	-0.367066	-2.22959	0.04125	0.999504	no
FBgn0039651	CG14508	3R:29202659-29204133	1.78312	0.292483	-0.218086	-2.26242	0.03535	0.999504	no
FBgn0259200	CG42304	3L:2652087-2711690	0.257695	1.55848	-0.376668	2.21306	0.2774	0.999504	no
FBgn0035737	Cpr65Ec	3L:7093203-7093841	0.124105	0.750293	-1.19586	1.92379	0.27995	0.999504	no
FBgn0267754	CR46085	3R:27245332-27245701	0.269208	1.62753	-0.324392	2.22621	0.27995	0.999504	no
FBgn0043853	scaRNA:MeU5-C46	3R:7472457-7473781	0.386288	2.33536	0.122009	2.32425	0.5235	0.999504	no
FBgn0039622	eIF4E-6	3R:29026438-29027174	0.571677	0.095951	-1.4628	-1.77727	0.2608	0.999504	no
FBgn0031563	CG10031	2L:3698450-3699092	0.722834	0.121389	-1.22834	-1.89402	0.2871	0.999504	no
FBgn0035496	CG14990	3L:4093206-4103256	0.623903	0.104775	-1.37701	-1.82176	0.4453	0.999504	no
FBgn0052023	CG32023	3L:8803601-8804182	0.838911	0.140882	-1.07227	-1.96266	0.2871	0.999504	no
FBgn0085313	CG34284	3R:18902337-18902933	0.852068	0.143091	-1.05565	-1.96957	0.2871	0.999504	no
FBgn0259715	CG42369	2L:6377770-6411326	1.36301	0.228897	-0.527676	-2.15323	0.09165	0.999504	no
FBgn0265308	CR44281	2R:8649648-8665223	0.676062	0.113534	-1.29661	-1.86171	0.3626	0.999504	no
FBgn0050172	CG30172	2R:24029316-24031427	1.18203	0.198634	-0.69256	-2.10198	0.54515	0.999504	no
FBgn0263560	mir-4987	2L:10837731-10842597	16.4603	2.80321	2.79365	-2.51201	0.4871	0.999504	no
FBgn0034200	CG11395	2R:17137239-17139931	1.41255	0.242811	-0.473766	-2.1415	0.0821	0.999504	no
FBgn0010385	Def	2R:10052540-10066514	0.915857	5.30248	1.22816	2.41092	0.48065	0.999504	no
FBgn0039311	CG10513	3R:25275789-25277212	1.52638	0.276049	-0.354672	-2.11267	0.04255	0.999504	no
FBgn0267009	CR45453	2L:10870866-10871133	1.8239	9.80144	2.12584	2.3636	0.1358	0.999504	no
FBgn0010381	Drs	3L:3369555-3369942	18.2591	3.43428	3.00992	-2.37701	0.0106	0.999504	no
FBgn0034356	CG10924	2R:18527429-18535749	0.123807	0.652127	-1.28531	1.74872	0.0541	0.999504	no
FBgn0037386	CG1208	3R:5830061-5838782	0.115098	0.603062	-1.36261	1.70866	0.0664	0.999504	no
FBgn0033659	Damm	2R:11864111-11866383	1.24618	0.239218	-0.565422	-1.98859	0.07695	0.999504	no
FBgn0037765	CG9458	3R:9818913-9819877	1.68451	0.326407	-0.197084	-2.06522	0.06275	0.999504	no
FBgn0030270	CG15199	X:11137858-11141835	0.14112	0.71099	-1.17721	1.74993	0.4964	0.999504	no
FBgn0037562	CG11671	3R:8287875-8288613	0.09436	0.475388	-1.58029	1.5658	0.2973	0.999504	no
FBgn0040959	Peritrophin-15a	2L:8395664-8396096	0.2824	1.42274	-0.390088	1.99352	0.2973	0.999504	no
FBgn0025393	CG14795	X:1483478-1517615	0.177656	0.892366	-0.929843	1.83757	0.4983	0.999504	no
FBgn0039504	CG14260	3R:27265456-27273273	0.64446	0.129362	-1.27502	-1.69857	0.50405	0.999504	no
FBgn0262574	CG43114	2R:11310334-11318676	2.8831	0.580962	0.511229	-2.13117	0.2944	0.999504	no
FBgn0032913	CG9259	2L:21089374-21090999	0.982691	0.19803	-0.815924	-1.86109	0.0501	0.999504	no
FBgn0034411	CG18605	2R:18977513-18979279	0.652469	0.131486	-1.26065	-1.70071	0.11635	0.999504	no
FBgn0051697	CG31697	2L:19533478-19537363	0.496641	0.100084	-1.53319	-1.57626	0.52795	0.999504	no
FBgn0267057	CR45501	X:19745935-19750167	0.645288	0.130039	-1.27209	-1.69592	0.5156	0.999504	no
FBgn0037762	eloF	3R:9814160-9815158	1.23734	0.249351	-0.548942	-1.93662	0.11635	0.999504	no
FBgn0003938	snRNA:U5:63BC	3L:3090800-3090923	38.9478	7.8488	4.13895	-2.29643	0.3144	0.999504	no
FBgn0030262	Vago	X:11089230-11095143	0.937747	0.188983	-0.868744	-1.8444	0.53045	0.999504	no
FBgn0034140	CG8317	2R:16574578-16576586	1.57751	0.32826	-0.23856	-1.96976	0.0514	0.999504	no
FBgn0033815	CG4676	2R:13235979-13237055	0.605274	2.88306	0.536524	2.08054	0.02675	0.999504	no
FBgn0035855	CG7366	3L:8201077-8202417	0.198783	0.921355	-0.856173	1.77331	0.0786	0.999504	no
FBgn0027494	RpS10a	3R:27639885-27656996	7.86781	1.69878	1.9206	-2.14716	0.0172	0.999504	no
FBgn0035933	CG13309	3L:8810394-8811265	0.680474	0.152367	-1.17199	-1.62883	0.2156	0.999504	no
FBgn0267773	CR46104	3R:28336888-28339765	1.02687	0.229929	-0.713726	-1.77209	0.5568	0.999504	no
FBgn0025583	IM2	2R:18386601-18387030	2.45156	0.548934	0.363762	-1.97524	0.2156	0.999504	no
FBgn0050424	CG30424	2R:24965274-24967298	2.55265	0.579237	0.424711	-1.96545	0.02705	0.999504	no
FBgn0034053	Cyp4aa1	2R:15942863-15989498	0.617356	0.143547	-1.25848	-1.55849	0.4515	0.999504	no
FBgn0039324	CG10553	3R:25316460-25318111	0.474349	0.110298	-1.52475	-1.44949	0.16565	0.999504	no
FBgn0035412	CG14957	3L:3187562-3189747	5.30672	1.23394	1.42522	-2.01906	0.08135	0.999504	no
FBgn0020416	Idgf1	2L:16400174-16450508	1.09211	0.256741	-0.616767	-1.74057	0.38645	0.999504	no
FBgn0030914	CG6106	X:18358880-18362527	0.135003	0.571147	-1.33227	1.51395	0.08445	0.999504	no
FBgn0038012	CG10013	3R:12323520-12325210	2.9498	0.704757	0.64767	-1.92209	0.0097	0.999504	no
FBgn0003285	rst	X:2739088-3134532	4.07955	0.97824	1.08601	-1.95467	0.0732	0.999504	no
FBgn0034839	CG13540	2R:23270476-23271059	2.90924	0.697943	0.631878	-1.91504	0.0911	0.999504	no
FBgn0038033	CG10097	3R:12386248-12402902	1.45785	0.352188	-0.252725	-1.78456	0.3622	0.999504	no
FBgn0037902	CG5281	3R:11435849-11437523	1.73172	0.420066	-0.0350172	-1.81643	0.02605	0.999504	no
FBgn0033980	Cyp6a20	2R:14882117-14884046	1.72632	0.427734	-0.0265888	-1.79106	0.0239	0.999504	no
FBgn0015831	Rtnl2	3R:7528863-7530241	0.121228	0.488661	-1.47044	1.4119	0.18745	0.999504	no
FBgn0030807	CG13000	X:16943289-16968679	0.147566	0.594752	-1.26977	1.48868	0.5104	0.999504	no
FBgn0083011	snoRNA:Psi28S-1135b	X:17143587-17148264	4.43703	17.8831	3.17516	1.98682	0.50285	0.999504	no
FBgn0036780	CG7330	3L:18148922-18153807	0.461511	0.116253	-1.52091	-1.37659	0.191	0.999504	no
FBgn0036730	qjt	3L:17479095-17486230	0.572365	0.144177	-1.30334	-1.46132	0.2449	0.999504	no
FBgn0039239	CG13641	3R:24862930-24864732	0.531377	0.133855	-1.37987	-1.43289	0.40025	0.999504	no
FBgn0040735	CG16836	2R:18388994-18389443	1.99006	0.501299	0.164849	-1.79739	0.27785	0.999504	no
FBgn0040972	CG16978	2L:13143213-13143622	0.871293	0.21948	-0.844112	-1.60418	0.39745	0.999504	no
FBgn0050196	CG30196	2R:22654804-22655392	0.614288	0.15474	-1.22916	-1.48748	0.39745	0.999504	no
FBgn0083972	CG34136	2L:21094965-21102429	1.07624	0.271107	-0.597955	-1.66428	0.5778	0.999504	no
FBgn0264776	CG44014	3R:15507939-15508886	0.561716	0.141497	-1.32282	-1.45421	0.27785	0.999504	no
FBgn0085759	CR40640	211000022278878:0-569	0.984741	0.248058	-0.702625	-1.63995	0.27785	0.999504	no
FBgn0082987	snoRNA:Psi28S-2444	2R:19442341-19443825	25.792	6.49705	3.70813	-1.97261	0.5215	0.999504	no
FBgn0031389	CG4259	2L:2127308-2129237	0.474326	0.119609	-1.49352	-1.38693	0.2264	0.999504	no
FBgn0032856	CG16798	2L:20376980-20382356	1.6262	0.414578	-0.0854693	-1.74614	0.01725	0.999504	no
FBgn0041581	AttB	2R:14749222-14750165	1.23346	4.81847	1.35669	1.88304	0.02205	0.999504	no
FBgn0265267	CG18258	X:17212306-17213977	0.244578	0.950546	-0.732979	1.60824	0.0842	0.999504	no
FBgn0040958	Peritrophin-15b	2L:8394428-8395332	0.344718	1.33155	-0.32573	1.68662	0.285	0.999504	no
FBgn0032089	Rcd-1r	2L:9012187-9014149	1.42808	0.371339	-0.236721	-1.69688	0.06585	0.999504	no
FBgn0040606	CG6503	3R:26424697-26425105	11.8543	3.08927	2.62634	-1.90623	0.04505	0.999504	no
FBgn0051323	CG31323	3R:26170846-26188807	0.183547	0.70194	-1.06839	1.49991	0.47495	0.999504	no
FBgn0010388	Dro	2R:14745960-14746714	8.5006	32.1936	4.05881	1.90874	0.0106	0.999504	no
FBgn0034229	CG4847	2R:17511512-17513855	0.777071	0.20593	-0.94898	-1.51949	0.1096	0.999504	no
FBgn0261434	hkb	3R:4345014-4346646	0.497234	0.133604	-1.42075	-1.35423	0.17285	0.999504	no
FBgn0031533	CG2772	2L:3445991-3447589	1.03549	0.280906	-0.604589	-1.57581	0.09825	0.999504	no
FBgn0033250	CG14762	2R:8009118-8013755	0.474019	0.129551	-1.46197	-1.32228	0.0594	0.999504	no
FBgn0034331	CG15067	2R:18384566-18385589	1.63925	0.450468	-0.031402	-1.65973	0.1869	0.999504	no
FBgn0267587	CR45925	2R:19396214-19396849	3.32928	0.914891	0.899615	-1.75658	0.3672	0.999504	no
FBgn0263046	CG43341	2R:7623241-7656770	0.26989	0.978995	-0.662572	1.54452	0.55315	0.999504	no
FBgn0033215	CG1942	2R:7712577-7714182	0.738308	0.206646	-0.979901	-1.45091	0.1354	0.999504	no
FBgn0030595	CG14406	X:14839375-14953697	1.04025	0.293806	-0.577546	-1.53379	0.53385	0.999504	no
FBgn0266742	CR45215	3R:8316983-8333792	0.225354	0.792836	-0.891725	1.45638	0.6146	0.999504	no
FBgn0034162	CG6426	2R:16869401-16871851	1.85767	0.534799	0.156755	-1.62477	0.12505	0.999504	no
FBgn0031715	tomb	2L:5524138-5536758	0.499244	0.143726	-1.38773	-1.29788	0.56065	0.999504	no
FBgn0001089	Gal	2L:6000227-6006827	1.0348	0.297923	-0.5735	-1.51188	0.23895	0.999504	no
FBgn0263458	snoRNA:CG43051-a	2L:12455539-12546611	29.4672	8.67175	4.0094	-1.75306	0.56895	0.999504	no
FBgn0028526	CG15293	2L:14108056-14109447	3.46914	1.02535	1.00298	-1.6652	0.0245	0.999504	no
FBgn0026314	Ugt35b	3R:11168502-11170246	0.523302	0.155083	-1.32648	-1.28896	0.1552	0.999504	no
FBgn0032669	CG15155	2L:18154850-18155942	1.0874	0.323438	-0.495986	-1.48758	0.14275	0.999504	no
FBgn0265311	CR44284	2R:9177863-9186342	0.150949	0.50699	-1.35739	1.27428	0.57545	0.999504	no
FBgn0033520	Prx2540-1	2R:10424435-10425471	8.32968	2.53907	2.23775	-1.67545	0.01555	0.999504	no
FBgn0031343	CG18131	2L:1497242-1500608	4.96253	1.53845	1.5261	-1.62753	0.192	0.999504	no
FBgn0022770	Peritrophin-A	X:20244646-20248203	0.567676	0.175995	-1.22003	-1.27451	0.1482	0.999504	no
FBgn0032055	CG13091	2L:8519689-8521809	1.25365	0.390982	-0.294702	-1.46311	0.05805	0.999504	no
FBgn0045761	CHKov1	3R:25323155-25329316	1.65053	5.24233	1.61263	1.60968	0.0117	0.999504	no
FBgn0051086	CG31086	3R:26170846-26188807	0.371186	1.15291	-0.380174	1.41091	0.60515	0.999504	no
FBgn0038719	CG16727	3R:19613380-19615784	0.624379	0.201321	-1.09791	-1.26544	0.13135	0.999504	no
FBgn0035311	CR15821	3L:2171643-2172773	1.54634	0.500817	-0.00787008	-1.45426	0.09285	0.999504	no
FBgn0013307	Odc1	2R:8004823-8006672	1.33439	0.433723	-0.1927	-1.42627	0.0939	0.999504	no
FBgn0266350	CR44999	X:3373158-3573622	2.27608	0.751345	0.5082	-1.48077	0.5809	0.999504	no
FBgn0267463	CR45813	3L:1546091-1555315	0.179796	0.544208	-1.23598	1.20315	0.5557	0.999504	no
FBgn0085283	CG34254	3L:18680408-18680779	0.380252	1.14943	-0.368433	1.37941	0.42625	0.999504	no
FBgn0265535	CG44385	X:11129361-11137118	0.259661	0.784909	-0.825845	1.29889	0.58555	0.999504	no
FBgn0266405	CR45045	3R:17646902-17670895	0.746402	2.25624	0.497951	1.47707	0.54995	0.999504	no
FBgn0267084	CR45528	X:5755491-5759751	0.177931	0.537854	-1.24795	1.1985	0.59465	0.999504	no
FBgn0082981	snoRNA:Psi28S-2949	2R:9095272-9098525	3.53135	10.6746	2.64503	1.56906	0.55655	0.999504	no
FBgn0086662	snoRNA:Psi28S-3186	3R:5595363-5601136	4.65321	14.0658	3.03662	1.57544	0.54075	0.999504	no
FBgn0001230	Hsp68	3R:24054390-24057310	2.29743	0.764143	0.525415	-1.47215	0.1712	0.999504	no
FBgn0052657	CR32657	X:12043697-12335214	0.890847	0.299129	-0.669169	-1.31181	0.598	0.999504	no
FBgn0002862	Mst87F	3R:13827150-13828427	0.554804	0.186338	-1.20754	-1.19334	0.4074	0.999504	no
FBgn0040733	CG15068	2R:18390352-18390629	13.8989	4.66819	3.03034	-1.5538	0.30845	0.999504	no
FBgn0265342	CG44296	2R:10050347-10052167	0.65035	0.218432	-1.03265	-1.23658	0.58965	0.999504	no
FBgn0266456	CG45081	3L:19261393-19268913	0.644198	0.216366	-1.04329	-1.23409	0.5795	0.999504	no
FBgn0037714	CG9396	3R:9570413-9571623	0.56616	0.190155	-1.18558	-1.19904	0.38315	0.999504	no
FBgn0264677	CR43962	X:22514452-22514891	2.50396	0.841001	0.646488	-1.46844	0.43685	0.999504	no
FBgn0267455	CR45805	3L:129449-145895	0.635875	0.21357	-1.0578	-1.23067	0.62015	0.999504	no
FBgn0267729	CR46060	3R:26106867-26130674	0.656458	0.220483	-1.02217	-1.23901	0.5843	0.999504	no
FBgn0040736	IM3	2R:18387894-18388734	3.93732	1.32242	1.26087	-1.50505	0.2754	0.999504	no
FBgn0034822	RpL37b	2R:23100056-23100478	0.615083	0.206587	-1.09472	-1.22181	0.49625	0.999504	no
FBgn0065073	snoRNA:229	2R:23072908-23074725	15.011	5.04172	3.13989	-1.55528	0.5894	0.999504	no
FBgn0086671	snoRNA:Psi28S-2876	X:17143587-17148264	15.011	5.04172	3.13989	-1.55528	0.5924	0.999504	no
FBgn0027556	CG4928	X:16913179-16938209	0.773397	0.261262	-0.832087	-1.27359	0.08015	0.999504	no
FBgn0085209	CG34180	2L:6060509-6062757	0.775785	0.264362	-0.823953	-1.2652	0.59455	0.999504	no
FBgn0260467	CG7071	3R:22362619-22365983	1.5449	0.528528	0.0240244	-1.38795	0.62525	0.999504	no
FBgn0032780	CG13085	2L:19400752-19430270	0.50452	1.47144	-0.0370254	1.37823	0.66945	0.999504	no
FBgn0085452	CG34423	2R:23357659-23359204	4.71424	1.64302	1.53445	-1.46572	0.1491	0.999504	no
FBgn0266745	CG45218	3R:15281370-15308779	1.15204	3.28892	1.04255	1.43654	0.61255	0.999504	no
FBgn0034838	CG12782	2R:23264268-23265543	1.02311	0.35857	-0.478643	-1.29229	0.16355	0.999504	no
FBgn0250757	CG42235	3R:25907021-25922634	0.598707	0.210456	-1.10239	-1.1703	0.11365	0.999504	no
FBgn0085799	CR41544	211000022278880:0-540	9.48762	3.36612	2.52725	-1.46785	0.05045	0.999504	no
FBgn0085732	CR40190	2R:1211066-1213666	0.760409	2.14222	0.474011	1.38183	0.0542	0.999504	no
FBgn0037742	Rpt3R	3R:9754734-9759313	3.99434	1.42932	1.32326	-1.42074	0.19055	0.999504	no
FBgn0032670	CG5783	2L:18156042-18159272	0.240885	0.667475	-0.967226	1.17083	0.4972	0.999504	no
FBgn0052462	CG32462	3L:22850110-22854434	0.173833	0.481675	-1.32517	1.08692	0.28295	0.999504	no
FBgn0259741	CG42395	X:9571536-9579987	0.278697	0.772245	-0.799039	1.20369	0.64865	0.999504	no
FBgn0036972	CR6434	3L:20322376-20323209	0.395577	1.09611	-0.377234	1.27117	0.29085	0.999504	no
FBgn0031757	Ucp4C	2L:5968565-5969761	0.182045	0.504432	-1.27618	1.09965	0.29085	0.999504	no
FBgn0033137	Tsp42Ep	2R:7054404-7057548	0.241537	0.668965	-0.964448	1.17088	0.2735	0.999504	no
FBgn0266692	CR45182	3L:25798440-26014112	0.681306	1.88686	0.317225	1.34653	0.67365	0.999504	no
FBgn0265155	CR44224	2L:10491813-10507015	3.43667	1.24301	1.12393	-1.39692	0.5101	0.999504	no
FBgn0050008	CG30008	2R:9875280-9891689	6.10535	2.20987	1.92066	-1.4257	0.5209	0.999504	no
FBgn0033027	TpnC4	2R:5496673-5549543	0.914124	2.51203	0.702703	1.36494	0.37635	0.999504	no
FBgn0039800	Npc2g	3R:30744604-30745263	2.54866	0.93383	0.726631	-1.35726	0.1487	0.999504	no
FBgn0031560	CG16713	2L:3695031-3695411	3.96426	1.45251	1.3288	-1.38839	0.29365	0.999504	no
FBgn0032225	CG5022	2L:10344441-10347706	1.05693	0.387261	-0.413466	-1.24753	0.09365	0.999504	no
FBgn0034290	CG5773	2R:18042295-18043744	0.867892	2.33294	0.617809	1.32978	0.19495	0.999504	no
FBgn0051076	CG31076	3R:26989034-26989852	0.328229	0.881934	-0.624924	1.19724	0.3518	0.999504	no
FBgn0264706	CR43975	3R:21216819-21217242	0.612313	1.64525	0.157008	1.29285	0.3518	0.999504	no
FBgn0263562	mir-4948	3R:31048928-31052540	38.7434	104.096	5.99138	1.42356	0.7222	0.999504	no
FBgn0267511	28SrRNA-Psi:CR45851	rDNA:35940-38740	5.86864	2.19121	1.88676	-1.38129	0.01205	0.999504	no
FBgn0034512	CG18067	2R:20534244-20535835	5.81969	2.18019	1.87734	-1.37637	0.049	0.999504	no
FBgn0034126	CG4398	2R:16432243-16433183	6.85531	2.57192	2.108	-1.38024	0.045	0.999504	no
FBgn0035103	Vdup1	3L:176305-178963	0.615207	0.231278	-1.03873	-1.11032	0.1768	0.999504	no
FBgn0032836	CG10680	2L:19964044-19966510	2.35299	0.884944	0.636327	-1.31643	0.08325	0.999504	no
FBgn0037217	CG14636	3R:4197205-4229238	1.43638	0.54274	-0.00907887	-1.25723	0.6937	0.999504	no
FBgn0039030	CG6660	3R:22899283-22961731	0.795337	0.30052	-0.739776	-1.16056	0.2203	0.999504	no
FBgn0013983	imd	2R:18409047-18421124	5.50118	14.5568	3.17961	1.38777	0.4205	0.999504	no
FBgn0262102	CG42855	2R:18687371-18705805	0.387651	1.01806	-0.437541	1.19708	0.5988	0.999504	no
FBgn0262563	CG43103	2R:17137239-17139931	5.96545	2.27436	1.92408	-1.35308	0.17445	0.999504	no
FBgn0085263	CG34234	2R:12474423-12507333	1.69022	4.4279	1.50949	1.33871	0.4491	0.999504	no
FBgn0033132	Tsp42Ej	2R:7040135-7044710	4.30574	1.64563	1.47157	-1.33564	0.0495	0.999504	no
FBgn0037128	CG14572	3L:21741533-21742441	0.448388	1.16177	-0.265641	1.20218	0.22605	0.999504	no
FBgn0037046	CG10581	3L:21031824-21034203	1.52555	0.591212	0.0840641	-1.23373	0.4581	0.999504	no
FBgn0031829	Osm6	2L:6555716-6557502	0.463881	0.179773	-1.3321	-1.01113	0.24865	0.999504	no
FBgn0085223	CG34194	2R:17539321-17545045	0.55487	0.215346	-1.13786	-1.05427	0.59615	0.999504	no
FBgn0267073	CR45517	X:5428482-5429256	2.45024	0.955695	0.714413	-1.27244	0.1487	0.999504	no
FBgn0028543	NimB2	2L:13963506-13967018	1.79807	0.702516	0.303568	-1.24193	0.1053	0.999504	no
FBgn0031918	CG6055	2L:7466542-7472493	1.43112	3.65652	1.26199	1.29481	0.06225	0.999504	no
FBgn0000422	Ddc	2L:19114400-19120306	0.606764	0.237579	-1.0337	-1.066	0.48515	0.999504	no
FBgn0265497	CR44366	2R:13578035-13579626	0.586377	0.22977	-1.0717	-1.05754	0.22595	0.999504	no
FBgn0039682	Obp99c	3R:29682502-29689311	8.60534	3.37197	2.45883	-1.32615	0.06415	0.999504	no
FBgn0030157	CG1468	X:9878421-9879279	1.95074	0.769137	0.4169	-1.23849	0.17335	0.999504	no
FBgn0038589	CG18598	3R:18251068-18252734	7.95581	3.14927	2.35507	-1.30991	0.3824	0.999504	no
FBgn0032252	loh	2L:10442533-10450080	0.234559	0.590879	-1.05658	1.04617	0.14495	0.999504	no
FBgn0031127	CG1835	X:20661916-20669669	0.244849	0.616786	-1.00817	1.05558	0.37125	0.999504	no
FBgn0051029	CG31029	3R:30129278-30132395	0.355631	0.89584	-0.570038	1.12805	0.08855	0.999504	no
FBgn0038680	Cyp12a5	3R:19132647-19134704	0.279682	0.704523	-0.855465	1.08334	0.1703	0.999504	no
FBgn0261349	Mst36Fb	2L:18673362-18675094	0.200213	0.504339	-1.23126	1.00937	0.2387	0.999504	no
FBgn0051865	Ada1-1	2L:11996808-11999340	0.659989	0.263127	-0.928702	-1.0655	0.51015	0.999504	no
FBgn0034595	CG15657	2R:21146202-21148153	1.63325	4.05932	1.42491	1.26287	0.38125	0.999504	no
FBgn0051803	CG31803	2L:17410640-17433161	0.622125	0.250721	-0.990642	-1.04192	0.66175	0.999504	no
FBgn0262631	CR43148	2L:21624678-21626190	0.518114	0.208815	-1.19462	-1.00113	0.25815	0.999504	no
FBgn0039630	CG11843	3R:29054342-29055837	0.534652	0.215486	-1.16016	-1.00839	0.3097	0.999504	no
FBgn0035583	CG13704	3L:4898899-4900869	0.470819	0.18976	-1.29798	-0.978175	0.4453	0.999504	no
FBgn0031058	CG14227	X:19687790-19688948	0.59982	0.241753	-1.03196	-1.03403	0.34185	0.999504	no
FBgn0050374	CR30374	2R:8157160-8158260	0.567623	0.228776	-1.09386	-1.02193	0.4506	0.999504	no
FBgn0264902	CR44093	3R:5655138-5660570	0.940044	0.378877	-0.502814	-1.11892	0.6427	0.999504	no
FBgn0266655	CR45162	3L:21268391-21270580	0.820755	0.330799	-0.667012	-1.0958	0.53895	0.999504	no
FBgn0040670	e(y)2b	3R:7093934-7124185	0.491253	0.197996	-1.25239	-0.988483	0.58725	0.999504	no
FBgn0034511	GNBP-like3	2R:20526310-20526825	0.72137	0.290742	-0.819804	-1.07182	0.4453	0.999504	no
FBgn0050056	CG30056	2R:12529052-12564184	0.573576	0.231231	-1.08209	-1.024	0.64975	0.999504	no
FBgn0033788	CG13323	2R:13044694-13047256	0.707663	0.285288	-0.842083	-1.06782	0.4351	0.999504	no
FBgn0085282	CG34253	3L:18081120-18087320	0.794235	0.322611	-0.701936	-1.08132	0.45135	0.999504	no
FBgn0040732	CG16926	2R:19497751-19501418	10.9406	4.44638	2.82473	-1.28003	0.0262	0.999504	no
FBgn0265377	CR44318	3R:8287168-8287698	1.06952	0.43478	-0.338533	-1.1289	0.4095	0.999504	no
FBgn0029172	Fad2	3L:11023534-11024846	7.86642	3.20336	2.35893	-1.27	0.0233	0.999504	no
FBgn0036461	Zip71B	3L:14992288-14999666	0.558236	0.229153	-1.10325	-0.999847	0.56515	0.999504	no
FBgn0029580	CG14778	X:1466133-1470614	0.798896	0.330707	-0.684498	-1.06145	0.51615	0.999504	no
FBgn0046302	CG10650	2L:18993359-18995934	0.580532	0.24086	-1.05401	-0.997484	0.2049	0.999504	no
FBgn0040900	CG17777	X:2186854-2187741	2.13909	0.887498	0.572381	-1.18106	0.20265	0.999504	no
FBgn0034966	CG13563	2R:24047144-24057599	2.56789	1.0682	0.819993	-1.19141	0.28255	0.999504	no
FBgn0262985	CG43293	3L:6185188-6189123	0.543705	1.30223	-0.0739027	1.12325	0.62255	0.999504	no
FBgn0024366	CG11409	X:1329517-1341587	1.42436	0.597996	0.0447472	-1.12691	0.03635	0.999504	no
FBgn0036029	CG16719	3L:9683578-9696700	1.23645	0.519114	-0.136659	-1.11013	0.6761	0.999504	no
FBgn0266180	CR44886	X:3176439-3348400	14.5944	6.12735	3.25791	-1.23858	0.6744	0.999504	no
FBgn0033093	CG3270	2R:6693429-6696661	1.12479	0.475276	-0.25257	-1.09021	0.49745	0.999504	no
FBgn0264789	CR44019	3R:5237650-5252132	1.05167	0.444665	-0.336416	-1.08029	0.64495	0.999504	no
FBgn0259822	Ca-beta	2L:11156117-11203544	1.35461	0.574786	-0.0134328	-1.10813	0.47875	0.999504	no
FBgn0034687	CG11475	2R:22058903-22073443	0.499072	1.17343	-0.19524	1.08792	0.47245	0.999504	no
FBgn0030643	CG15641	X:15467890-15472119	0.641165	1.50743	0.126311	1.11689	0.6616	0.999504	no
FBgn0050441	CG30441	2R:5350476-5352122	1.98902	4.67635	1.65937	1.19308	0.54895	0.999504	no
FBgn0038508	CG5866	3R:17415738-17416505	0.266946	0.627611	-0.952561	0.9876	0.40805	0.999504	no
FBgn0264571	CR43943	3L:20439953-20440563	0.332243	0.78113	-0.696329	1.02751	0.40805	0.999504	no
FBgn0083987	snRNA:U11	3L:3892573-3894833	3.35425	7.88608	2.39293	1.20912	0.30455	0.999504	no
FBgn0037183	CG14451	3L:22721202-22727789	0.20569	0.483248	-1.24384	0.93204	0.65775	0.999504	no
FBgn0085193	CG34164	2L:12056325-12058251	1.42462	0.606771	0.0538822	-1.10913	0.67175	0.999504	no
FBgn0063491	GstE9	2R:18409047-18421124	15.508	6.60816	3.35507	-1.2183	0.62265	0.999504	no
FBgn0031275	GABA-B-R3	2L:749944-762399	0.626754	0.268607	-0.950153	-0.979384	0.07015	0.999504	no
FBgn0033744	Dh44-R2	2R:12474423-12507333	1.88341	4.3929	1.57781	1.17966	0.1596	0.999504	no
FBgn0036106	CG6409	3L:10880698-10882386	0.851021	1.98244	0.492912	1.13073	0.1294	0.999504	no
FBgn0025391	Scgdelta	X:1735944-1754065	1.41789	0.610366	0.0543508	-1.09543	0.1002	0.999504	no
FBgn0027560	Tps1	2L:4388326-4393876	5.7618	2.48333	1.96029	-1.18211	0.0759	0.999504	no
FBgn0031811	CG13982	2L:6412314-6423310	0.979741	2.27311	0.678732	1.13609	0.1277	0.999504	no
FBgn0035427	ckd	3L:3257877-3268184	0.606683	1.40709	0.0454503	1.09263	0.1524	0.999504	no
FBgn0032402	CG14945	2L:12049417-12056042	1.17187	0.505461	-0.188471	-1.07085	0.64355	0.999504	no
FBgn0037889	scpr-A	3R:11241182-11242120	0.673926	1.56182	0.181516	1.1025	0.21275	0.999504	no
FBgn0040528	CG15864	3R:8248437-8250324	0.472738	0.204143	-1.26062	-0.913126	0.2898	0.999504	no
FBgn0034382	CG18609	2R:18718113-18754675	0.804573	0.34744	-0.652463	-1.01554	0.3888	0.999504	no
FBgn0038977	CG5376	3R:22487038-22488955	0.51886	0.22406	-1.15899	-0.933352	0.67435	0.999504	no
FBgn0032287	CG6415	2L:10701939-10709453	0.602058	0.259987	-0.992161	-0.963645	0.2935	0.999504	no
FBgn0264479	CR43887	3L:11693134-11693661	0.972722	0.420051	-0.420999	-1.04455	0.4304	0.999504	no
FBgn0039102	SPE	3R:23684056-23688147	0.594714	0.256816	-1.00613	-0.961239	0.3658	0.999504	no
FBgn0259737	CG42391	2R:15201252-15204466	0.533714	0.230502	-1.12768	-0.939173	0.6663	0.999504	no
FBgn0032773	fon	2L:19383137-19386205	3.23036	1.40261	1.16157	-1.14821	0.04475	0.999504	no
FBgn0263746	CR43671	2L:16728034-16729681	1.59705	0.694164	0.215269	-1.09552	0.12215	0.999504	no
FBgn0000406	Cyt-b5-r	2L:16788773-16790721	3.15154	1.37167	1.12929	-1.14367	0.07585	0.999504	no
FBgn0267555	CR45895	3L:16587110-16588143	0.72885	0.317555	-0.765389	-0.989145	0.56835	0.999504	no
FBgn0050046	CG30046	2R:12314116-12317573	2.10428	0.919595	0.584152	-1.11231	0.05095	0.999504	no
FBgn0010052	Jhe	2R:16119792-16122773	0.524774	1.20006	-0.150008	1.05717	0.11865	0.999504	no
FBgn0037683	CG18473	3R:9363304-9364838	0.96347	0.422086	-0.424431	-1.02642	0.2237	0.999504	no
FBgn0040653	IM4	2R:20868495-20869321	4.80249	2.10392	1.71679	-1.15344	0.20785	0.999504	no
FBgn0037763	CG16904	3R:9815927-9816979	4.53442	1.99158	1.63849	-1.1478	0.0951	0.999504	no
FBgn0001187	Hex-C	2R:15218378-15241589	1.36687	0.600345	0.0194394	-1.0666	0.4515	0.999504	no
FBgn0034816	CG3085	2R:23074822-23079038	9.11363	4.00651	2.62084	-1.16586	0.0781	0.999504	no
FBgn0039151	CG13607	3R:24113285-24130255	0.751508	0.331292	-0.722586	-0.981355	0.42995	0.999504	no
FBgn0031031	CG14218	X:19580349-19581981	0.535453	1.21397	-0.130105	1.04808	0.1617	0.999504	no
FBgn0266167	CR44873	2L:10003831-10008889	0.339895	0.770581	-0.692359	0.984819	0.66495	0.999504	no
FBgn0015380	drl	2L:19190341-19208621	0.202762	0.455754	-1.28561	0.876262	0.1819	0.999504	no
FBgn0261561	CG42675	3R:5813608-5821440	1.55323	0.693981	0.196232	-1.05811	0.48375	0.999504	no
FBgn0260390	CG42516	2R:8127574-8131323	3.95008	1.76516	1.45862	-1.11865	0.49765	0.999504	no
FBgn0053080	CG33080	X:5698556-5717778	1.1032	2.46866	0.813946	1.09414	0.04315	0.999504	no
FBgn0039883	RhoGAP100F	3R:31812608-31846570	1.14235	0.510895	-0.198966	-1.02408	0.0311	0.999504	no
FBgn0051326	CG31326	3R:14218135-14220205	0.52247	0.233975	-1.13306	-0.898264	0.29485	0.999504	no
FBgn0083970	CG34134	2L:8190296-8190781	3.03096	6.75097	2.21146	1.1297	0.14565	0.999504	no
FBgn0264745	CR44003	2L:3169819-3172799	9.969	4.47781	2.76325	-1.13719	0.0231	0.999504	no
FBgn0033872	CG6329	2R:13826370-13833503	0.263165	0.583388	-1.00526	0.91208	0.30075	0.999504	no
FBgn0037167	CG11425	3L:22474794-22475792	0.284102	0.629778	-0.917455	0.925968	0.35	0.999504	no
FBgn0264839	CR44047	3R:20824666-20830580	0.686375	1.52151	0.175314	1.04405	0.6827	0.999504	no
FBgn0031488	CG17265	2L:2999285-3016069	5.41561	2.46003	1.90984	-1.10736	0.00935	0.999504	no
FBgn0042627	v(2)k05816	2L:3043946-3056143	0.689985	0.313693	-0.806735	-0.933265	0.065	0.999504	no
FBgn0033748	vis	2R:12507895-12510615	0.947152	2.08157	0.595919	1.0589	0.10505	0.999504	no
FBgn0028886	CG15279	2L:14844992-14851749	1.05755	2.32243	0.743765	1.06538	0.0589	0.999504	no
FBgn0032869	CG17470	2L:20642305-20643244	8.34551	18.2401	3.63756	1.11875	0.0193	0.999504	no
FBgn0266320	CR44985	2L:5315289-5326832	7.29559	15.9273	3.44456	1.11579	0.70575	0.999504	no
FBgn0267191	CR45631	3R:16428303-16428976	0.575759	1.25697	-0.0625152	1.00581	0.32295	0.999504	no
FBgn0266312	CR44977	2L:19132322-19181702	0.236565	0.515956	-1.13507	0.871942	0.67445	0.999504	no
FBgn0085453	CG34424	2R:23359214-23366355	12.9576	5.94347	3.1511	-1.11144	0.1555	0.999504	no
FBgn0263552	mir-4961	X:1370579-1375257	145.955	317.114	7.74984	1.11894	0.6387	0.999504	no
FBgn0039755	CG15531	3R:30194789-30196228	2.2713	1.04893	0.722985	-1.04539	0.14855	0.999504	no
FBgn0266705	CR45195	3R:10876383-10879319	19.55	9.0866	3.74799	-1.09693	0.0429	0.999504	no
FBgn0001228	Hsp67Bb	3L:9372721-9374964	1.18683	2.55347	0.885851	1.04406	0.6442	0.999504	no
FBgn0051436	CG31436	3R:25304136-25305651	0.49015	0.227944	-1.18466	-0.847632	0.3261	0.999504	no
FBgn0265830	CR44619	X:12751866-12754571	0.537116	0.249785	-1.08292	-0.865088	0.3261	0.999504	no
FBgn0263981	CR43730	2R:16287585-16294130	0.477824	0.222217	-1.2126	-0.842598	0.62015	0.999504	no
FBgn0025709	CG8083	2R:9078720-9082374	0.429645	0.9217	-0.442965	0.947874	0.1847	0.999504	no
FBgn0015037	Cyp4p1	2R:9227784-9247249	0.244928	0.52443	-1.10751	0.856245	0.5229	0.999504	no
FBgn0031412	CG16995	2L:2307947-2358944	0.696805	1.49196	0.171551	0.998505	0.48085	0.999504	no
FBgn0002931	net	2L:82420-87387	0.247945	0.530597	-1.09414	0.857859	0.26735	0.999504	no
FBgn0046776	CR14033	2L:5216700-5271384	78.5331	36.7051	5.74945	-1.09523	0.0155	0.999504	no
FBgn0263342	CR43423	3L:628434-643900	0.690602	0.323077	-0.789992	-0.902031	0.60505	0.999504	no
FBgn0037078	CG12971	3L:21355099-21356495	0.412766	0.880133	-0.496289	0.934677	0.29775	0.999504	no
FBgn0050026	CG30026	2R:11408575-11409449	1.89921	4.04812	1.52594	1.05303	0.1505	0.999504	no
FBgn0267156	CR45596	3R:14288228-14288665	2.87992	1.35419	1.05774	-1.03506	0.3268	0.999504	no
FBgn0039154	Npc2f	3R:24137894-24140936	1.3295	0.625153	0.025934	-0.979153	0.3268	0.999504	no
FBgn0032318	CG14072	2L:10917014-10964153	1.2546	2.66603	0.952842	1.02995	0.2687	0.999504	no
FBgn0035287	CG13937	3L:1876550-1883041	0.303246	0.644049	-0.868399	0.883737	0.2394	0.999504	no
FBgn0031473	CG3104	2L:2847631-2855778	0.627085	1.33021	0.0282115	0.976031	0.1427	0.999504	no
FBgn0031561	CG16712	2L:3696217-3696658	18.8689	8.93003	3.71015	-1.07083	0.12945	0.999504	no
FBgn0040370	CG13375	X:268508-470726	4.52642	2.15548	1.69167	-1.03646	0.62725	0.999504	no
FBgn0037972	CG10005	3R:11975155-11977197	0.636325	1.33577	0.0401196	0.96341	0.22415	0.999504	no
FBgn0038930	CG5778	3R:22085373-22086397	2.85019	1.36036	1.05357	-1.01448	0.26775	0.999504	no
FBgn0036891	CG9372	3L:19606207-19612199	0.576634	0.27522	-0.988872	-0.850639	0.6422	0.999504	no
FBgn0266262	CR44957	X:4311988-4318801	0.224837	0.470559	-1.21588	0.81266	0.67615	0.999504	no
FBgn0051676	CG31676	2L:20840749-20849182	0.74107	1.54756	0.235314	0.970033	0.22605	0.999504	no
FBgn0264086	CG43755	2L:305934-358174	0.831806	1.73689	0.387683	0.979164	0.6325	0.999504	no
FBgn0032125	Cpr30B	2L:9542877-9543658	1.2433	2.595	0.928033	1.0045	0.2201	0.999504	no
FBgn0031538	CG3246	2L:3457301-3461952	0.72589	0.348291	-0.716736	-0.881514	0.54015	0.999504	no
FBgn0086907	Cyt-c-d	2L:16704285-16719635	1.49537	0.717499	0.19159	-0.964602	0.5168	0.999504	no
FBgn0052037	CG32037	3L:9489501-9492215	0.777802	0.374483	-0.631802	-0.887539	0.2537	0.999504	no
FBgn0037824	CG14684	3R:10706973-10708340	3.64338	1.75574	1.39817	-1.01235	0.55305	0.999504	no
FBgn0040321	GNBP3	3L:8955020-8956551	3.26845	1.57804	1.24943	-1.00531	0.1043	0.999504	no
FBgn0263109	CG43366	2R:5893894-5931363	0.235093	0.485909	-1.17431	0.806115	0.1188	0.999504	no
FBgn0053474	CG33474	2R:10420413-10423650	1.25938	0.610892	-0.0246744	-0.935246	0.6088	0.999504	no
FBgn0039129	RpS19b	3R:23932728-23933530	2.62994	1.2759	0.954622	-0.988494	0.23385	0.999504	no
FBgn0035673	CG6602	3L:6072138-6075245	1.09432	0.532312	-0.202551	-0.917481	0.52335	0.999504	no
FBgn0011296	l(2)efl	2R:23683376-23687980	2.10851	4.33409	1.64586	1.00556	0.1775	0.999504	no
FBgn0035309	CG15879	3L:2167549-2169108	1.18161	0.576096	-0.103371	-0.922657	0.23785	0.999504	no
FBgn0037934	CG6830	3R:11679742-11684342	1.01789	2.08663	0.644744	0.967931	0.39305	0.999504	no
FBgn0261269	conv	2R:14270728-14275495	0.46014	0.225196	-1.22838	-0.784478	0.1992	0.999504	no
FBgn0262893	CG43248	3L:15530084-15531473	0.329997	0.673804	-0.793781	0.847642	0.44765	0.999504	no
FBgn0266681	CR45171	3L:10893645-10894743	3.96179	1.94052	1.52553	-0.993179	0.1854	0.999504	no
FBgn0267029	CR45473	X:140972-142197	2.09385	1.03054	0.655238	-0.956453	0.2288	0.999504	no
FBgn0083058	snoRNA:Psi18S-1086	3L:826719-833385	4.1365	8.39645	2.58487	1.00399	0.5975	0.999504	no
FBgn0030583	CG14410	X:14836724-14837330	15.3224	7.55041	3.44125	-1.01142	0.0833	0.999504	no
FBgn0028424	JhI-26	2R:16287585-16294130	3.77933	1.86878	1.46655	-0.978506	0.42005	0.999504	no
FBgn0266625	CR45132	2R:9252020-9286634	1.83464	3.69801	1.43865	0.973179	0.7299	0.999504	no
FBgn0032614	CG13284	2L:16842299-16848716	1.47712	0.732847	0.196708	-0.921169	0.21735	0.999504	no
FBgn0033204	CG2065	2R:7663785-7665269	1.17385	2.36556	0.825555	0.95272	0.1555	0.999504	no
FBgn0040609	CG3348	3R:27288768-27292209	8.60962	17.3502	3.62389	1.00256	0.511	0.999504	no
FBgn0034010	CG8157	2R:15325502-15326386	0.400986	0.808071	-0.56814	0.858035	0.4962	0.999504	no
FBgn0035196	CG9129	3L:1250695-1251778	0.256717	0.517338	-1.09151	0.791281	0.3709	0.999504	no
FBgn0263448	CR43471	3R:15230584-15231686	0.329823	0.664663	-0.802645	0.831081	0.547	0.999504	no
FBgn0264517	CR43916	3L:3940518-3942465	0.500237	1.00808	-0.294167	0.884458	0.65345	0.999504	no
FBgn0264539	CR43918	2R:13220282-13228202	0.492073	0.991632	-0.314833	0.88264	0.6042	0.999504	no
FBgn0265819	CR44608	2L:4228920-4229458	0.403266	0.812666	-0.561224	0.858766	0.44955	0.999504	no
FBgn0266362	CR45010	X:23007671-23011303	0.368669	0.742946	-0.669923	0.846871	0.597	0.999504	no
FBgn0267030	CR45474	X:620281-621215	0.366877	0.739334	-0.675784	0.846203	0.6003	0.999504	no
FBgn0267101	CR45541	X:9584176-9584575	0.228787	0.461054	-1.21928	0.770986	0.5363	0.999504	no
FBgn0034407	DptB	2R:18867390-18868167	0.548094	1.10453	-0.178627	0.894195	0.43665	0.999504	no
FBgn0010041	GstD5	3R:12375732-12376572	0.425244	0.856956	-0.496208	0.865465	0.36035	0.999504	no
FBgn0262146	MtnE	3R:20534020-20534704	0.314897	0.634584	-0.857088	0.824174	0.56185	0.999504	no
FBgn0036822	NijB	3L:18892382-18898293	0.251616	0.507059	-1.11401	0.787836	0.66435	0.999504	no
FBgn0035977	PGRP-LF	3L:9349608-9358935	0.313917	0.63261	-0.860735	0.823704	0.70715	0.999504	no
FBgn0011706	rpr	3L:18397534-18398435	0.517569	1.04301	-0.251245	0.888166	0.34065	0.999504	no
FBgn0083050	snoRNA:Psi18S-1377b	3R:30206446-30209020	15.7691	31.7781	4.49132	1.00635	0.65755	0.999504	no
FBgn0083048	snoRNA:Psi18S-1377d	3R:30206446-30209020	22.103	44.5422	4.97651	1.00765	0.6609	0.999504	no
FBgn0082988	snoRNA:Psi28S-2442b	3R:5595363-5601136	9.08692	18.3121	3.70108	1.003	0.6405	0.999504	no
FBgn0065055	snoRNA:Psi28S-2648	2L:8041105-8042909	6.07338	12.2391	3.12561	0.999105	0.6456	0.999504	no
FBgn0082979	snoRNA:Psi28S-3091a	3R:5595363-5601136	5.66711	11.4204	3.02698	0.99827	0.6036	0.999504	no
FBgn0004183	snRNA:U1:82Eb	3R:4947932-4948096	8.7367	17.6063	3.64485	1.00268	0.44955	0.999504	no
FBgn0264546	CG43925	2L:13169648-13176888	2.35662	1.18644	0.830029	-0.933291	0.73695	0.999504	no
FBgn0000592	Est-6	3L:12188817-12193688	1.67815	0.845214	0.374545	-0.911664	0.51985	0.999504	no
FBgn0030244	CG2157	X:10869283-10877893	0.592794	0.298599	-0.928246	-0.797488	0.73035	0.999504	no
FBgn0031558	CG16704	2L:3692122-3692587	2.01031	1.01278	0.615812	-0.923287	0.50515	0.999504	no
FBgn0263415	CR43461	X:6720003-6739986	2.67662	1.34847	1.00393	-0.9388	0.698	0.999504	no
FBgn0034454	CG15120	2R:19497751-19501418	1.56337	0.787619	0.281061	-0.906097	0.48485	0.999504	no
FBgn0259098	CG42246	X:7411266-7411906	0.486906	0.245304	-1.15143	-0.765262	0.66225	0.999504	no
FBgn0262531	CG43085	3L:17645485-17646737	0.500406	0.252105	-1.12096	-0.769933	0.43715	0.999504	no
FBgn0039312	CG10514	3R:25278426-25279846	2.11345	1.06476	0.683165	-0.926264	0.1775	0.999504	no
FBgn0035941	CG13313	3L:8958856-8960921	0.455481	0.229472	-1.22498	-0.753582	0.433	0.999504	no
FBgn0265266	CG13639	3R:24859899-24860366	1.02196	0.514866	-0.267817	-0.867677	0.5709	0.999504	no
FBgn0030272	CG15201	X:11144119-11144809	0.629228	0.317007	-0.858707	-0.806298	0.64905	0.999504	no
FBgn0031579	CG15422	2L:4004983-4005670	0.559168	0.28171	-0.995367	-0.788169	0.5709	0.999504	no
FBgn0050016	CG30016	2R:10874891-10875392	1.10962	0.55903	-0.163515	-0.876138	0.5709	0.999504	no
FBgn0051288	CG31288	3R:25297959-25299557	1.00114	0.504379	-0.293738	-0.865472	0.2856	0.999504	no
FBgn0262035	CG42846	3L:230970-231604	0.748734	0.377214	-0.651954	-0.830676	0.5709	0.999504	no
FBgn0031476	CG8813	2L:2868626-2874489	0.454563	0.22901	-1.22719	-0.75322	0.7421	0.999504	no
FBgn0264727	CR43995	3L:22072368-22072620	1.44024	0.725597	0.173332	-0.899646	0.6784	0.999504	no
FBgn0266041	CR44806	2R:23907653-23925066	0.901544	0.4542	-0.424648	-0.853747	0.7133	0.999504	no
FBgn0266218	CR44913	2L:6617133-6621700	0.54479	0.274467	-1.02509	-0.783991	0.39965	0.999504	no
FBgn0266829	CR45291	2L:5060472-5060806	0.674885	0.340009	-0.77617	-0.816449	0.6784	0.999504	no
FBgn0267200	CR45640	3R:16208191-16209054	1.00047	0.504041	-0.294581	-0.865401	0.6595	0.999504	no
FBgn0267600	CR45938	3L:18750606-18801312	2.92485	1.47355	1.12544	-0.942841	0.74435	0.999504	no
FBgn0030958	CR6900	X:18785804-18788210	4.07832	2.05467	1.58519	-0.955456	0.66595	0.999504	no
FBgn0028418	Lk	3L:14559999-14562613	1.49207	0.75171	0.219669	-0.90247	0.49855	0.999504	no
FBgn0026197	noe	3L:17396030-17421514	0.565366	0.284833	-0.982738	-0.789916	0.7309	0.999504	no
FBgn0038973	Pebp1	3R:22466033-22466679	0.814277	0.410235	-0.550031	-0.841469	0.5382	0.999504	no
FBgn0083047	snoRNA:Psi18S-1377e	3R:30206446-30209020	32.3334	16.2897	4.52706	-0.984691	0.73645	0.999504	no
FBgn0083003	snoRNA:Psi28S-1175c	2R:22605744-22607995	11.0515	5.56778	2.99097	-0.976382	0.6849	0.999504	no
FBgn0082994	snoRNA:Psi28S-1837c	3L:5761962-5765702	10.256	5.16702	2.88469	-0.975408	0.6818	0.999504	no
FBgn0086664	snoRNA:Psi28S-2149	3R:30206446-30209020	18.1738	9.15603	3.70105	-0.981311	0.7347	0.999504	no
FBgn0082986	snoRNA:Psi28S-2562	3R:20822180-20824239	34.0026	17.1306	4.59936	-0.984909	0.73715	0.999504	no
FBgn0082967	snoRNA:Psi28S-3327a	3L:13041755-13044234	20.0147	10.0834	3.83916	-0.982031	0.7248	0.999504	no
FBgn0082962	snoRNA:Psi28S-3385a	3R:5595363-5601136	7.90138	3.98074	2.51454	-0.971418	0.68395	0.999504	no
FBgn0082961	snoRNA:Psi28S-3385b	3R:5595363-5601136	10.0073	5.04172	2.84979	-0.975075	0.6824	0.999504	no
FBgn0082954	snoRNA:Psi28S-3571	3R:5595363-5601136	9.08692	4.57801	2.71274	-0.973686	0.68765	0.999504	no
FBgn0263029	CG43324	2R:17563605-17568456	0.498614	0.251204	-1.12496	-0.769317	0.73855	0.999504	no
FBgn0033090	CG15909	2R:6673603-6693162	0.573192	0.288777	-0.966948	-0.792075	0.6779	0.999504	no
FBgn0264822	CR44030	4:959674-978489	1.31422	0.662284	0.0542035	-0.891606	0.6605	0.999504	no
FBgn0065098	RNaseMRP:RNA	3R:23723330-23752834	2.50118	1.26066	0.911736	-0.93486	0.74125	0.999504	no
FBgn0263744	CR43669	2L:16680053-16700825	0.562588	0.283756	-0.987777	-0.787923	0.74155	0.999504	no
FBgn0036992	CG11796	3L:20436249-20439921	0.782156	1.53473	0.264079	0.889947	0.5392	0.999504	no
FBgn0034725	CG6044	2R:22404176-22411545	0.494124	0.251843	-1.12908	-0.755832	0.67485	0.999504	no
FBgn0037429	Osi19	3R:6335361-6337196	2.77314	5.41425	1.9929	0.940536	0.10875	0.999504	no
FBgn0035186	CG13912	3L:1189587-1193173	3.8903	1.99692	1.53238	-0.928225	0.17995	0.999504	no
FBgn0034219	mthl4	2R:17445184-17447483	1.54513	3.00821	1.17714	0.917882	0.10035	0.999504	no
FBgn0038938	CG7084	3R:22298804-22304420	0.521122	0.268089	-1.06446	-0.754822	0.27565	0.999504	no
FBgn0083990	sphinx	4:959674-978489	3.78602	1.95126	1.4974	-0.921783	0.49245	0.999504	no
FBgn0052476	mthl14	3L:247490-257954	0.311448	0.603512	-0.894286	0.773865	0.61925	0.999504	no
FBgn0266490	CG45089	X:7893052-7893798	3.65825	1.88904	1.45107	-0.917989	0.60785	0.999504	no
FBgn0010387	Dbi	3L:7131862-7133463	9.56114	4.94254	2.80317	-0.938043	0.22175	0.999504	no
FBgn0033982	Cyp317a1	2R:14898311-14928425	0.637999	1.23214	-0.0122818	0.852055	0.43085	0.999504	no
FBgn0066303	CG33932	X:19744430-19745898	3.61944	6.9883	2.36026	0.930354	0.34245	0.999504	no
FBgn0263001	CR43309	3L:21829253-21830219	2.21066	1.14556	0.76255	-0.89151	0.26775	0.999504	no
FBgn0031461	daw	2L:2805260-2812376	4.60971	2.3913	1.77627	-0.918739	0.04355	0.999504	no
FBgn0039226	Ude	3R:24788053-24799668	2.62407	1.36307	0.997381	-0.896765	0.1747	0.999504	no
FBgn0028645	beat-Ib	2L:15905133-15962435	1.75304	0.911646	0.453299	-0.873189	0.14165	0.999504	no
FBgn0264307	orb2	3L:8932234-8954463	4.14744	7.97034	2.54961	0.926036	0.07505	0.999504	no
FBgn0034267	CG4984	2R:17726913-17732987	1.10127	2.11602	0.706266	0.88341	0.3375	0.999504	no
FBgn0266739	CR45212	3R:16046346-16049421	3.04217	1.58448	1.20203	-0.899458	0.6321	0.999504	no
FBgn0029750	CG3323	X:5296065-5307417	0.391782	0.751927	-0.627554	0.792711	0.2928	0.999504	no
FBgn0261363	PPO3	2R:23064768-23067183	0.469102	0.900323	-0.406387	0.813707	0.22855	0.999504	no
FBgn0010504	kermit	2R:8136985-8156654	9.29421	17.7946	3.69661	0.929681	0.11	0.999504	no
FBgn0022359	Sodh-2	3R:10876383-10879319	14.5537	7.61115	3.41007	-0.926247	0.0417	0.999504	no
FBgn0031530	pgant2	2L:3404459-3426719	1.83131	0.958941	0.516101	-0.866958	0.1049	0.999504	no
FBgn0266412	CR45052	3R:31704780-31705498	4.20502	2.20677	1.65595	-0.900146	0.21675	0.999504	no
FBgn0038631	CG7695	3R:18591026-18659309	0.828519	1.57688	0.319391	0.852776	0.74965	0.999504	no
FBgn0087011	CG41520	2R:1649060-1778937	0.490513	0.257747	-1.12147	-0.723029	0.2883	0.999504	no
FBgn0034442	CG11257	2R:19390127-19395971	4.17885	7.94006	2.55221	0.909983	0.53325	0.999504	no
FBgn0266172	pre-mod(mdg4)-E	3R:21350845-21377401	0.384733	0.73058	-0.656273	0.776929	0.7163	0.999504	no
FBgn0032260	CG13144	2L:10488693-10491454	6.58824	3.47082	2.28894	-0.905371	0.20025	0.999504	no
FBgn0265362	CG44303	X:6683797-6687420	29.8926	15.7551	4.4467	-0.91966	0.5864	0.999504	no
FBgn0024977	CG2709	X:2726677-2727568	1.51927	0.801861	0.27316	-0.844367	0.3342	0.999504	no
FBgn0050456	CG30456	2R:17100240-17107542	7.77829	4.11774	2.52718	-0.901412	0.01775	0.999504	no
FBgn0031971	Sirup	2L:7998868-8004286	64.8982	34.3891	5.5652	-0.914259	0.02235	0.999504	no
FBgn0037146	CG7470	3L:21972001-21984606	0.899797	0.478931	-0.394415	-0.788244	0.202	0.999504	no
FBgn0031907	CG5171	2L:7401334-7404526	1.54818	0.82547	0.304566	-0.832616	0.2458	0.999504	no
FBgn0033221	CG12825	2R:7789205-7789988	2.00534	1.06973	0.650114	-0.847878	0.37045	0.999504	no
FBgn0033798	CG15870	2R:13152884-13163948	0.823584	1.54115	0.300011	0.829392	0.7423	0.999504	no
FBgn0034761	CG4250	2R:22663691-22664474	52.4991	28.116	5.2677	-0.898525	0.01665	0.999504	no
FBgn0053995	CG33995	2L:5037708-5051062	2.38059	1.27541	0.885273	-0.850822	0.6723	0.999504	no
FBgn0032519	CG16957	2L:13395359-13396184	1.56983	2.92628	1.16862	0.857844	0.26695	0.999504	no
FBgn0266258	CR44953	3R:29755189-29759040	0.766672	0.412002	-0.58611	-0.759337	0.4106	0.999504	no
FBgn0264678	CR43963	X:12684202-12742926	5.50314	2.95734	2.04926	-0.873959	0.77295	0.999504	no
FBgn0260645	CG42537	3R:6377348-6380328	3.36173	6.25348	2.22952	0.876054	0.63025	0.999504	no
FBgn0003162	Pu	2R:21175314-21182608	2.01934	1.0893	0.666864	-0.833502	0.2001	0.999504	no
FBgn0025620	CG13360	X:784745-790089	0.904334	0.488149	-0.379754	-0.771986	0.34045	0.999504	no
FBgn0036476	CG6945	3L:15066080-15094724	4.75298	8.78753	2.71533	0.872912	0.1381	0.999504	no
FBgn0035769	CTCF	3L:7348312-7356713	15.2611	28.2113	4.38226	0.882096	0.0254	0.999504	no
FBgn0016032	lbm	2R:7049237-7051964	0.820391	0.444314	-0.498585	-0.757808	0.399	0.999504	no
FBgn0029826	CG6041	X:5945681-5950208	0.531363	0.288431	-1.01386	-0.700811	0.5664	0.999504	no
FBgn0036589	CG13067	3L:16271281-16271918	4.24283	7.79576	2.54986	0.862443	0.21375	0.999504	no
FBgn0264385	CR43837	X:6991611-7011145	26.7659	14.577	4.31159	-0.872219	0.2453	0.999504	no
FBgn0263039	CR43334	3L:628434-643900	1.14094	0.62263	-0.0786188	-0.780104	0.22855	0.999504	no
FBgn0023479	Tequila	3L:9074642-9092131	2.87659	1.57001	1.15676	-0.833804	0.11955	0.999504	no
FBgn0037547	CG7910	3R:8087251-8089526	2.90467	1.58646	1.1706	-0.833208	0.1383	0.999504	no
FBgn0085352	CG34323	X:12043697-12335214	0.87255	0.479522	-0.41361	-0.746909	0.6335	0.999504	no
FBgn0082953	snoRNA:Psi28S-612	3L:9428794-9429821	48.8073	26.8247	5.18142	-0.86112	0.7372	0.999504	no
FBgn0036550	CG17026	3L:15970081-15982869	1.86111	1.0229	0.56945	-0.804441	0.58715	0.999504	no
FBgn0053653	Caps	4:1230836-1271759	0.881779	1.60313	0.370829	0.794718	0.0926	0.999504	no
FBgn0053792	CG33792	2R:12632673-12633454	0.474768	0.861083	-0.428108	0.741681	0.4758	0.999504	no
FBgn0266925	CR45376	2R:22185971-22203045	0.369349	0.669884	-0.734277	0.71398	0.75815	0.999504	no
FBgn0052279	Drsl2	3L:3314348-3314681	1.6993	3.08201	1.25869	0.822503	0.4758	0.999504	no
FBgn0083001	snoRNA:Psi28S-1192a	X:17143587-17148264	25.0183	45.3755	5.07884	0.856351	0.7424	0.999504	no
FBgn0263975	CR43727	3L:16581636-16582767	4.0902	2.25691	1.65196	-0.830122	0.1925	0.999504	no
FBgn0028991	seq	2R:13176093-13198337	2.00992	3.63012	1.48821	0.822034	0.3591	0.999504	no
FBgn0028993	scro	3L:24724161-24758036	3.24594	5.8602	2.15889	0.832949	0.1038	0.999504	no
FBgn0046874	Pif1B	3R:8774285-8801176	0.628837	0.349706	-0.804639	-0.696614	0.3331	0.999504	no
FBgn0035976	PGRP-LC	3L:9338809-9348336	9.05406	5.05039	2.77955	-0.82973	0.04705	0.999504	no
FBgn0003302	rux	X:6035752-6037800	17.9982	32.2289	4.59626	0.836978	0.01155	0.999504	no
FBgn0030716	CG9170	X:15977966-15982944	1.0443	0.584422	-0.176288	-0.741507	0.17405	0.999504	no
FBgn0053557	CG33557	X:10009209-10010049	0.861813	0.482426	-0.418013	-0.723682	0.492	0.999504	no
FBgn0083951	CG34115	2R:20975487-20976934	1.87923	1.05196	0.594515	-0.780849	0.492	0.999504	no
FBgn0263087	CG43355	2L:11484706-11486949	0.663635	0.371608	-0.736692	-0.695295	0.49475	0.999504	no
FBgn0036612	CG4998	3L:16339002-16345241	1.72747	3.08316	1.27015	0.800612	0.0896	0.999504	no
FBgn0263750	CG43675	3R:9340215-9362994	0.715492	0.400928	-0.645791	-0.703067	0.71915	0.999504	no
FBgn0033437	CG12926	2R:9607291-9610290	3.4772	1.95089	1.43754	-0.802581	0.4263	0.999504	no
FBgn0262352	CG43050	2L:13119293-13120767	2.56513	1.44144	1.01924	-0.789927	0.2419	0.999504	no
FBgn0031865	Nha1	2L:6860904-6870389	6.7036	11.926	3.17719	0.821787	0.0164	0.999504	no
FBgn0262979	CR43287	X:7682337-7709385	2.17329	1.2267	0.796312	-0.77694	0.47355	0.999504	no
FBgn0039774	CDase	3R:30459520-30465736	0.529837	0.299123	-0.996022	-0.658145	0.3328	0.999504	no
FBgn0025881	snoRNA:Me18S-A1576	2L:9893804-9895003	41.5839	73.3452	5.79001	0.817178	0.58675	0.999504	no
FBgn0261805	CG42751	2L:11814155-11928572	0.82011	1.44611	0.254261	0.748765	0.75125	0.999504	no
FBgn0029751	CG17764	X:5296065-5307417	0.378946	0.6682	-0.721256	0.681619	0.5591	0.999504	no
FBgn0267551	CR45891	3R:15802274-15803653	0.410833	0.724426	-0.623807	0.690538	0.5605	0.999504	no
FBgn0003411	sisA	X:11321578-11322357	0.313424	0.552664	-0.944947	0.658718	0.5633	0.999504	no
FBgn0265178	CG44243	2R:16197041-16202884	0.576987	1.01716	-0.201482	0.722636	0.7115	0.999504	no
FBgn0085434	NaCP60E	2R:24891613-24928275	0.913596	0.518728	-0.33657	-0.712106	0.60255	0.999504	no
FBgn0010768	sqz	3R:19164210-19170576	7.0946	12.4913	3.25063	0.807441	0.0127	0.999504	no
FBgn0039006	Cyp6d4	3R:22698318-22700307	1.92394	3.38568	1.4093	0.784274	0.1535	0.999504	no
FBgn0263974	qin	3R:18591026-18659309	6.77961	11.9139	3.18448	0.804306	0.10095	0.999504	no
FBgn0026721	fat-spondin	2R:17054001-17059299	0.457967	0.26082	-1.1562	-0.6289	0.569	0.999504	no
FBgn0039939	CG11231	4:798473-800222	0.877534	0.501051	-0.383611	-0.701659	0.33635	0.999504	no
FBgn0265313	CG44286	2R:9138485-9141981	15.572	8.89205	3.56938	-0.801467	0.28325	0.999504	no
FBgn0015663	Dot	2L:3619096-3621681	1.09914	0.628567	-0.0974332	-0.718867	0.46855	0.999504	no
FBgn0031926	CG6739	2L:7608388-7616533	0.540214	0.944425	-0.290332	0.706083	0.2595	0.999504	no
FBgn0031245	CG3625	2L:283384-291795	13.1745	7.56716	3.33464	-0.791893	0.0678	0.999504	no
FBgn0046763	CG17278	3R:21021043-21024163	0.28741	0.500212	-1.05226	0.631611	0.40765	0.999504	no
FBgn0032230	lft	2L:10364470-10366410	0.587005	0.337982	-0.866332	-0.649449	0.4368	0.999504	no
FBgn0031283	CG15880	2L:815992-819508	0.912264	0.525258	-0.329945	-0.695062	0.37145	0.999504	no
FBgn0034460	CG18367	2R:19636659-19637400	1.73188	0.99717	0.503556	-0.739538	0.5838	0.999504	no
FBgn0030947	CG6696	X:18657754-18662153	0.796485	0.458596	-0.498886	-0.682474	0.34855	0.999504	no
FBgn0266639	CR45146	2R:17695775-17698796	1.51443	0.871971	0.325005	-0.73204	0.6173	0.999504	no
FBgn0033187	CG2144	2R:7519279-7525716	17.0881	9.85574	3.70943	-0.78781	0.1796	0.999504	no
FBgn0031042	CG14221	X:19618818-19621245	0.641093	1.11132	-0.0778467	0.708854	0.294	0.999504	no
FBgn0266417	CG45057	3L:16354745-16359428	1.34643	2.33088	0.906988	0.748982	0.32455	0.999504	no
FBgn0020414	Idgf3	2L:16450906-16455194	7.84885	4.53732	2.60202	-0.777455	0.0844	0.999504	no
FBgn0036212	CG11597	3L:11815443-11822275	3.98173	2.30372	1.64722	-0.763912	0.57105	0.999504	no
FBgn0267023	CR45467	2R:9875280-9891689	0.942474	1.62796	0.424541	0.729058	0.74475	0.999504	no
FBgn0259224	CG42324	3L:3472446-3510895	0.801546	0.464101	-0.487751	-0.676448	0.45205	0.999504	no
FBgn0041194	Prat2	3L:6911998-6914876	1.04634	0.606219	-0.152389	-0.698847	0.30505	0.999504	no
FBgn0034255	Oxp	2R:17604950-17639138	109.098	63.2753	6.37833	-0.784954	0.21155	0.999504	no
FBgn0052625	CG32625	X:13756163-13756826	70.2442	40.7758	5.74477	-0.783185	0.02305	0.999504	no
FBgn0034756	Cyp6d2	2R:22650555-22654530	2.81915	1.63993	1.17229	-0.746519	0.209	0.999504	no
FBgn0260748	CG5004	X:17107581-17142996	15.3659	26.3963	4.33937	0.7767	0.01955	0.999504	no
FBgn0000108	Appl	X:530500-579044	1.11783	0.651279	-0.0641333	-0.696892	0.1589	0.999504	no
FBgn0040717	Nplp4	2L:2008413-2009072	0.505765	0.867607	-0.385338	0.675663	0.6342	0.999504	no
FBgn0264742	CG44000	2L:5037708-5051062	1.34949	0.787496	0.181679	-0.707733	0.7821	0.999504	no
FBgn0038114	CG11670	3R:13038374-13044086	0.398615	0.6828	-0.678643	0.650717	0.39815	0.999504	no
FBgn0264481	CR43889	3L:19882050-19910215	2.32652	3.98517	1.65464	0.751507	0.7897	0.999504	no
FBgn0040813	Nplp2	3L:13356375-13357223	86.2851	50.3823	6.04521	-0.775005	0.03625	0.999504	no
FBgn0033554	Lsm10	2R:10819977-10821640	31.5244	18.4179	4.59691	-0.772118	0.64155	0.999504	no
FBgn0035262	CG18171	3L:1715594-1735767	0.639369	1.09324	-0.0903746	0.690518	0.5426	0.999504	no
FBgn0042175	CG18858	2L:20450224-20459075	11.096	6.49363	3.10299	-0.763839	0.0584	0.999504	no
FBgn0032472	CG9928	2L:13142444-13142903	16.042	9.39259	3.62977	-0.765946	0.23625	0.999504	no
FBgn0039091	CG10182	3R:23587119-23589819	0.292707	0.499118	-1.04378	0.609387	0.3933	0.999504	no
FBgn0264741	CG43999	3R:23927727-23929000	0.656292	1.11908	-0.058596	0.688778	0.38645	0.999504	no
FBgn0260932	cuff	2R:11886066-11890979	7.53337	4.42094	2.55447	-0.755697	0.69375	0.999504	no
FBgn0003866	tsh	2L:21828592-21837011	0.549602	0.936395	-0.285399	0.673946	0.22	0.999504	no
FBgn0031646	CG2837	2L:4892111-4906762	0.863345	0.506989	-0.387067	-0.666382	0.74705	0.999504	no
FBgn0031529	CG9662	2L:3375831-3376737	64.4953	37.8818	5.6303	-0.766121	0.01655	0.999504	no
FBgn0032375	CG14932	2L:11789918-11791011	0.895341	0.526253	-0.34096	-0.668445	0.4504	0.999504	no
FBgn0051469	CG31469	3R:13709158-13709939	1.31929	0.77544	0.156625	-0.697089	0.50225	0.999504	no
FBgn0051777	CG31777	2L:3706550-3707063	2.98509	1.75455	1.25819	-0.734243	0.50225	0.999504	no
FBgn0266028	CR44793	2L:5524138-5536758	0.637071	0.374451	-0.757897	-0.635544	0.7741	0.999504	no
FBgn0014000	Hf	2L:19966726-19967685	0.78194	0.459601	-0.509389	-0.656282	0.50225	0.999504	no
FBgn0029588	CG14798	X:1692823-1695889	3.11884	1.83318	1.31876	-0.735565	0.60985	0.999504	no
FBgn0038652	CG7720	3R:18759235-18795169	2.44288	1.4366	0.983103	-0.726722	0.16565	0.999504	no
FBgn0032391	escl	2L:11989935-11992848	8.33451	14.1561	3.45491	0.757203	0.14115	0.999504	no
FBgn0063492	GstE8	2R:18407833-18408955	16.5041	28.0182	4.43345	0.759965	0.0581	0.999504	no
FBgn0034920	CG5597	2R:23886972-23890276	2.96035	5.01374	1.98404	0.740682	0.54355	0.999504	no
FBgn0265623	Su(z)2	2R:12996500-13007911	2.81264	4.7595	1.91157	0.73848	0.0242	0.999504	no
FBgn0085427	CG34398	2L:8898785-8933594	0.474415	0.802718	-0.473744	0.652182	0.2046	0.999504	no
FBgn0031981	CG7466	2L:8043470-8071624	3.33085	5.62695	2.14817	0.739201	0.35205	0.999504	no
FBgn0032821	CdGAPr	2L:19774873-19791882	7.05811	11.9175	3.21332	0.747486	0.00935	0.999504	no
FBgn0036403	CG6661	3L:14029578-14036836	0.943872	1.59364	0.411036	0.698182	0.6964	0.999504	no
FBgn0266709	Zmynd10	3L:13024762-13026437	1.18795	0.704108	0.0252689	-0.679615	0.35015	0.999504	no
FBgn0031393	CG15382	2L:2155752-2178754	0.919774	0.54517	-0.302	-0.660498	0.728	0.999504	no
FBgn0267180	CR45620	X:7956819-7986601	1.93975	1.15346	0.677154	-0.702476	0.7586	0.999504	no
FBgn0265096	CR44201	2R:7393545-7396194	11.5251	6.85794	3.16892	-0.740511	0.4174	0.999504	no
FBgn0040751	CG13018	2R:14153152-14157488	27.9718	16.6545	4.43876	-0.744573	0.52845	0.999504	no
FBgn0267714	CR46047	3L:19474730-19478720	1.12572	0.67026	-0.0414766	-0.670212	0.5087	0.999504	no
FBgn0033904	CG18327	2R:14165050-14168233	1.42076	0.845965	0.262326	-0.684934	0.65295	0.999504	no
FBgn0033274	CG14757	2R:8170273-8173613	3.70409	2.20559	1.56634	-0.722415	0.6381	0.999504	no
FBgn0267605	CR45943	3L:20837487-20838839	1.45298	2.44005	0.989948	0.709818	0.5678	0.999504	no
FBgn0000276	CecA1	3R:30210873-30211273	0.977437	1.64145	0.453946	0.692686	0.61215	0.999504	no
FBgn0053293	CG33293	3R:5237650-5252132	0.295393	0.496066	-1.04255	0.592185	0.75975	0.999504	no
FBgn0039521	CG5402	3R:27502089-27502956	0.328229	0.551209	-0.921177	0.604738	0.61215	0.999504	no
FBgn0027550	CG6495	2L:10761115-10764971	0.456593	0.766777	-0.525786	0.639038	0.3404	0.999504	no
FBgn0266795	CR45257	2L:8074116-8083107	2.23921	3.76039	1.58738	0.722725	0.75555	0.999504	no
FBgn0033817	GstE14	2R:13239728-13241013	2.52523	4.24072	1.75519	0.725491	0.25755	0.999504	no
FBgn0086672	snoRNA:Or-aca5	2R:9095272-9098525	24.819	41.6797	5.01195	0.745556	0.72605	0.999504	no
FBgn0010019	Cyp4g1	X:268508-470726	61.4911	36.6439	5.57204	-0.745217	0.0441	0.999504	no
FBgn0038450	CG17560	3R:16617949-16619878	2.12769	1.26821	0.803919	-0.703259	0.2777	0.999504	no
FBgn0032843	CG10730	2L:20066390-20075458	1.23331	0.735468	0.0778344	-0.674356	0.44995	0.999504	no
FBgn0051687	CG31687	2L:20450224-20459075	0.99684	0.594717	-0.196075	-0.658856	0.4284	0.999504	no
FBgn0033389	Rad51C	2R:9165631-9167670	2.00425	1.19575	0.723547	-0.699519	0.37635	0.999504	no
FBgn0000119	arr	2R:13453639-13483229	2.97802	4.99067	1.98493	0.725853	0.02895	0.999504	no
FBgn0004380	Klp64D	3L:5356863-5359392	7.83823	13.1304	3.3573	0.736967	0.02985	0.999504	no
FBgn0001114	Glt	2L:8672697-8679812	1.27293	0.760617	0.120351	-0.673815	0.24055	0.999504	no
FBgn0052736	CG32736	X:7011356-7012137	5.3211	8.89791	2.80409	0.731004	0.443	0.999504	no
FBgn0019643	Dat	2R:24139562-24159312	4.95179	2.96218	1.97568	-0.722236	0.26835	0.999504	no
FBgn0032533	CG16888	2L:13811521-13813316	4.07181	2.43602	1.70162	-0.718107	0.6065	0.999504	no
FBgn0015295	shark	2R:16197041-16202884	21.2769	35.5626	4.78716	0.738359	0.07345	0.999504	no
FBgn0043457	CG5180	3R:20557929-20560280	24.3891	40.7042	4.98236	0.736578	0.02385	0.999504	no
FBgn0032124	CG17855	2L:9540522-9542480	0.945813	1.57842	0.405864	0.682479	0.29965	0.999504	no
FBgn0033787	CG13321	2R:12953111-12955712	4.74283	7.91328	2.63912	0.726543	0.1682	0.999504	no
FBgn0031961	CG7102	2L:7883281-7887513	5.0738	3.04322	2.01173	-0.718981	0.5544	0.999504	no
FBgn0032311	CG12517	2L:10870166-10870722	29.859	49.7578	5.27233	0.73483	0.05925	0.999504	no
FBgn0087002	Rfabg	4:1057364-1077273	6.10106	3.66375	2.27234	-0.720344	0.05145	0.999504	no
FBgn0260767	CG42565	2R:22657900-22661389	52.6249	31.6266	5.35402	-0.732792	0.0452	0.999504	no
FBgn0030852	CG8316	X:17629790-17632047	4.59657	2.76357	1.87471	-0.713793	0.13345	0.999504	no
FBgn0037581	CG7352	3R:8347578-8349296	2.4678	1.48485	1.01244	-0.696187	0.2616	0.999504	no
FBgn0024289	Sodh-1	3R:7052334-7054541	1.68561	2.80012	1.18626	0.699696	0.2882	0.999504	no
FBgn0083952	CG34116	3L:19805180-19807199	6.92662	11.5043	3.17471	0.723757	0.3699	0.999504	no
FBgn0031032	CG14204	X:19583616-19587057	0.366546	0.608316	-0.798722	0.602374	0.37555	0.999504	no
FBgn0034387	Cyp12b2	2R:18754994-18761082	0.486889	0.808033	-0.454012	0.629657	0.7859	0.999504	no
FBgn0039467	CG14253	3R:26978540-26988517	1.5353	0.925667	0.373059	-0.672993	0.75305	0.999504	no
FBgn0030237	CG15209	X:10832751-10847092	1.07467	1.77895	0.571091	0.677671	0.5501	0.999504	no
FBgn0037042	CG12984	3L:20991672-21027434	0.606144	0.366238	-0.801414	-0.598896	0.75995	0.999504	no
FBgn0069354	Porin2	2L:10845787-10847044	0.782567	0.473108	-0.491672	-0.622899	0.4688	0.999504	no
FBgn0034885	CG4019	2R:23603721-23616754	1.60396	0.96969	0.433042	-0.671699	0.3603	0.999504	no
FBgn0039101	CG16710	3R:23682502-23683980	1.33975	0.809965	0.194851	-0.661935	0.38415	0.999504	no
FBgn0042207	CG18530	3R:12633358-12634744	0.458803	0.277375	-1.12276	-0.566341	0.5871	0.999504	no
FBgn0053514	CG33514	3L:4365433-4367458	0.926051	0.559857	-0.281336	-0.636877	0.6752	0.999504	no
FBgn0085345	CG34316	3R:15230584-15231686	0.641462	0.387804	-0.733591	-0.604071	0.58845	0.999504	no
FBgn0033257	CG8713	2R:8091695-8098484	1.27406	0.770249	0.128973	-0.658945	0.547	0.999504	no
FBgn0038612	cona	3R:18385827-18389805	0.690367	0.417371	-0.645067	-0.611324	0.55255	0.999504	no
FBgn0034517	Cpr57A	2R:20548367-20550117	0.995467	0.601823	-0.189637	-0.642367	0.5525	0.999504	no
FBgn0053867	His-Psi:CR33867	2L:21539128-21541127	2.09082	1.26403	0.789673	-0.683596	0.47945	0.999504	no
FBgn0013683	mt:ND4L	dmel_mitochondrion_genome:8205-9834	4.78491	2.89278	1.93491	-0.706846	0.7856	0.999504	no
FBgn0034965	ppk29	2R:24047144-24057599	5.93661	3.59023	2.23872	-0.710028	0.35345	0.999504	no
FBgn0032129	jp	2L:9547719-9566750	0.644485	1.06545	-0.102399	0.646572	0.28515	0.999504	no
FBgn0260770	CG42568	2R:24139562-24159312	0.74149	1.22548	0.0787665	0.655497	0.59785	0.999504	no
FBgn0029524	CG3176	X:481861-482768	3.48705	2.11337	1.49452	-0.696553	0.3964	0.999504	no
FBgn0040823	dpr6	3L:9974650-10139360	22.9353	13.9101	4.16708	-0.717379	0.0118	0.999504	no
FBgn0038431	CG10405	3R:16454491-16455797	0.684279	1.12825	-0.0269784	0.647165	0.47495	0.999504	no
FBgn0000008	a	2R:22136967-22174691	7.12359	11.7137	3.20755	0.709673	0.0494	0.999504	no
FBgn0038260	CG14855	3R:14796304-14798474	0.485509	0.79817	-0.463588	0.617297	0.37625	0.999504	no
FBgn0260475	CG30059	2R:13411738-13414620	3.48315	5.72626	2.1919	0.701342	0.14925	0.999504	no
FBgn0032079	CG31886	2L:8953480-8959051	7.63873	4.64919	2.59989	-0.704415	0.06385	0.999504	no
FBgn0264089	sli	2R:15869494-15922118	0.74879	1.22835	0.0865574	0.646156	0.1159	0.999504	no
FBgn0267037	CR45481	X:3968932-3972054	0.664575	0.405302	-0.686026	-0.597512	0.5323	0.999504	no
FBgn0034408	sano	2R:18878390-18959500	0.838673	0.511495	-0.400446	-0.618282	0.25285	0.999504	no
FBgn0260634	eIF4G2	3R:23801713-23860013	14.5391	23.8257	4.22612	0.708734	0.0095	0.999504	no
FBgn0264556	Gr39a	2L:21286077-21310050	0.631739	1.035	-0.133953	0.633291	0.62585	0.999504	no
FBgn0040367	CG11382	X:1209969-1211853	9.15533	5.58856	2.85917	-0.702221	0.08225	0.999504	no
FBgn0264702	CR43971	3L:15097913-15113003	4.67779	2.85652	1.91012	-0.692443	0.33645	0.999504	no
FBgn0038194	Cyp6d5	3R:13964884-14032057	1.03841	0.634129	-0.129437	-0.632915	0.78705	0.999504	no
FBgn0264836	CG44044	3R:16310541-16341988	2.39022	3.91365	1.66059	0.688642	0.79385	0.999504	no
FBgn0264508	CR43907	2R:11616194-11616694	1.21213	1.98469	0.725872	0.667922	0.51315	0.999504	no
FBgn0029710	CG3568	X:4387675-4611385	2.85282	1.74306	1.2221	-0.67999	0.6739	0.999504	no
FBgn0053144	CG33144	2R:10740053-10798709	6.4618	10.5756	3.06517	0.702154	0.01795	0.999504	no
FBgn0036872	CG12519	3L:19472490-19473145	8.29069	5.07192	2.71974	-0.698089	0.29235	0.999504	no
FBgn0033397	Cyp4p3	2R:9227784-9247249	2.28567	3.73469	1.59675	0.684715	0.2146	0.999504	no
FBgn0033443	CG1698	2R:9766347-9806875	6.1043	9.96502	2.98227	0.69801	0.0547	0.999504	no
FBgn0032452	CG15484	2L:12706798-12708680	2.67143	4.35807	1.81352	0.685789	0.6325	0.999504	no
FBgn0032447	PICK1	2L:12695032-12698917	0.498354	0.305597	-1.0214	-0.560952	0.44745	0.999504	no
FBgn0051100	CG31100	3R:8995228-9003650	0.438122	0.713761	-0.595659	0.596672	0.3612	0.999504	no
FBgn0052226	Pex23	3L:20297128-20309511	5.65046	9.20281	2.87067	0.693989	0.2378	0.999504	no
FBgn0265598	Bx	X:18515427-18572809	11.2837	18.3767	3.85827	0.698738	0.3467	0.999504	no
FBgn0038315	CG14866	3R:15316470-15320069	0.396123	0.644706	-0.718244	0.585973	0.68045	0.999504	no
FBgn0000274	Pka-C2	3R:30695536-30697138	2.52503	1.5518	1.05819	-0.668295	0.3049	0.999504	no
FBgn0038986	CG5278	3R:22558341-22562572	1.75646	1.07989	0.565603	-0.653902	0.3084	0.999504	no
FBgn0052027	CR32027	3L:18828631-18846267	15.4798	25.1676	4.31041	0.697612	0.44255	0.999504	no
FBgn0267339	p38c	3R:24149019-24150203	0.829206	0.510591	-0.408826	-0.605792	0.485	0.999504	no
FBgn0030666	CG12708	X:15675475-15677737	0.588491	0.95534	-0.230391	0.616198	0.38915	0.999504	no
FBgn0052302	CG32302	3L:2268824-2272769	0.928391	1.50712	0.362433	0.644089	0.7982	0.999504	no
FBgn0034249	RhoGAP54D	2R:17586424-17590884	10.9926	17.8342	3.81808	0.693116	0.01435	0.999504	no
FBgn0031608	CG15435	2L:4459728-4463447	9.86809	15.9943	3.6629	0.691161	0.13975	0.999504	no
FBgn0034657	LBR	2R:21720494-21724055	18.0062	29.1811	4.52515	0.693486	0.0129	0.999504	no
FBgn0032036	CG13384	2L:8384454-8389331	19.675	31.85	4.65167	0.692138	0.0155	0.999504	no
FBgn0040551	CG11686	3R:13260355-13262227	27.4328	16.9529	4.43751	-0.691134	0.2103	0.999504	no
FBgn0053926	CG33926	3L:9443231-9446388	5.78656	3.57608	2.2178	-0.679257	0.2874	0.999504	no
FBgn0036793	CG4174	3L:18600149-18617943	0.982462	0.607502	-0.192439	-0.61351	0.56365	0.999504	no
FBgn0264464	CR43872	3L:20297128-20309511	9.77646	15.7926	3.64714	0.686289	0.22475	0.999504	no
FBgn0031678	CG31918	2L:5055057-5058248	8.83233	14.2657	3.5018	0.68552	0.31225	0.999504	no
FBgn0037149	CG14561	3L:22065906-22067216	22.1145	35.7016	4.81769	0.688522	0.0413	0.999504	no
FBgn0085459	CG34430	2R:7942042-7955882	0.381224	0.614936	-0.769667	0.571106	0.7862	0.999504	no
FBgn0265302	CR44275	2R:8228970-8232330	0.905636	0.561553	-0.293982	-0.60418	0.42865	0.999504	no
FBgn0267528	CR45868	3L:8054332-8058713	1.50219	0.931453	0.362362	-0.635367	0.71385	0.999504	no
FBgn0026175	SkpC	X:19816071-19816700	1.37578	0.853073	0.246068	-0.630819	0.5244	0.999504	no
FBgn0032895	twit	2L:20852577-20857891	0.620331	0.384646	-0.759132	-0.571729	0.52875	0.999504	no
FBgn0039944	CG17162	X:23084671-23096735	24.0249	38.7424	4.93601	0.687109	0.0247	0.999504	no
FBgn0265303	CR44276	2R:8241595-8242017	1.02514	1.6527	0.489842	0.639475	0.59075	0.999504	no
FBgn0267533	CR45873	3L:9456317-9460799	0.598235	0.964456	-0.21405	0.608332	0.76785	0.999504	no
FBgn0034175	ste24b	2R:16998609-17000126	0.537791	0.867009	-0.348622	0.600446	0.4399	0.999504	no
FBgn0000046	Act87E	3R:13425832-13428375	1.65744	2.67203	1.14221	0.657467	0.2776	0.999504	no
FBgn0264871	CR44062	3R:22550031-22556494	0.465087	0.749542	-0.529349	0.588212	0.6578	0.999504	no
FBgn0261584	CG42694	2R:22941876-22945147	5.47131	8.81509	2.81713	0.678233	0.10015	0.999504	no
FBgn0039927	CG11155	4:1126601-1169239	3.65829	2.2736	1.57858	-0.663	0.1445	0.999504	no
FBgn0261836	Msp300	2L:5100876-5207002	0.546852	0.879538	-0.32916	0.598666	0.0768	0.999504	no
FBgn0030234	CG15211	X:10772540-10786958	1.6331	2.62489	1.11978	0.652843	0.65365	0.999504	no
FBgn0262108	CR42861	X:13744927-13745476	12.4732	7.77213	3.31452	-0.675526	0.2727	0.999504	no
FBgn0034179	CG6805	2R:17005450-17007501	12.3039	19.7417	3.97159	0.677742	0.0386	0.999504	no
FBgn0032322	CG16743	2L:10972279-10973408	1.75805	1.0966	0.576365	-0.634848	0.4553	0.999504	no
FBgn0038198	Npc2b	3R:14089516-14092425	1.16171	1.85972	0.653014	0.635267	0.42435	0.999504	no
FBgn0031313	CG5080	2L:1160289-1163886	4.364	2.72635	1.82864	-0.659397	0.17075	0.999504	no
FBgn0038063	Octbeta2R	3R:12550624-12595725	1.75823	2.81342	1.21832	0.648785	0.1877	0.999504	no
FBgn0039941	CG17167	X:23068300-23082709	1.71107	1.07005	0.541706	-0.630272	0.63465	0.999504	no
FBgn0025712	CG13920	3L:1648627-1654238	1.37512	0.860014	0.25098	-0.619705	0.76635	0.999504	no
FBgn0039993	CG17691	2R:1590483-1596457	221.88	138.837	7.45629	-0.675999	0.0156	0.999504	no
FBgn0036821	CG3961	3L:18878249-18890483	3.79255	2.3732	1.63355	-0.654337	0.1224	0.999504	no
FBgn0002962	nos	3R:19154096-19162300	153.798	245.659	7.60347	0.67527	0.0183	0.999504	no
FBgn0050120	CG30120	2R:18446547-18451041	0.711397	0.44538	-0.588093	-0.573146	0.6304	0.999504	no
FBgn0051864	Qtzl	2L:11995739-11996723	4.61361	7.36403	2.56839	0.663122	0.28495	0.999504	no
FBgn0036765	CG7408	3L:17879095-17884376	11.226	7.03714	3.16846	-0.66622	0.0627	0.999504	no
FBgn0264790	CR44020	3R:8934278-8938395	3.87772	2.43279	1.66633	-0.651214	0.80265	0.999504	no
FBgn0040763	CG18336	2R:11293775-11297520	3.19776	2.0101	1.3994	-0.644175	0.7919	0.999504	no
FBgn0262103	Sik3	2R:18687371-18705805	8.4813	13.4839	3.43251	0.66263	0.02065	0.999504	no
FBgn0034422	CG7137	2R:19227343-19228613	30.1182	18.951	4.58457	-0.665551	0.0452	0.999504	no
FBgn0024248	chico	2L:10242511-10247078	7.70465	12.2378	3.29467	0.660679	0.0383	0.999504	no
FBgn0029596	CG14054	X:2065272-2066359	0.503889	0.317326	-0.994199	-0.533109	0.4752	0.999504	no
FBgn0266228	CR44923	3R:4718588-4719399	1.18791	0.748091	0.0636614	-0.602741	0.5043	0.999504	no
FBgn0067905	IM14	2R:20870391-20870678	8.39909	5.28936	2.75871	-0.657194	0.61625	0.999504	no
FBgn0033960	CG10151	2R:14753336-14756288	0.562856	0.354489	-0.865458	-0.54445	0.4002	0.999504	no
FBgn0035091	CG3829	2R:24976455-24990489	0.97459	0.613853	-0.191257	-0.590087	0.7552	0.999504	no
FBgn0264905	CR44096	3R:21720966-21723234	0.656518	0.413671	-0.681819	-0.55853	0.62345	0.999504	no
FBgn0034928	CG13562	2R:23903749-23907294	0.585377	0.926874	-0.253386	0.583289	0.7992	0.999504	no
FBgn0031635	tank	2L:4835334-4837999	15.5414	24.6006	4.29689	0.659176	0.0266	0.999504	no
FBgn0010038	GstD2	3R:12371970-12372704	4.92848	7.79143	2.6552	0.650164	0.27755	0.999504	no
FBgn0063493	GstE7	2R:18406923-18407688	14.1331	22.3318	4.15933	0.656295	0.1212	0.999504	no
FBgn0259977	Tdc1	2R:6673603-6693162	0.805452	1.2722	0.1566	0.599781	0.74205	0.999504	no
FBgn0085460	CG34431	2R:7942042-7955882	0.443155	0.698995	-0.602153	0.556823	0.6615	0.999504	no
FBgn0036759	CG5577	3L:17823332-17841427	2.97904	1.88933	1.30738	-0.630198	0.34835	0.999504	no
FBgn0264721	CR43989	3L:11136048-11164801	1.62598	1.03155	0.482858	-0.609115	0.56835	0.999504	no
FBgn0037750	Whamy	3R:9771794-9774419	0.504963	0.795914	-0.441825	0.566513	0.39695	0.999504	no
FBgn0034532	CG13436	2R:20633875-20640681	0.422193	0.664694	-0.662195	0.550299	0.7809	0.999504	no
FBgn0033446	CG1648	2R:9810973-9820053	21.6806	13.778	4.11985	-0.650244	0.0896	0.999504	no
FBgn0032877	CG2617	2L:20682367-20714588	9.57051	15.0482	3.59733	0.647482	0.11695	0.999504	no
FBgn0000246	c(3)G	3R:15788520-15792579	31.6106	20.1067	4.66183	-0.650131	0.02205	0.999504	no
FBgn0029890	CG4095	X:6677261-6683696	0.59498	0.378635	-0.793979	-0.538046	0.8053	0.999504	no
FBgn0034943	Fmo-1	2R:23962955-23964641	0.686639	0.436965	-0.621663	-0.550874	0.48915	0.999504	no
FBgn0052773	CR32773	X:4387675-4611385	1.86763	1.1887	0.671188	-0.610543	0.80075	0.999504	no
FBgn0038037	Cyp9f2	3R:12403339-12406028	2.70463	4.24897	1.80424	0.632863	0.21625	0.999504	no
FBgn0040096	lectin-33A	2L:11002071-11002738	0.991877	1.55465	0.426668	0.599716	0.527	0.999504	no
FBgn0052817	CG32817	X:476856-481826	1.23608	0.789249	0.124333	-0.587347	0.79095	0.999504	no
FBgn0010226	GstS1	2R:17093245-17099501	75.5266	48.2407	5.91799	-0.645655	0.0195	0.999504	no
FBgn0002609	E(spl)m3-HLH	3R:26021822-26023127	4.59392	2.93437	1.9161	-0.629396	0.2643	0.999504	no
FBgn0039766	CG15536	3R:30423973-30425162	28.663	18.334	4.52522	-0.641845	0.2304	0.999504	no
FBgn0038098	CG7381	3R:12967774-12977471	16.8249	10.779	3.76227	-0.637601	0.03375	0.999504	no
FBgn0036194	CG11652	3L:11693878-11696963	28.5449	44.5186	5.15989	0.639367	0.0244	0.999504	no
FBgn0037288	CG14661	3R:4953505-4955252	0.608224	0.389993	-0.763445	-0.531445	0.5587	0.999504	no
FBgn0029907	Atx-1	X:6823203-6824203	0.723022	0.463605	-0.55412	-0.546247	0.58335	0.999504	no
FBgn0029828	CG6067	X:5955628-5964247	0.82536	0.529224	-0.390134	-0.556441	0.80805	0.999504	no
FBgn0035193	CG9192	3L:1235725-1245910	0.505195	0.323933	-0.98131	-0.513564	0.76925	0.999504	no
FBgn0264090	CG43759	X:18930334-19028629	6.453	10.0575	3.02831	0.632318	0.0394	0.999504	no
FBgn0039756	CG9743	3R:30196359-30202998	0.97537	1.51885	0.399901	0.590136	0.3784	0.999504	no
FBgn0267276	CR45712	2L:2006762-2007688	0.802217	1.24922	0.141836	0.580579	0.58535	0.999504	no
FBgn0260938	tay	X:15876367-15887311	10.3644	16.1287	3.70395	0.633058	0.0155	0.999504	no
FBgn0015039	Cyp9b2	2R:7130276-7132139	3.58295	2.30306	1.57287	-0.615989	0.2549	0.999504	no
FBgn0264426	CG43844	3R:21885675-21907182	1.15336	0.742059	0.038897	-0.573808	0.66815	0.999504	no
FBgn0058196	Maf1	2R:1512809-1527095	104.224	67.0876	6.38753	-0.634804	0.02045	0.999504	no
FBgn0267676	CR46012	3R:12219880-12221630	8.34109	12.957	3.39209	0.629322	0.4642	0.999504	no
FBgn0005386	ash1	3L:19590772-19598755	11.6817	18.146	3.87399	0.631032	0.01545	0.999504	no
FBgn0053057	CG33057	3L:8395999-8405277	1.64037	2.54728	1.10195	0.605117	0.5078	0.999504	no
FBgn0031906	CG5160	2L:7390983-7398750	0.512206	0.329847	-0.963008	-0.510194	0.5543	0.999504	no
FBgn0010309	pigeon	2L:19186042-19189938	19.6086	30.4467	4.61685	0.632191	0.0168	0.999504	no
FBgn0266626	CR45133	2R:10142337-10192394	2.47678	1.59586	1.06379	-0.603552	0.8171	0.999504	no
FBgn0003463	sog	X:15603282-15633434	1.07733	1.67013	0.529687	0.588337	0.1952	0.999504	no
FBgn0032161	CG4594	2L:9920159-9921459	31.1143	20.0707	4.64916	-0.629946	0.0605	0.999504	no
FBgn0038721	subdued	3R:19633417-19642722	8.08663	12.5289	3.34596	0.625387	0.03765	0.999504	no
FBgn0035049	Mmp1	2R:24669396-24688184	1.97933	3.06551	1.35928	0.606319	0.4846	0.999504	no
FBgn0039590	CG10011	3R:28606078-28635099	2.29024	3.54487	1.56151	0.608712	0.20225	0.999504	no
FBgn0036945	Ssk	3L:20149613-20198317	3.21987	2.08056	1.42791	-0.606428	0.74955	0.999504	no
FBgn0262123	l(2)41Ab	2R:1349391-1443935	0.457688	0.70822	-0.574825	0.53529	0.38895	0.999504	no
FBgn0039938	Sox102F	4:800435-834393	1.81477	1.17346	0.642962	-0.588417	0.2696	0.999504	no
FBgn0029945	CG18155	X:7137722-7405797	0.36793	0.568464	-0.838357	0.514557	0.8105	0.999504	no
FBgn0039297	CG11852	3R:25237613-25238895	0.804833	1.24346	0.140838	0.57023	0.4905	0.999504	no
FBgn0267622	CR45960	3L:22273984-22284335	0.492546	0.760982	-0.485473	0.539056	0.66645	0.999504	no
FBgn0085638	CG41378	2R:2770379-2846708	43.4493	28.1281	5.13182	-0.625518	0.0841	0.999504	no
FBgn0004635	rho	3L:1342492-1475257	0.544127	0.352447	-0.889381	-0.509596	0.79895	0.999504	no
FBgn0264713	CR43981	X:17856973-17860800	1.85438	1.20117	0.67326	-0.586902	0.58545	0.999504	no
FBgn0043069	MESK4	3R:16988589-16991878	0.492576	0.319065	-1.00484	-0.499826	0.6444	0.999504	no
FBgn0000524	dx	X:6533998-6538575	19.7988	30.5656	4.62658	0.62394	0.01805	0.999504	no
FBgn0033320	CG8586	2R:8691447-8696245	0.476968	0.308974	-1.04168	-0.496482	0.53025	0.999504	no
FBgn0265977	CR44756	2R:22317661-22329720	2.64456	1.71724	1.15916	-0.594826	0.5166	0.999504	no
FBgn0039075	CG4393	3R:23375927-23384777	0.559963	0.861834	-0.327842	0.543403	0.30825	0.999504	no
FBgn0014395	tilB	X:22449736-22455422	2.42661	1.57742	1.04172	-0.590959	0.56755	0.999504	no
FBgn0015575	alpha-Est7	3R:7519562-7523753	4.36343	2.83896	1.85673	-0.602847	0.1973	0.999504	no
FBgn0034406	Jheh3	2R:18860374-18862078	28.4532	18.5158	4.52702	-0.617125	0.04675	0.999504	no
FBgn0063494	GstE6	2R:18406010-18406761	144.6	222.201	7.48665	0.61945	0.01975	0.999504	no
FBgn0027070	CG17322	2L:18826769-18831153	31.5425	48.4445	5.29251	0.617444	0.05625	0.999504	no
FBgn0267722	CR46055	3R:21620303-21660871	2.87501	4.41283	1.87346	0.601138	0.7866	0.999504	no
FBgn0013680	mt:ND2	dmel_mitochondrion_genome:239-1383	3.73262	2.4336	1.63976	-0.597142	0.34	0.999504	no
FBgn0004368	Ptp4E	X:4939127-4955916	11.5279	17.674	3.84561	0.612178	0.02295	0.999504	no
FBgn0035424	CG11505	3L:3224837-3236604	29.455	45.1509	5.1926	0.614544	0.01605	0.999504	no
FBgn0011695	PebIII	2R:24026171-24027518	3.88261	5.94781	2.29506	0.602699	0.375	0.999504	no
FBgn0037410	Osi2	3R:6209372-6213493	0.95131	1.45699	0.355474	0.566572	0.4121	0.999504	no
FBgn0024293	Spn43Ab	2R:7150702-7223378	2.16779	1.41574	0.890655	-0.581265	0.50795	0.999504	no
FBgn0033302	Cyp6a14	2R:8564186-8567202	0.443262	0.678221	-0.621014	0.518532	0.41865	0.999504	no
FBgn0034655	CG10307	2R:21688772-21691139	0.788754	0.515534	-0.435117	-0.529946	0.81615	0.999504	no
FBgn0259697	nvd	3L:24324865-24401655	3.39383	5.18946	2.10396	0.598311	0.2207	0.999504	no
FBgn0005666	bt	4:724399-776474	0.348665	0.532714	-0.908332	0.495915	0.13005	0.999504	no
FBgn0264704	CR43973	3L:15097913-15113003	8.57469	5.61579	2.81588	-0.601859	0.42215	0.999504	no
FBgn0034909	CG4797	2R:23812184-23818327	0.950756	0.622691	-0.198561	-0.539977	0.53855	0.999504	no
FBgn0039564	CG5527	3R:27954916-27957326	0.844368	0.553014	-0.348697	-0.532235	0.4301	0.999504	no
FBgn0267762	CR46093	3R:24318815-24333316	1.18241	0.774411	0.0826205	-0.552474	0.81005	0.999504	no
FBgn0000414	Dab	3L:16712125-16724575	8.34542	12.7222	3.37937	0.602403	0.02125	0.999504	no
FBgn0036368	CG10738	3L:13450769-13465539	6.60348	4.33247	2.44651	-0.596799	0.0621	0.999504	no
FBgn0038581	CG14314	3R:18216141-18218014	1.38583	0.909266	0.292288	-0.557963	0.40935	0.999504	no
FBgn0032404	RpL7-like	2L:12056325-12058251	97.8246	148.832	6.91605	0.604911	0.02395	0.999504	no
FBgn0051926	CG31926	2L:1495459-1497071	117.886	77.5101	6.58032	-0.604299	0.02185	0.999504	no
FBgn0038774	CG5023	3R:20169434-20174872	4.23627	6.44154	2.41304	0.593176	0.33405	0.999504	no
FBgn0032779	CG16771	2L:19400752-19430270	1.24894	1.8985	0.715372	0.567091	0.71195	0.999504	no
FBgn0020309	crol	2L:11794326-11809438	26.4385	40.1702	5.03083	0.601626	0.01505	0.999504	no
FBgn0033609	Fbl6	2R:11285147-11293591	10.411	15.8174	3.69318	0.598705	0.11095	0.999504	no
FBgn0051183	CG31183	3R:15857870-15875939	0.507107	0.333975	-0.962147	-0.484339	0.3852	0.999504	no
FBgn0087008	e(y)3	X:19623113-19638369	45.1272	68.5034	5.79966	0.601089	0.0175	0.999504	no
FBgn0040837	CG8620	3L:7158098-7158874	0.620435	0.941309	-0.207331	0.531458	0.5712	0.999504	no
FBgn0051897	CG31897	2L:8442446-8445815	1.15768	0.763253	0.0593101	-0.54291	0.3438	0.999504	no
FBgn0032787	CG10195	2L:19482231-19484705	6.76297	10.2577	3.07573	0.593799	0.1557	0.999504	no
FBgn0053198	pen-2	2R:18277438-18357296	36.8185	24.2867	4.90715	-0.598249	0.67795	0.999504	no
FBgn0003137	Ppn	3R:28520664-28540324	1.59141	1.04978	0.479792	-0.556869	0.14175	0.999504	no
FBgn0037327	PEK	3R:5458562-5464753	30.1358	45.684	5.21748	0.598586	0.0184	0.999504	no
FBgn0030271	CG15202	X:11142540-11143755	0.386819	0.586351	-0.790762	0.495561	0.64285	0.999504	no
FBgn0261823	Asx	2R:14503957-14512493	7.57174	11.4743	3.2362	0.593299	0.0349	0.999504	no
FBgn0085339	CG34310	2L:6663663-6676635	65.1372	43.012	5.72882	-0.597605	0.7074	0.999504	no
FBgn0031489	CG17224	2L:3016440-3018308	9.52428	6.29166	2.97143	-0.590488	0.1991	0.999504	no
FBgn0003141	pr	2L:20066390-20075458	39.5205	59.7577	5.60582	0.59529	0.1095	0.999504	no
FBgn0039321	CG10550	3R:25306406-25308391	0.766744	0.507239	-0.462993	-0.513341	0.498	0.999504	no
FBgn0037013	CG13250	3L:20527971-20540417	0.308178	0.465789	-1.0572	0.471066	0.7622	0.999504	no
FBgn0029898	CG14439	X:6744878-6755752	0.525674	0.794509	-0.418675	0.515685	0.459	0.999504	no
FBgn0036588	CG13068	3L:16269391-16269911	0.363928	0.550043	-0.86471	0.486634	0.69755	0.999504	no
FBgn0035856	CG13679	3L:8202791-8203345	0.314614	0.47551	-1.03362	0.473072	0.69755	0.999504	no
FBgn0030928	CG15044	X:18491184-18492006	0.437573	0.661352	-0.644416	0.502103	0.5921	0.999504	no
FBgn0052199	CG32199	3L:18600149-18617943	0.546651	0.826214	-0.369762	0.518358	0.70195	0.999504	no
FBgn0260764	CG42562	2R:17683573-17695353	0.644913	0.974727	-0.160443	0.528826	0.75295	0.999504	no
FBgn0263621	CG43630	3R:12674607-12676260	1.45744	2.20279	0.92128	0.564206	0.7335	0.999504	no
FBgn0035691	CG7386	3L:6189744-6192049	2.03603	3.07727	1.38136	0.572856	0.2781	0.999504	no
FBgn0085582	CR41257	2R:1070656-1071319	0.34852	0.526756	-0.91539	0.482732	0.69755	0.999504	no
FBgn0264698	CR43967	3L:23174445-23185750	1.56758	2.36925	1.02091	0.566317	0.73005	0.999504	no
FBgn0266786	CR45251	3L:11349394-11349743	0.609278	0.920868	-0.23289	0.525373	0.69755	0.999504	no
FBgn0267036	CR45480	X:2262836-2270761	0.873999	1.32097	0.234434	0.544884	0.79665	0.999504	no
FBgn0267086	CR45530	X:6279679-6280012	2.03916	3.08201	1.38349	0.572894	0.5921	0.999504	no
FBgn0267568	CR45908	3R:7074775-7080387	0.709068	1.07169	-0.0385381	0.534258	0.8055	0.999504	no
FBgn0267742	CR46073	3R:26842461-26863130	0.590476	0.892451	-0.272635	0.523405	0.7368	0.999504	no
FBgn0030310	PGRP-SA	X:11561642-11562779	0.517615	0.782327	-0.437917	0.514606	0.59485	0.999504	no
FBgn0020908	Scp1	2R:2932594-2968052	1.38808	2.09795	0.854805	0.562706	0.4376	0.999504	no
FBgn0082925	snoRNA:Or-aca1	2R:22605744-22607995	11.3342	17.1306	3.81109	0.591618	0.7583	0.999504	no
FBgn0086665	snoRNA:Psi18S-1377a	3R:30206446-30209020	10.256	15.5011	3.66799	0.591181	0.76175	0.999504	no
FBgn0083013	snoRNA:Psi28S-1060	X:6741536-6744238	15.8028	23.8844	4.28762	0.592816	0.78515	0.999504	no
FBgn0083005	snoRNA:Psi28S-1175a	2R:22605744-22607995	11.0515	16.7033	3.77492	0.591507	0.75315	0.999504	no
FBgn0086601	snoRNA:Psi28S-3327c	3L:13041755-13044234	20.0147	30.2503	4.62691	0.593461	0.77845	0.999504	no
FBgn0262057	Spn77Ba	3L:20313631-20320116	0.628499	0.949919	-0.193362	0.527279	0.7304	0.999504	no
FBgn0261059	Sfp78E	3L:21680049-21684951	0.627753	0.948751	-0.194904	0.527151	0.8079	0.999504	no
FBgn0265254	CR44268	2L:23161121-23174484	2.7553	4.1642	1.80296	0.578633	0.75545	0.999504	no
FBgn0034976	CG4049	2R:24107086-24114292	9.29421	14.0396	3.52672	0.589898	0.0323	0.999504	no
FBgn0002466	sti	3L:12507997-12515009	10.9487	16.538	3.76111	0.590605	0.0271	0.999504	no
FBgn0037757	CG8516	3R:9793294-9797754	24.784	37.4036	4.93305	0.591811	0.0269	0.999504	no
FBgn0053062	CG33062	3L:19441718-19446444	2.10647	3.17788	1.42725	0.571023	0.3991	0.999504	no
FBgn0032517	CG7099	2L:13387570-13395131	3.16517	4.77212	1.99585	0.577392	0.7211	0.999504	no
FBgn0034240	MESR4	2R:17547768-17556289	14.0105	21.1158	4.11288	0.58837	0.02275	0.999504	no
FBgn0003391	shg	2R:21049653-21057197	25.7315	38.7768	4.98595	0.589778	0.0186	0.999504	no
FBgn0267726	CG46059	2L:19183092-19183787	5.04569	3.35086	2.07516	-0.576409	0.4155	0.999504	no
FBgn0038412	Zip89B	3R:16305757-16308700	4.25281	6.40253	2.41147	0.579054	0.17615	0.999504	no
FBgn0039748	CG15529	3R:30152058-30160473	2.96122	1.96722	1.3309	-0.566415	0.43065	0.999504	no
FBgn0034275	CG5002	2R:17750292-17753214	3.47726	2.31042	1.55407	-0.56957	0.28035	0.999504	no
FBgn0028491	CG2930	X:3862965-3880379	4.09328	6.15723	2.3568	0.577445	0.81755	0.999504	no
FBgn0035690	CG10274	3L:6174247-6181829	9.5096	14.3004	3.55626	0.583561	0.0985	0.999504	no
FBgn0031636	CG12194	2L:4838346-4841465	0.594531	0.893311	-0.267786	0.516206	0.4314	0.999504	no
FBgn0260789	mxc	X:9236800-9243467	16.1663	24.286	4.3159	0.584167	0.0211	0.999504	no
FBgn0267601	CR45939	3L:18750606-18801312	2.44724	3.67417	1.63255	0.567225	0.72265	0.999504	no
FBgn0036536	CG12713	3L:15832463-15835388	9.17465	13.7675	3.50346	0.580343	0.4742	0.999504	no
FBgn0038076	Cyp313a4	3R:12679278-12681375	1.40528	2.10821	0.866455	0.552846	0.38475	0.999504	no
FBgn0034741	CG4269	2R:22597244-22605667	0.536096	0.804038	-0.399114	0.507139	0.8211	0.999504	no
FBgn0261015	Pif1A	3R:8774285-8801176	1.19273	1.78841	0.643797	0.546751	0.1981	0.999504	no
FBgn0015513	mbc	3R:23781764-23801634	16.3566	24.5216	4.33122	0.581258	0.0221	0.999504	no
FBgn0031157	CG1503	X:21093843-21116914	13.1998	8.80788	3.44421	-0.578251	0.17055	0.999504	no
FBgn0030077	CG15365	X:9054697-9067983	0.480642	0.720222	-0.535096	0.498366	0.41215	0.999504	no
FBgn0035189	CG9119	3L:1200785-1232700	3.40411	5.09987	2.09376	0.569427	0.34235	0.999504	no
FBgn0039169	Spps	3R:24196892-24226934	10.7516	16.1044	3.72907	0.578478	0.44215	0.999504	no
FBgn0265536	CR44386	2R:17140494-17141194	10.5022	7.01223	3.1183	-0.57599	0.37275	0.999504	no
FBgn0003048	pcx	X:2225295-2242035	7.61749	11.3993	3.2358	0.575342	0.0618	0.999504	no
FBgn0266174	pre-mod(mdg4)-L	3R:21350845-21377401	0.979787	0.65492	-0.147429	-0.516351	0.79655	0.999504	no
FBgn0040629	CG18673	3R:31262597-31263878	1.63427	2.44349	1.07057	0.552481	0.44245	0.999504	no
FBgn0033075	Pld	2R:6242003-6255266	14.7996	9.89874	3.60947	-0.575455	0.0402	0.999504	no
FBgn0000317	ck	2L:15044962-15057862	10.121	15.1235	3.64085	0.574764	0.02815	0.999504	no
FBgn0026315	Ugt35a	3R:11170816-11172664	7.68051	5.14003	2.67472	-0.57029	0.18065	0.999504	no
FBgn0032303	CG6508	2L:10804273-10837511	20.1426	30.0564	4.62686	0.57507	0.0709	0.999504	no
FBgn0050343	CG30343	2R:9252020-9286634	1.56554	1.04928	0.46836	-0.53526	0.85235	0.999504	no
FBgn0034379	CG15073	2R:18705976-18710865	4.5451	6.77098	2.49811	0.564806	0.30035	0.999504	no
FBgn0038353	CG5399	3R:15695240-15697142	1.0614	0.712714	-0.0416577	-0.515045	0.54295	0.999504	no
FBgn0032299	CG17127	2L:10770867-10771370	0.568507	0.381799	-0.817241	-0.472511	0.769	0.999504	no
FBgn0027073	CG4302	2R:21200482-21214972	0.6123	0.411302	-0.728598	-0.478309	0.6869	0.999504	no
FBgn0262001	CG42819	2L:8384454-8389331	0.674384	0.453009	-0.611752	-0.485746	0.76825	0.999504	no
FBgn0038647	CG14302	3R:18732680-18733034	1.57915	1.06077	0.481407	-0.532649	0.76845	0.999504	no
FBgn0086519	Cpr47Eg	2R:11277956-11278445	0.617877	0.415051	-0.717702	-0.479021	0.76845	0.999504	no
FBgn0263650	CR43641	3R:13815278-13815778	0.454549	0.305337	-1.07671	-0.452193	0.76845	0.999504	no
FBgn0264955	CR44124	X:17571853-17579229	7.98276	5.36231	2.73218	-0.565337	0.72875	0.999504	no
FBgn0265831	CR44620	X:13390234-13390560	3.2193	2.16253	1.45441	-0.552942	0.64675	0.999504	no
FBgn0266865	CR45326	2R:23705438-23709947	13.587	9.1269	3.49029	-0.568888	0.59295	0.999504	no
FBgn0035823	eIF4E-5	3L:7894879-7896009	0.497644	0.334286	-0.972962	-0.460641	0.64675	0.999504	no
FBgn0031831	CG11043	2L:6559425-6562289	2.13268	1.43263	0.887393	-0.542767	0.39135	0.999504	no
FBgn0014863	Mlp84B	3R:7093934-7124185	1.78539	2.65756	1.18913	0.548529	0.72925	0.999504	no
FBgn0051473	CG31473	3R:7810531-7813009	0.870886	0.585224	-0.293989	-0.502726	0.60595	0.999504	no
FBgn0065064	snoRNA:Psi28S-291	3R:11221893-11225173	23.0193	34.2394	4.81641	0.570767	0.82535	0.999504	no
FBgn0063497	GstE3	2R:18400712-18401467	6.21313	9.22583	2.93979	0.562877	0.3245	0.999504	no
FBgn0033814	CG4670	2R:13231757-13235296	33.902	50.3142	5.37165	0.568211	0.0337	0.999504	no
FBgn0022355	Tsf1	X:18387083-18390344	3.24141	2.18575	1.46656	-0.547789	0.28835	0.999504	no
FBgn0028425	JhI-21	2L:12049417-12056042	65.6877	97.3934	6.32349	0.567487	0.02835	0.999504	no
FBgn0022935	D19A	3L:6185188-6189123	15.8145	23.4432	4.27475	0.564969	0.0403	0.999504	no
FBgn0050357	CG30357	2R:8718016-8723839	0.581411	0.861519	-0.305008	0.49679	0.7419	0.999504	no
FBgn0263582	CR43607	2L:20426198-20449964	0.399245	0.591406	-0.767288	0.469785	0.79525	0.999504	no
FBgn0033539	Git	2R:10641817-10645427	16.7583	24.8134	4.35712	0.563463	0.05655	0.999504	no
FBgn0264469	CR43877	3L:21528217-21529333	12.7367	8.60432	3.40197	-0.560471	0.47715	0.999504	no
FBgn0031973	Spn28Dc	2L:8004547-8007210	0.910735	1.34782	0.274644	0.518477	0.4471	0.999504	no
FBgn0053503	Cyp12d1-d	2R:11123657-11125647	2.64207	3.90828	1.72912	0.547718	0.289	0.999504	no
FBgn0085410	TrissinR	2L:5824003-5856767	0.625699	0.92493	-0.213516	0.498082	0.41445	0.999504	no
FBgn0033926	Arc1	2R:14357926-14360297	30.1722	20.415	4.63926	-0.561314	0.04965	0.999504	no
FBgn0259170	alpha-Man-I	X:10266791-10325958	11.7153	17.3087	3.84216	0.559152	0.05645	0.999504	no
FBgn0259111	Ndae1	2L:7223327-7249343	1.00275	0.678728	-0.109851	-0.501914	0.34925	0.999504	no
FBgn0032253	CG5322	2L:10452676-10457241	0.987313	0.668393	-0.129658	-0.500851	0.3841	0.999504	no
FBgn0033767	CG13148	2R:12686248-12689876	1.88391	1.27591	0.724366	-0.52796	0.4268	0.999504	no
FBgn0029969	CG10932	X:7887129-7888785	76.2133	51.6225	5.97329	-0.561143	0.0326	0.999504	no
FBgn0015772	Nak	2L:18957731-18968744	25.3746	37.456	4.95098	0.559984	0.02565	0.999504	no
FBgn0030011	Gbeta5	X:8150730-8152275	5.2559	3.56453	2.14738	-0.547501	0.2708	0.999504	no
FBgn0004370	Ptp10D	X:11622014-11677338	15.7309	23.1071	4.26058	0.551823	0.0316	0.999504	no
FBgn0086899	tlk	X:3720006-3789770	52.9385	77.6956	6.00529	0.552649	0.0245	0.999504	no
FBgn0259878	Fs	2R:15218378-15241589	2.08078	3.05307	1.3908	0.531913	0.3851	0.999504	no
FBgn0029693	CG6379	X:4097591-4101031	9.93446	14.5692	3.6008	0.547827	0.0719	0.999504	no
FBgn0001090	bnb	X:18788463-18806363	7.81457	11.4595	3.25776	0.546496	0.44145	0.999504	no
FBgn0267028	CR45472	2R:5663908-5665941	2.29852	1.56818	1.00021	-0.52387	0.44345	0.999504	no
FBgn0260660	Mp	3L:6998842-7053499	1.18669	1.73755	0.620724	0.514119	0.41455	0.999504	no
FBgn0030243	CG2186	X:10857654-10866246	10.9351	16.0013	3.73657	0.545077	0.0505	0.999504	no
FBgn0010287	Trf	2L:8072894-8073948	11.5242	7.87738	3.26749	-0.543145	0.24675	0.999504	no
FBgn0263772	CG43689	X:4075977-4092237	1.90468	1.30211	0.745486	-0.515772	0.2103	0.999504	no
FBgn0266636	CR45143	2R:15657317-15676845	8.41983	5.75691	2.82048	-0.540685	0.66535	0.999504	no
FBgn0264449	CG43867	X:808216-927975	5.7474	8.40557	2.8181	0.540613	0.1326	0.999504	no
FBgn0035295	Cnb	3L:1947564-1950262	11.7261	17.1476	3.83611	0.544421	0.08445	0.999504	no
FBgn0261984	Ire1	3R:19847310-19861291	12.5686	18.3773	3.93543	0.544497	0.0737	0.999504	no
FBgn0027548	nito	2R:7962462-7972003	43.8736	64.1499	5.73209	0.547057	0.0808	0.999504	no
FBgn0027535	botv	2R:19129588-19133706	4.47861	6.54806	2.46392	0.538024	0.13045	0.999504	no
FBgn0264815	Pde1c	2L:11814155-11928572	0.941219	1.3755	0.309739	0.50293	0.6523	0.999504	no
FBgn0034590	Magi	2R:21128576-21142261	11.049	16.1386	3.7501	0.542513	0.1616	0.999504	no
FBgn0051678	CG31678	2L:20656425-20675941	9.57716	13.9735	3.54475	0.540326	0.1222	0.999504	no
FBgn0010452	trn	3L:13114270-13118077	1.05897	1.54285	0.464522	0.503358	0.34805	0.999504	no
FBgn0086686	l(3)L1231	3R:14642671-14655716	29.5134	42.9713	5.15842	0.540477	0.03595	0.999504	no
FBgn0036121	CG6310	3L:11069042-11069864	28.8056	19.7853	4.58345	-0.539647	0.18725	0.999504	no
FBgn0265185	CG44250	2R:12948347-12952293	1.15043	0.790337	0.0774239	-0.490001	0.55615	0.999504	no
FBgn0263705	Myo10A	X:10930839-10967134	1.06077	1.54397	0.466133	0.502102	0.16795	0.999504	no
FBgn0265380	CR44321	3R:26254068-26261591	8.17752	11.9023	3.31722	0.53604	0.5239	0.999504	no
FBgn0033464	CG1441	2R:9899017-9903287	0.489518	0.712459	-0.531013	0.462759	0.5064	0.999504	no
FBgn0052029	Cpr66D	3L:8640438-8643584	3.15939	4.59827	1.96837	0.527528	0.3717	0.999504	no
FBgn0267320	CR45756	3L:17027514-17032608	2.30987	3.36185	1.53025	0.522588	0.64545	0.999504	no
FBgn0032075	Tsp29Fb	2L:8937389-8943257	2.02897	2.95285	1.35016	0.520001	0.6143	0.999504	no
FBgn0058002	CG40002	3L:24976253-24977118	87.5762	60.2311	6.18447	-0.539283	0.12845	0.999504	no
FBgn0003390	shf	X:6771224-6779659	0.586464	0.403432	-0.766438	-0.447387	0.7563	0.999504	no
FBgn0034491	Hsl	2R:20257649-20261726	20.3373	29.556	4.62169	0.537119	0.0432	0.999504	no
FBgn0035267	CG13921	3L:1746906-1755934	6.36463	9.24771	2.95859	0.532045	0.25425	0.999504	no
FBgn0023518	trr	X:1880281-1889950	7.17673	10.4276	3.1297	0.532814	0.0918	0.999504	no
FBgn0262686	CG43156	X:11906451-11906868	35.0778	24.1463	4.86814	-0.536901	0.3646	0.999504	no
FBgn0085446	CG34417	X:6540770-6589173	9.47121	13.7587	3.52571	0.534019	0.07685	0.999504	no
FBgn0053182	Kdm4B	2R:13176093-13198337	15.8063	22.9602	4.25943	0.535807	0.21845	0.999504	no
FBgn0052647	CG32647	X:12765265-12784958	0.473119	0.325753	-1.0175	-0.428818	0.59235	0.999504	no
FBgn0035431	CG14968	3L:3299335-3303112	1.47471	1.01608	0.406763	-0.496646	0.5037	0.999504	no
FBgn0053170	CG33170	3L:22864599-22868243	117.527	80.9878	6.60974	-0.536662	0.45965	0.999504	no
FBgn0027578	CG14526	3R:28870605-28887709	2.66725	3.87006	1.72881	0.520708	0.2775	0.999504	no
FBgn0034247	CG6484	2R:17582006-17584012	0.814999	1.18253	0.115417	0.487151	0.49055	0.999504	no
FBgn0031183	CG14621	X:22444226-22449491	36.6486	53.1699	5.46743	0.535631	0.0826	0.999504	no
FBgn0262699	rap	X:4667289-4679537	27.1598	39.3924	5.0361	0.5348	0.04775	0.999504	no
FBgn0011817	nmo	3L:7979045-8054147	29.5254	42.777	5.15545	0.533369	0.0484	0.999504	no
FBgn0034396	CG15097	2R:18819466-18829699	0.512265	0.742094	-0.477859	0.459825	0.83485	0.999504	no
FBgn0029657	CG12535	X:3373158-3573622	1.21625	0.839791	0.153423	-0.486022	0.7864	0.999504	no
FBgn0002552	lin	2R:8914523-8918877	20.2589	29.3313	4.61343	0.531692	0.0579	0.999504	no
FBgn0267472	CR45822	3L:7348312-7356713	23.2794	33.7037	4.81314	0.531943	0.44395	0.999504	no
FBgn0032595	CG17996	2L:16729776-16732133	46.1295	31.8683	5.26466	-0.532172	0.566	0.999504	no
FBgn0014031	Spat	X:6528947-6530726	1.3109	0.90574	0.252437	-0.488358	0.5076	0.999504	no
FBgn0027654	jdp	3R:30517058-30527037	0.954327	1.38109	0.321491	0.490337	0.5779	0.999504	no
FBgn0038828	CG17270	3R:20816444-20818929	26.1917	37.8923	4.98209	0.5311	0.0924	0.999504	no
FBgn0266083	ocm	2R:24186702-24195290	10.0169	14.4899	3.6028	0.528203	0.0458	0.999504	no
FBgn0004878	cas	3R:5712974-5716805	0.325118	0.470271	-1.02217	0.423784	0.51435	0.999504	no
FBgn0027574	CG5815	3R:27112565-27115126	13.2124	19.1111	3.99928	0.529169	0.08405	0.999504	no
FBgn0052813	CG32813	X:1380913-1392843	1.53925	1.06424	0.466212	-0.493647	0.34865	0.999504	no
FBgn0030087	CG7766	X:9093611-9103739	20.6531	29.8381	4.63958	0.528656	0.04125	0.999504	no
FBgn0037574	Coq2	3R:8313207-8316543	16.5801	23.9518	4.32406	0.528017	0.34205	0.999504	no
FBgn0039501	CG5987	3R:27248233-27251007	0.598138	0.863851	-0.285767	0.465298	0.46715	0.999504	no
FBgn0038595	CG7142	3R:18274664-18283528	1.1906	1.71951	0.615796	0.495508	0.7891	0.999504	no
FBgn0034498	CG16868	2R:20281628-20287094	15.4869	22.3658	4.22596	0.527396	0.04955	0.999504	no
FBgn0037556	CG9636	3R:8240746-8243792	21.6455	31.2599	4.70675	0.528204	0.05145	0.999504	no
FBgn0031170	CG1718	X:21285300-21306665	6.16505	8.90231	2.90881	0.522969	0.06845	0.999504	no
FBgn0034942	CG13566	2R:23957841-23962577	1.012	0.701042	-0.0834467	-0.473207	0.58895	0.999504	no
FBgn0037870	CG18577	3R:11196091-11197285	1.18986	0.824251	0.126786	-0.480858	0.5973	0.999504	no
FBgn0032348	CG4751	2L:11130736-11136003	5.29942	7.64905	2.69341	0.521215	0.09275	0.999504	no
FBgn0020372	TM4SF	2R:23878196-23882927	1.02176	0.708042	-0.0708669	-0.473262	0.85385	0.999504	no
FBgn0030809	CG9086	X:16943289-16968679	24.922	35.959	4.90871	0.527162	0.0831	0.999504	no
FBgn0000395	cv-2	2R:21355014-21379464	1.02006	0.707314	-0.0726111	-0.472374	0.37185	0.999504	no
FBgn0260639	gammaTub23C	2L:2972890-2974858	12.1645	17.5416	3.87866	0.524493	0.113	0.999504	no
FBgn0030421	CG3812	X:12765265-12784958	16.1611	11.2076	3.76129	-0.524132	0.12785	0.999504	no
FBgn0031235	CG13693	2L:210734-250823	2.01732	2.90827	1.33559	0.506695	0.7804	0.999504	no
FBgn0085364	CR34335	X:3373158-3573622	91.0632	63.1746	6.24697	-0.526825	0.45975	0.999504	no
FBgn0266649	CR45156	3L:4322490-4364102	4.32946	3.00361	1.89054	-0.513184	0.77055	0.999504	no
FBgn0024361	Tsp2A	X:1344871-1349357	0.574877	0.39888	-0.785269	-0.435932	0.7947	0.999504	no
FBgn0030160	CG9691	X:9884441-9885044	2.76269	1.91837	1.26528	-0.504181	0.5509	0.999504	no
FBgn0052407	CG32407	3L:5922054-5923567	0.419874	0.604382	-0.724668	0.438196	0.6246	0.999504	no
FBgn0028894	CG5869	2L:16299942-16302954	19.3765	27.8912	4.54528	0.523239	0.1889	0.999504	no
FBgn0030688	CG8952	X:15762955-15769514	0.452227	0.650952	-0.634937	0.443459	0.7124	0.999504	no
FBgn0052573	CG32573	X:16651375-16655015	0.58062	0.403409	-0.772638	-0.435119	0.57705	0.999504	no
FBgn0031820	DLP	2L:6480660-6488756	23.1918	33.3732	4.80334	0.523184	0.0401	0.999504	no
FBgn0267792	rgr	2R:8600414-8614155	10.4948	15.0947	3.66539	0.520212	0.08305	0.999504	no
FBgn0037130	Syn1	3L:21745358-21771321	0.853335	1.22687	0.169541	0.476972	0.3859	0.999504	no
FBgn0038147	CCHa2	3R:13389058-13395197	1.76101	1.22518	0.651137	-0.489897	0.48605	0.999504	no
FBgn0031319	CG4896	2L:1177689-1184020	9.08485	13.0525	3.45826	0.518009	0.1987	0.999504	no
FBgn0020391	Nrk	2R:13152884-13163948	0.596943	0.857113	-0.292063	0.457649	0.77935	0.999504	no
FBgn0264953	Piezo	2L:8163072-8190137	4.04193	5.79865	2.30534	0.510082	0.071	0.999504	no
FBgn0267398	Yeti	2R:1343402-1345119	143.451	205.733	7.42538	0.519911	0.04265	0.999504	no
FBgn0016660	H15	2L:5404279-5416593	0.660286	0.946927	-0.164613	0.461547	0.44985	0.999504	no
FBgn0040634	CG4186	3L:20769585-20770138	28.9782	20.2083	4.60293	-0.517868	0.3268	0.999504	no
FBgn0036544	sff	3L:15900155-15924861	2.07458	1.44674	0.874984	-0.491506	0.2	0.999504	no
FBgn0031417	CG3597	2L:2370151-2371524	0.576013	0.401733	-0.779943	-0.430131	0.61125	0.999504	no
FBgn0262567	CG43107	2R:17140494-17141194	6.91839	4.82608	2.55579	-0.5107	0.64375	0.999504	no
FBgn0037980	CG3313	3R:12010771-12017031	12.4793	17.8808	3.91068	0.515406	0.29105	0.999504	no
FBgn0010622	l(2)06496	2R:23055473-23062593	24.895	17.3766	4.38546	-0.516215	0.14775	0.999504	no
FBgn0037531	CG10445	3R:7916598-7920299	10.0074	14.3356	3.59445	0.514219	0.08855	0.999504	no
FBgn0034262	swi2	2R:17683573-17695353	2.89054	4.13886	1.83204	0.50327	0.4897	0.999504	no
FBgn0033113	Spn42Dc	2R:6880994-6884873	0.617176	0.883695	-0.251659	0.455884	0.6504	0.999504	no
FBgn0024987	ssx	X:1370579-1375257	34.343	49.1653	5.36432	0.516361	0.0472	0.999504	no
FBgn0052698	CG32698	X:9783222-9855449	1.78811	1.25043	0.675181	-0.483524	0.45275	0.999504	no
FBgn0086365	Orct2	3R:24273028-24275728	3.95826	5.66017	2.27349	0.50525	0.21175	0.999504	no
FBgn0030361	CG1492	X:12007175-12012211	7.27384	10.3979	3.13722	0.509613	0.194	0.999504	no
FBgn0085195	CG34166	2L:14743192-14743879	12.2655	8.59138	3.37392	-0.508663	0.48685	0.999504	no
FBgn0030654	CG15643	X:15570379-15574535	4.93972	7.05133	2.58578	0.504868	0.4935	0.999504	no
FBgn0262366	CG43064	3L:11834720-11836721	8.72782	6.11486	2.88889	-0.506335	0.2291	0.999504	no
FBgn0031817	CG9531	2L:6466216-6467698	9.05503	12.9235	3.4488	0.508481	0.19535	0.999504	no
FBgn0013949	Ela	3R:24865349-24867651	1.05622	0.740418	-0.0207025	-0.460237	0.53765	0.999504	no
FBgn0015521	RpS21	2L:2856069-2857029	2256.17	1581.96	10.8837	-0.512135	0.035	0.999504	no
FBgn0005638	slbo	2R:24331521-24334307	0.718188	1.02368	-0.0606322	0.457727	0.4537	0.999504	no
FBgn0051374	sals	3R:11437546-11467372	0.549823	0.386044	-0.831361	-0.41896	0.7509	0.999504	no
FBgn0034321	CG14502	2R:18277438-18357296	0.843643	0.592516	-0.306884	-0.446394	0.80805	0.999504	no
FBgn0002930	nec	2R:7150702-7223378	1.99212	2.83567	1.30933	0.488724	0.44305	0.999504	no
FBgn0266005	CR44779	X:1047241-1134896	9.08652	12.9247	3.45135	0.50366	0.6843	0.999504	no
FBgn0036332	CG11261	3L:13008284-13011685	6.99202	4.91578	2.57634	-0.499723	0.3183	0.999504	no
FBgn0053108	CG33108	3R:23995658-24031827	7.33407	5.15685	2.64418	-0.499954	0.69755	0.999504	no
FBgn0016054	phr6-4	2L:20643350-20645791	50.4674	35.4895	5.40676	-0.506756	0.05995	0.999504	no
FBgn0264950	CR44119	2L:8198881-8205298	4.70967	6.69668	2.51538	0.498892	0.447	0.999504	no
FBgn0034443	cer	2R:19396214-19396849	71.4757	50.2747	5.90801	-0.506771	0.15535	0.999504	no
FBgn0037445	CG9727	3R:6449943-6456676	17.0064	24.1763	4.34897	0.505012	0.049	0.999504	no
FBgn0043884	mask	3R:24227022-24250248	28.0209	39.8276	5.06644	0.505744	0.06115	0.999504	no
FBgn0016977	spen	2L:159031-203397	9.24071	13.1259	3.47441	0.501762	0.04215	0.999504	no
FBgn0259700	CG42354	X:16093058-16104946	28.0223	39.7854	5.06572	0.504146	0.0667	0.999504	no
FBgn0000394	cv	X:5689851-5695205	17.1241	24.3113	4.35792	0.503121	0.188	0.999504	no
FBgn0000346	comt	X:13259020-13262488	7.10715	5.00938	2.60129	-0.496281	0.16035	0.999504	no
FBgn0035106	rno	3L:187206-199762	11.6007	16.45	3.79864	0.500236	0.04475	0.999504	no
FBgn0033638	CG9005	2R:11619478-11640941	30.7335	43.5748	5.19758	0.502302	0.04285	0.999504	no
FBgn0027795	CG14785	X:1455214-1457054	1.49738	1.05614	0.442512	-0.466391	0.4827	0.999504	no
FBgn0054002	CG34002	3L:17858473-17860482	0.478186	0.337276	-0.991889	-0.40299	0.6592	0.999504	no
FBgn0054010	CG34010	2L:8009602-8010652	1.34186	0.946445	0.296714	-0.462435	0.5735	0.999504	no
FBgn0031016	kek5	X:19353180-19471914	11.2761	15.971	3.75716	0.498454	0.06935	0.999504	no
FBgn0040375	CG13760	X:2580957-2585699	15.7481	22.3043	4.23597	0.499466	0.1366	0.999504	no
FBgn0017482	T3dh	2R:22329725-22332813	3.01352	2.1281	1.39718	-0.482733	0.74005	0.999504	no
FBgn0020521	pio	2R:24581244-24597862	1.42129	2.01243	0.842099	0.473608	0.3966	0.999504	no
FBgn0004406	tam	2L:13823979-13827772	12.4455	17.6035	3.89753	0.496865	0.086	0.999504	no
FBgn0037251	CG9804	3R:4436221-4437329	1.34809	1.90517	0.768938	0.469573	0.72	0.999504	no
FBgn0031799	Pez	2L:6332880-6338671	17.0828	24.1192	4.35049	0.495186	0.0561	0.999504	no
FBgn0266768	CR45233	3L:14410116-14412732	12.008	8.50543	3.35157	-0.492641	0.48345	0.999504	no
FBgn0263967	CR43723	2R:7490835-7493497	3.8264	5.40111	2.21646	0.486516	0.6463	0.999504	no
FBgn0262854	CG43218	3L:21226608-21266503	0.470832	0.66419	-0.598429	0.420865	0.465	0.999504	no
FBgn0265340	CR44294	2R:10026355-10026758	1.12137	1.58186	0.519279	0.461557	0.6959	0.999504	no
FBgn0031791	AANATL2	2L:6253122-6323466	0.345183	0.486931	-0.968133	0.398792	0.6849	0.999504	no
FBgn0028717	Lnk	3R:25888541-25893270	22.5652	31.8303	4.74963	0.494447	0.07275	0.999504	no
FBgn0036324	CG12520	3L:12901246-12902737	2.85187	2.02183	1.32347	-0.47632	0.4247	0.999504	no
FBgn0000594	Est-P	3L:12188817-12193688	0.79441	0.563274	-0.376657	-0.431331	0.44545	0.999504	no
FBgn0033685	OSCP1	2R:12140630-12144552	1.24128	0.880139	0.197334	-0.452552	0.58	0.999504	no
FBgn0052982	CG32982	2L:9125736-9163721	0.828709	1.16869	0.118319	0.450041	0.42505	0.999504	no
FBgn0036547	CG17032	3L:15958842-15960609	0.733548	1.03447	-0.0403222	0.444681	0.5821	0.999504	no
FBgn0004449	Ten-m	3L:22293043-22407863	2.79522	3.93861	1.77377	0.480186	0.10165	0.999504	no
FBgn0033387	CG8008	2R:9157906-9161436	0.61436	0.86561	-0.267882	0.434789	0.48715	0.999504	no
FBgn0039881	CG1971	3R:31805467-31806769	11.3269	8.04225	3.26989	-0.488935	0.2742	0.999504	no
FBgn0026616	alpha-Man-IIb	3R:15804247-15832632	8.96275	12.6222	3.42461	0.489327	0.1206	0.999504	no
FBgn0027608	CG2082	3R:5754931-5781308	0.758112	1.06732	0.00121898	0.443962	0.71775	0.999504	no
FBgn0032791	CG18094	2L:19490261-19497978	10.7689	7.65	3.19817	-0.487938	0.7546	0.999504	no
FBgn0014092	CG4278	2L:16327068-16329132	62.2013	44.2002	5.71522	-0.491949	0.179	0.999504	no
FBgn0266637	CR45144	2R:17027189-17044653	16.1957	22.791	4.27156	0.490289	0.585	0.999504	no
FBgn0033627	CG13204	2R:11366709-11370287	4.07827	2.89892	1.82367	-0.478463	0.31145	0.999504	no
FBgn0263414	CR43460	3R:13964884-14032057	16.3752	11.642	3.79792	-0.488618	0.8099	0.999504	no
FBgn0037678	CG16749	3R:9330884-9331885	1.14567	0.814862	0.094274	-0.445296	0.61665	0.999504	no
FBgn0050195	CG30195	2R:22646615-22647245	2.05899	1.46446	0.878011	-0.464692	0.61665	0.999504	no
FBgn0264310	CR43785	3L:737051-737479	3.39337	2.41353	1.56717	-0.474905	0.57605	0.999504	no
FBgn0037751	topi	3R:9775120-9777943	0.628102	0.446738	-0.664433	-0.413291	0.53905	0.999504	no
FBgn0033348	Spt	2R:8918939-8922755	6.09081	8.56344	2.87253	0.484812	0.2039	0.999504	no
FBgn0030573	nmdyn-D6	X:14583676-14584616	12.2954	17.2756	3.87536	0.487258	0.2596	0.999504	no
FBgn0032343	CG6201	2L:11106942-11113061	12.0129	8.55309	3.35584	-0.485257	0.2885	0.999504	no
FBgn0035137	CG1233	3L:361471-366437	8.85896	12.4412	3.40597	0.485272	0.09995	0.999504	no
FBgn0025571	SF1	3R:17540420-17545148	42.2027	59.2648	5.64711	0.488858	0.06225	0.999504	no
FBgn0033802	CG17724	2R:13176093-13198337	17.0068	23.8797	4.34012	0.487244	0.16415	0.999504	no
FBgn0032187	CG4839	2L:10064120-10180256	3.75987	5.27905	2.18795	0.478799	0.1728	0.999504	no
FBgn0026878	CG4325	X:2010859-2061915	7.68585	5.47521	2.71994	-0.481828	0.82065	0.999504	no
FBgn0016650	Lgr1	3R:17725776-17733207	1.05869	1.48526	0.438607	0.452225	0.404	0.999504	no
FBgn0026577	CG8677	2L:21221311-21232059	16.2185	22.744	4.27109	0.485307	0.04865	0.999504	no
FBgn0000464	Lar	2L:19586622-19732069	8.89436	12.4719	3.41058	0.48311	0.0669	0.999504	no
FBgn0034902	CG5532	2R:23752753-23798395	105.345	75.1382	6.47687	-0.486953	0.2957	0.999504	no
FBgn0050409	CG30409	2R:23354366-23357565	0.587397	0.823467	-0.327826	0.425917	0.8363	0.999504	no
FBgn0040357	CG14624	X:1206736-1207555	1.68551	2.36289	1.06834	0.464016	0.5486	0.999504	no
FBgn0041721	snRNA:U12:73B	3L:16648441-16661615	19.6971	27.6131	4.54986	0.485279	0.66	0.999504	no
FBgn0260866	dnr1	2R:22563151-22592964	2.59349	3.63403	1.66511	0.471257	0.24385	0.999504	no
FBgn0260653	serp	3L:19700976-19708015	0.559005	0.783258	-0.390366	0.422545	0.5212	0.999504	no
FBgn0030304	Cyp4g15	X:11477057-11483233	0.452522	0.634027	-0.650996	0.409801	0.532	0.999504	no
FBgn0043364	cbt	2L:476219-540560	15.6466	21.9163	4.21873	0.483532	0.23195	0.999504	no
FBgn0032449	CG17036	2L:12698917-12700746	8.3888	11.7488	3.32611	0.481108	0.1971	0.999504	no
FBgn0261617	nej	X:9665441-9687066	14.2274	19.9218	4.0821	0.482795	0.0469	0.999504	no
FBgn0033185	CG1603	2R:7513845-7516390	12.5328	17.548	3.90027	0.48233	0.1153	0.999504	no
FBgn0054039	CG34039	3L:14559999-14562613	40.0172	28.5916	5.08435	-0.483592	0.18355	0.999504	no
FBgn0040238	Best1	3R:10161463-10170487	21.3453	29.8719	4.66406	0.482949	0.07735	0.999504	no
FBgn0036551	CG17029	3L:15970081-15982869	8.1107	5.79617	2.79864	-0.477727	0.6855	0.999504	no
FBgn0260965	CG42588	3L:12814253-12824650	3.00155	4.19998	1.86866	0.471341	0.12425	0.999504	no
FBgn0051793	CG31793	2L:19003366-19009306	4.35284	6.08855	2.39216	0.474876	0.7617	0.999504	no
FBgn0051974	CG31974	2L:114725-157666	3.84076	2.74771	1.74414	-0.468672	0.8247	0.999504	no
FBgn0024277	trio	3L:995981-1036298	9.75958	13.638	3.54081	0.478574	0.18095	0.999504	no
FBgn0053087	LRP1	2R:8174164-8226438	4.44996	6.21728	2.42258	0.47345	0.07285	0.999504	no
FBgn0047199	CG31517	3R:13948419-13951138	26.2617	18.8067	4.4806	-0.479546	0.31015	0.999504	no
FBgn0086711	mol	2L:14975746-14997559	20.6375	14.7821	4.13484	-0.478664	0.1143	0.999504	no
FBgn0034861	CG9815	2R:23421520-23433354	7.03317	5.03825	2.59791	-0.473266	0.3658	0.999504	no
FBgn0053177	CG33177	X:15081366-15082369	0.890687	1.24264	0.205787	0.438571	0.615	0.999504	no
FBgn0015589	Apc	3R:28832300-28844748	12.4625	17.3862	3.8896	0.477093	0.06125	0.999504	no
FBgn0037645	CG11966	3R:8950245-8963037	0.556861	0.399241	-0.804266	-0.395852	0.49445	0.999504	no
FBgn0259209	Mlp60A	2R:24074601-24078223	21.4667	29.9323	4.66959	0.47771	0.33445	0.999504	no
FBgn0016715	Reg-2	3L:605164-606569	8.76534	6.28946	2.91193	-0.472482	0.36585	0.999504	no
FBgn0086698	frtz	2L:1710461-1715851	4.99194	6.9566	2.58359	0.470758	0.26145	0.999504	no
FBgn0267758	CR46089	3R:23049656-23061304	0.437145	0.609182	-0.696194	0.400844	0.8093	0.999504	no
FBgn0019968	Khc-73	2R:15515777-15532259	10.369	14.4475	3.62538	0.474648	0.07185	0.999504	no
FBgn0010423	TpnC47D	2R:11273844-11275286	3.85018	5.36279	2.21578	0.46772	0.49745	0.999504	no
FBgn0027514	CG1024	3R:6377348-6380328	12.0074	16.7239	3.83513	0.474623	0.15245	0.999504	no
FBgn0050428	CG30428	2R:25183627-25255318	7.95727	5.71856	2.77548	-0.469629	0.52175	0.999504	no
FBgn0039165	CG6204	3R:24193831-24196880	4.51224	6.27774	2.43926	0.467578	0.2223	0.999504	no
FBgn0027498	CG2061	X:11089230-11095143	10.6511	14.8159	3.6626	0.472367	0.41025	0.999504	no
FBgn0265356	tn	2R:18987343-19008944	0.656356	0.912663	-0.192354	0.421017	0.4479	0.999504	no
FBgn0267549	CR45889	3L:16038409-16051034	0.850211	0.611827	-0.282041	-0.416721	0.81635	0.999504	no
FBgn0052368	CG32368	3L:7915436-7915846	1.51748	1.09216	0.473663	-0.44017	0.7226	0.999504	no
FBgn0264500	CR43899	X:10086526-10212374	3.52091	2.53407	1.62682	-0.459059	0.61775	0.999504	no
FBgn0264837	CR44045	3R:30022841-30036870	33.3958	24.038	4.82957	-0.472674	0.46295	0.999504	no
FBgn0029899	CG14438	X:6756321-6770712	9.02154	12.5313	3.4241	0.469654	0.06825	0.999504	no
FBgn0028523	CG5888	2L:16400174-16450508	3.6695	2.64227	1.68487	-0.459003	0.59995	0.999504	no
FBgn0016131	Cdk4	2R:16579469-16585448	70.8498	51.0172	5.91223	-0.47299	0.084	0.999504	no
FBgn0032805	CG10337	2L:19542467-19546959	9.13097	6.57767	2.97291	-0.467137	0.7658	0.999504	no
FBgn0033887	St4	2R:13969909-13971263	51.0363	36.7716	5.44036	-0.471838	0.11335	0.999504	no
FBgn0013733	shot	2R:13864236-13942110	6.38906	8.86322	2.93101	0.466008	0.06885	0.999504	no
FBgn0039200	CG13616	3R:24392888-24393762	0.57643	0.41562	-0.759804	-0.391632	0.70865	0.999504	no
FBgn0030066	CG1885	X:8898553-8900264	9.59984	13.3127	3.51174	0.467567	0.23125	0.999504	no
FBgn0037186	CG11241	3L:22728110-22738420	12.4331	8.96618	3.41408	-0.467177	0.2663	0.999504	no
FBgn0039932	fuss	4:959674-978489	6.43849	4.64488	2.47766	-0.462586	0.22335	0.999504	no
FBgn0264618	CR43958	4:501809-557854	2.16531	1.56256	0.956557	-0.446302	0.54115	0.999504	no
FBgn0034970	yki	2R:24065974-24068485	36.1918	50.1429	5.41621	0.469276	0.09695	0.999504	no
FBgn0037853	CG14696	3R:10882432-10885001	0.502775	0.696573	-0.529215	0.402187	0.5949	0.999504	no
FBgn0039481	Cpr97Eb	3R:27089703-27091130	2.12357	2.94212	1.37898	0.452199	0.49685	0.999504	no
FBgn0000228	Bsg25D	2L:5271727-5278548	29.6628	41.0792	5.12964	0.468406	0.07365	0.999504	no
FBgn0085810	CR41597	3L:24553109-24554200	3.0529	2.20456	1.43059	-0.452188	0.4791	0.999504	no
FBgn0266171	pre-mod(mdg4)-AB	3R:21350845-21377401	1.99391	1.44029	0.844701	-0.442997	0.7878	0.999504	no
FBgn0038302	CG4210	3R:15213973-15218874	25.6125	18.5016	4.45088	-0.467043	0.5144	0.999504	no
FBgn0004611	Plc21C	2L:305934-358174	14.9885	20.739	4.1483	0.465837	0.158	0.999504	no
FBgn0265937	CR44724	2R:21295651-21312354	5.23733	3.78718	2.18742	-0.457394	0.78535	0.999504	no
FBgn0040964	CG18661	2L:8997604-8999816	9.65993	6.98572	3.05589	-0.461956	0.38645	0.999504	no
FBgn0043903	dome	X:19676060-19683518	27.6177	38.1838	5.0257	0.465926	0.0686	0.999504	no
FBgn0028919	CG16865	2L:13811521-13813316	22.3254	30.8668	4.71986	0.465589	0.1908	0.999504	no
FBgn0050085	Rif1	2R:15864308-15869147	24.849	34.3509	4.87369	0.46556	0.07115	0.999504	no
FBgn0005642	wdn	3R:28807982-28811337	26.6842	36.8742	4.97588	0.465137	0.0798	0.999504	no
FBgn0028622	qsm	2R:20563033-20583591	5.26682	3.81149	2.19589	-0.456349	0.31535	0.999504	no
FBgn0058178	CG40178	3L:25798440-26014112	9.89738	7.16631	3.09139	-0.460327	0.17235	0.999504	no
FBgn0036624	RAF2	3L:16386326-16390816	16.8618	23.2854	4.31588	0.463319	0.0828	0.999504	no
FBgn0025558	CG4101	3L:16612485-16612950	5.49177	3.97723	2.25545	-0.455716	0.70055	0.999504	no
FBgn0030884	CG6847	X:17911461-17924163	1.26068	1.73983	0.66195	0.435245	0.3503	0.999504	no
FBgn0004395	unk	3R:23149652-23157862	20.8116	28.7199	4.61761	0.462762	0.0978	0.999504	no
FBgn0083977	CG34141	2R:9252020-9286634	13.769	18.9949	4.02445	0.461324	0.4527	0.999504	no
FBgn0082582	tmod	3R:30532606-30578905	24.0818	33.2123	4.82692	0.462133	0.0937	0.999504	no
FBgn0036091	CG18628	3L:10639739-10640136	86.0479	118.663	6.66034	0.463198	0.23795	0.999504	no
FBgn0030293	CG1737	X:11350607-11355539	38.9075	53.6517	5.51696	0.462559	0.0625	0.999504	no
FBgn0050383	CG30383	2R:7823942-7825141	1.47994	1.07366	0.445442	-0.428855	0.5956	0.999504	no
FBgn0260440	spdo	3R:30466049-30485799	0.600209	0.435437	-0.707677	-0.387069	0.5532	0.999504	no
FBgn0039958	CG12567	2L:23161121-23174484	62.5755	86.2384	6.20088	0.462101	0.0658	0.999504	no
FBgn0004374	neb	2L:20075756-20091348	7.11681	9.8079	3.07997	0.457218	0.5232	0.999504	no
FBgn0034975	enok	2R:24099209-24107032	13.3623	18.4118	3.98061	0.45952	0.07425	0.999504	no
FBgn0053218	CR33218	X:2295465-2343870	0.714524	0.518699	-0.494331	-0.39672	0.82175	0.999504	no
FBgn0259164	CG42269	3L:6066295-6071545	0.628587	0.865603	-0.253662	0.406329	0.52135	0.999504	no
FBgn0028490	CG31705	2L:11523020-11528205	32.6368	44.9329	5.26287	0.460066	0.0844	0.999504	no
FBgn0053276	CG33276	3L:7639810-7640446	40.999	29.7822	5.13112	-0.459817	0.348	0.999504	no
FBgn0261393	alpha-Est5	3R:7533495-7536390	16.2762	22.3961	4.26257	0.458074	0.1406	0.999504	no
FBgn0263780	CG17684	2R:1866079-2262115	3.31749	2.41137	1.55071	-0.444463	0.37325	0.999504	no
FBgn0022349	CG1910	3R:31747642-31754705	65.209	89.6937	6.25888	0.459332	0.0586	0.999504	no
FBgn0033919	CG8547	2R:14261205-14267919	2.30511	3.17061	1.48783	0.443457	0.3363	0.999504	no
FBgn0036133	CG7638	3L:11109689-11112117	34.054	46.8395	5.32336	0.458748	0.0962	0.999504	no
FBgn0030876	CG6762	X:17856973-17860800	8.13531	5.91679	2.81541	-0.452829	0.6924	0.999504	no
FBgn0052767	CG32767	X:5071026-5084768	31.1073	42.7708	5.19287	0.458112	0.057	0.999504	no
FBgn0265974	ttv	2R:14526266-14587917	14.8378	20.3992	4.1292	0.4566	0.20185	0.999504	no
FBgn0052099	eap	3L:12146518-12156990	10.8452	7.88922	3.22514	-0.454172	0.581	0.999504	no
FBgn0036684	CG3764	3L:16994716-17012565	10.5527	14.5024	3.64064	0.454986	0.0955	0.999504	no
FBgn0029994	CG2254	X:8078349-8081605	0.677541	0.493057	-0.558383	-0.390748	0.6307	0.999504	no
FBgn0030367	Cyp311a1	X:12029753-12031465	0.616543	0.448668	-0.673435	-0.38512	0.6307	0.999504	no
FBgn0050054	CG30054	2R:12623725-12625352	11.3606	8.26734	3.29169	-0.453842	0.30795	0.999504	no
FBgn0036849	CG14079	3L:19097998-19099064	1.23455	1.69629	0.630687	0.428667	0.57085	0.999504	no
FBgn0036796	CG18231	3L:18600149-18617943	0.739565	1.01617	-0.0468646	0.410843	0.78205	0.999504	no
FBgn0004400	rhi	2R:17604950-17639138	28.1149	20.4633	4.59019	-0.456385	0.26765	0.999504	no
FBgn0032706	Irk3	2L:18708845-18713748	1.1834	0.861368	0.151566	-0.41681	0.74265	0.999504	no
FBgn0261934	dikar	3L:6728799-6743164	10.7867	14.8162	3.67165	0.454313	0.14785	0.999504	no
FBgn0032395	CG6734	2L:12014303-12020960	3.00448	4.1262	1.85686	0.445009	0.1831	0.999504	no
FBgn0050156	CG30156	2R:6975284-6985712	0.818918	0.596336	-0.322068	-0.400153	0.81985	0.999504	no
FBgn0038547	CG17803	3R:17798876-17801512	1.13746	0.828844	0.100445	-0.413874	0.51555	0.999504	no
FBgn0250732	gfzf	3R:7144723-7151270	17.4886	23.997	4.36368	0.454213	0.1211	0.999504	no
FBgn0032020	CG7787	2L:8320327-8325409	37.1793	27.1002	4.99292	-0.454758	0.1975	0.999504	no
FBgn0038047	CG5245	3R:12429559-12431235	5.98655	4.36363	2.38192	-0.447407	0.33885	0.999504	no
FBgn0051044	CR31044	3R:29214561-29219667	1.03965	1.42609	0.399215	0.421249	0.50965	0.999504	no
FBgn0038476	kuk	3R:17080243-17084781	150.091	205.844	7.45838	0.455454	0.0589	0.999504	no
FBgn0032481	CG16972	2L:13192200-13203295	7.49167	10.271	3.14945	0.450066	0.2139	0.999504	no
FBgn0032405	CG14946	2L:12063456-12066775	2.12861	2.91704	1.37464	0.43699	0.4825	0.999504	no
FBgn0036958	CG17233	3L:20231668-20245312	40.3175	55.2467	5.56367	0.453517	0.22335	0.999504	no
FBgn0065032	Arpc3B	X:17104570-17105852	1.34342	1.8371	0.741695	0.424407	0.6089	0.999504	no
FBgn0267145	CR45585	3R:5015623-5021474	1.14867	1.57077	0.530453	0.420121	0.6144	0.999504	no
FBgn0261671	tweek	2L:16888489-16917052	5.73485	7.84116	2.76702	0.444654	0.29665	0.999504	no
FBgn0037885	CG17721	3R:11235139-11236077	46.8671	34.2885	5.32872	-0.449724	0.20735	0.999504	no
FBgn0260004	Snmp1	3R:21140738-21214269	0.5699	0.416956	-0.764934	-0.373904	0.86685	0.999504	no
FBgn0039946	ATbp	X:23106002-23108331	6.69995	9.15564	2.98793	0.444809	0.21685	0.999504	no
FBgn0032922	CG9249	2L:21154292-21158611	17.128	12.5369	3.88313	-0.447113	0.5878	0.999504	no
FBgn0032997	CG17486	2R:4619029-4620833	56.523	41.3841	5.5989	-0.44883	0.09935	0.999504	no
FBgn0029723	Proc-R	X:4707915-4729487	3.99156	2.92289	1.81429	-0.436723	0.30285	0.999504	no
FBgn0037918	CG6791	3R:11585353-11590146	16.4604	22.4749	4.27316	0.446982	0.0948	0.999504	no
FBgn0036799	CG13380	3L:18600149-18617943	17.9382	13.1422	3.95003	-0.445913	0.4032	0.999504	no
FBgn0267206	CR45646	3R:22539995-22541279	1.47426	1.08035	0.446944	-0.415459	0.6989	0.999504	no
FBgn0034579	mRpL54	2R:21060788-21061587	57.3457	42.0318	5.62048	-0.447289	0.1867	0.999504	no
FBgn0035702	CG10147	3L:6486166-6488424	3.35062	4.57098	2.00529	0.43687	0.3478	0.999504	no
FBgn0262526	vas	2L:15061655-15074383	140.869	192.165	7.36309	0.447718	0.0911	0.999504	no
FBgn0003977	vir	2R:23359214-23366355	4.427	6.03882	2.39826	0.439406	0.17545	0.999504	no
FBgn0034223	Tes	2R:17465878-17469177	15.8575	21.6239	4.21869	0.445048	0.1238	0.999504	no
FBgn0037345	rev7	3R:5588872-5591459	11.3581	8.32985	3.2969	-0.442789	0.6173	0.999504	no
FBgn0267477	CR45827	3L:1950305-1970079	0.817231	1.11408	0.0776103	0.404506	0.8128	0.999504	no
FBgn0037753	CG12947	3R:9778041-9783054	2.57622	3.51199	1.6365	0.432597	0.8366	0.999504	no
FBgn0004655	wapl	X:2149935-2158983	36.1439	49.2576	5.40243	0.445534	0.07095	0.999504	no
FBgn0051999	CG31999	4:215008-227748	4.57498	3.358	2.00745	-0.435022	0.28305	0.999504	no
FBgn0266330	CR44995	2L:10242511-10247078	9.3567	12.7404	3.46198	0.441281	0.77775	0.999504	no
FBgn0024944	Oamb	3R:20689017-20714577	5.59223	7.61448	2.72828	0.438575	0.18785	0.999504	no
FBgn0265152	CR44221	2L:210734-250823	10.3246	14.0442	3.60203	0.440219	0.7477	0.999504	no
FBgn0028506	CG4455	2L:16352933-16354539	35.6247	48.4454	5.38006	0.442413	0.11715	0.999504	no
FBgn0028931	CG16863	2L:13790958-13793264	2.47452	3.36422	1.57842	0.428227	0.38405	0.999504	no
FBgn0030484	GstT4	X:13404748-13409323	14.265	19.3885	4.06452	0.440065	0.22865	0.999504	no
FBgn0026196	nop5	2L:6914300-6920210	214.156	291.071	7.96446	0.442531	0.11225	0.999504	no
FBgn0050418	nord	2R:24243254-24255094	2.63086	1.93583	1.23749	-0.423738	0.37195	0.999504	no
FBgn0039727	CG15523	3R:29935977-29948207	2.31845	3.14998	1.48726	0.426348	0.15655	0.999504	no
FBgn0267661	CR45999	3R:4395548-4397875	0.919316	0.676988	-0.168217	-0.391637	0.85725	0.999504	no
FBgn0036446	CG9384	3L:14762027-14769283	17.3616	23.5743	4.34568	0.439136	0.097	0.999504	no
FBgn0032330	Samuel	2L:11013205-11066998	5.92225	8.04061	2.80772	0.434834	0.17375	0.999504	no
FBgn0035411	Girdin	3L:3178929-3186549	22.1176	30.0185	4.6931	0.438947	0.08635	0.999504	no
FBgn0037513	pyd3	3R:7747912-7750079	4.21596	3.10735	1.89553	-0.4283	0.44755	0.999504	no
FBgn0038788	Sirt2	3R:20328464-20330915	12.5485	17.0234	3.8794	0.437003	0.21025	0.999504	no
FBgn0034232	CG4866	2R:17518222-17535866	65.1251	48.0538	5.80847	-0.437778	0.44765	0.999504	no
FBgn0026575	hang	X:16422830-16441296	33.4833	45.372	5.28829	0.437234	0.10285	0.999504	no
FBgn0267527	CR45867	3L:8054332-8058713	33.7064	45.6513	5.29748	0.436516	0.60325	0.999504	no
FBgn0058469	CR40469	X:122492-122706	591.772	436.945	8.99039	-0.437503	0.21905	0.999504	no
FBgn0030028	Corp	X:8252669-8367169	26.1033	35.345	4.92959	0.435834	0.4107	0.999504	no
FBgn0264869	CR44060	2L:833583-851163	22.22	30.085	4.69801	0.435495	0.70855	0.999504	no
FBgn0034542	Fem-1	2R:20661584-20667306	25.8135	34.9413	4.91331	0.435352	0.1038	0.999504	no
FBgn0032285	CG17108	2L:10692939-10694103	0.705359	0.521197	-0.499587	-0.374581	0.66335	0.999504	no
FBgn0051812	CG31812	2L:16729776-16732133	3.48923	2.57823	1.63248	-0.422395	0.80625	0.999504	no
FBgn0266982	CR45433	3L:19861457-19861869	12.884	9.5201	3.48236	-0.432611	0.5115	0.999504	no
FBgn0267728	otk2	2R:12023145-12025272	0.768762	0.568047	-0.392473	-0.379011	0.5849	0.999504	no
FBgn0037166	CG11426	3L:22470555-22473509	0.942779	1.27565	0.260273	0.39968	0.55465	0.999504	no
FBgn0265613	CR44431	X:21042124-21044107	188.003	138.951	7.33742	-0.435909	0.20545	0.999504	no
FBgn0030680	CG8944	X:15741342-15746231	20.538	27.7865	4.58436	0.434264	0.10205	0.999504	no
FBgn0265180	CG44245	2R:21200482-21214972	2.2719	3.07188	1.45569	0.419295	0.77715	0.999504	no
FBgn0042111	CG18766	3R:27242334-27245249	10.12	13.6812	3.56898	0.431306	0.2243	0.999504	no
FBgn0265669	CG44476	2L:18112829-18113179	38.1529	28.224	5.04073	-0.433544	0.4982	0.999504	no
FBgn0265525	CR44375	2R:16579469-16585448	3.04971	2.25606	1.4458	-0.418843	0.74885	0.999504	no
FBgn0034598	CG4266	2R:21161712-21168659	29.2026	39.4695	5.08964	0.43336	0.08615	0.999504	no
FBgn0040351	CG11638	X:1012778-1046040	0.70007	0.518214	-0.507812	-0.37202	0.8395	0.999504	no
FBgn0261794	kcc	2R:23907653-23925066	9.2024	12.431	3.43252	0.429827	0.1535	0.999504	no
FBgn0002973	numb	2L:9437468-9464184	27.341	36.9094	4.99404	0.431559	0.10385	0.999504	no
FBgn0033677	CG8321	2R:12033945-12037165	41.7222	56.3183	5.60214	0.431894	0.15525	0.999504	no
FBgn0030120	CG17440	X:9268437-9269925	1.40093	1.03793	0.386134	-0.399445	0.5902	0.999504	no
FBgn0261111	BHD	3L:7238541-7241351	4.14079	5.58547	2.29581	0.422947	0.71035	0.999504	no
FBgn0051342	CG31342	3R:12986040-12993201	50.8297	68.5411	5.88572	0.430565	0.076	0.999504	no
FBgn0002878	mus101	X:13722245-13727113	7.88736	10.6356	3.21102	0.426612	0.14405	0.999504	no
FBgn0030674	CG8184	X:15712627-15731935	15.3963	20.7573	4.16817	0.428629	0.0735	0.999504	no
FBgn0031516	CG9663	2L:3294925-3303130	5.7132	7.70211	2.7516	0.424532	0.2255	0.999504	no
FBgn0266642	CR45149	2R:21295651-21312354	14.96	11.0983	3.69893	-0.427442	0.76625	0.999504	no
FBgn0039116	CG10375	3R:23767711-23772859	24.5212	18.1917	4.40747	-0.428712	0.51475	0.999504	no
FBgn0051320	CG31320	3R:14328050-14372951	6.70057	4.97184	2.55408	-0.423146	0.3408	0.999504	no
FBgn0039099	GILT2	3R:23678894-23679855	59.2072	43.9394	5.67543	-0.429412	0.1951	0.999504	no
FBgn0029002	miple2	3L:271199-275018	28.7504	21.3407	4.6364	-0.428239	0.211	0.999504	no
FBgn0027341	Gfat1	3R:4126441-4137882	0.570238	0.767946	-0.390789	0.372932	0.5511	0.999504	no
FBgn0051674	CG31674	2L:20831261-20835840	4.14571	5.58097	2.29607	0.420131	0.42175	0.999504	no
FBgn0035113	pyx	3L:216624-223069	1.70768	1.26868	0.653462	-0.401354	0.4273	0.999504	no
FBgn0030040	CG15347	X:8458493-8460898	21.0424	28.3131	4.61528	0.426417	0.2349	0.999504	no
FBgn0035833	CG7565	3L:8063873-8108897	6.51972	4.84599	2.51651	-0.420511	0.5796	0.999504	no
FBgn0030576	CG15890	X:14757530-14765787	5.49714	4.08619	2.27516	-0.419052	0.2796	0.999504	no
FBgn0033079	Fmo-2	2R:6642417-6645098	3.19012	2.37177	1.51184	-0.412596	0.47095	0.999504	no
FBgn0036501	CG7272	3L:15500937-15504894	3.84226	2.85752	1.77171	-0.414635	0.6784	0.999504	no
FBgn0033548	CG7637	2R:10809396-10810936	392.469	291.92	8.40336	-0.426879	0.21635	0.999504	no
FBgn0029843	Nep1	X:6082633-6103971	1.58042	1.17555	0.549971	-0.397702	0.79385	0.999504	no
FBgn0250907	Cht3	2L:22999573-23025915	5.78496	7.77553	2.7672	0.420344	0.14015	0.999504	no
FBgn0038330	CG14868	3R:15367815-15369945	1.79137	1.33292	0.719195	-0.400474	0.51185	0.999504	no
FBgn0041225	Gr94a	3R:23049656-23061304	0.401925	0.54008	-0.819066	0.35078	0.80105	0.999504	no
FBgn0002863	Acp95EF	3R:24227022-24250248	2.41067	3.23869	1.53368	0.41121	0.8141	0.999504	no
FBgn0035685	CG13297	3L:6156591-6157377	0.344898	0.463362	-0.99816	0.340588	0.7712	0.999504	no
FBgn0052201	CG32201	3L:18600149-18617943	1.03696	1.39313	0.381761	0.393158	0.74655	0.999504	no
FBgn0047095	CG33939	X:19171076-19174900	1.54429	2.07471	0.919144	0.403358	0.66345	0.999504	no
FBgn0262364	CG43062	3R:11750332-11750916	1.06443	1.43003	0.416592	0.393936	0.6789	0.999504	no
FBgn0039178	CG6356	3R:24283954-24289818	0.606859	0.8153	-0.314095	0.372822	0.55175	0.999504	no
FBgn0036145	CG7607	3L:11198165-11206016	1.16385	1.56361	0.536071	0.396492	0.60785	0.999504	no
FBgn0033702	CG8854	2R:12224460-12229310	0.761562	1.02314	-0.0237179	0.382511	0.57885	0.999504	no
FBgn0267300	CR45736	3L:23731613-23732177	0.374367	0.502952	-0.902905	0.34604	0.7712	0.999504	no
FBgn0004240	Dpt	2R:18865764-18866260	0.460716	0.61896	-0.655337	0.358641	0.7712	0.999504	no
FBgn0052602	Muc12Ea	X:14277734-14289393	15.914	21.38	4.21309	0.42366	0.0904	0.999504	no
FBgn0027600	obst-B	2L:10032689-10038954	1.14643	1.54021	0.515841	0.396079	0.602	0.999504	no
FBgn0082980	snoRNA:Psi28S-2996	2L:22532278-22536884	16.5773	22.2711	4.27169	0.42375	0.82155	0.999504	no
FBgn0030795	ppk28	X:16806046-16809230	1.04719	0.779896	0.00675464	-0.382699	0.56305	0.999504	no
FBgn0051713	Apf	2L:9934766-9938833	35.8297	26.6899	4.95536	-0.423488	0.50975	0.999504	no
FBgn0042178	CG32165	3L:16595180-16602723	14.7431	10.9903	3.68147	-0.420494	0.19055	0.999504	no
FBgn0035094	CG9380	2R:25183627-25255318	8.25256	11.0682	3.27177	0.419106	0.21675	0.999504	no
FBgn0050489	Cyp12d1-p	2R:11117224-11121884	3.05765	2.28117	1.45526	-0.407181	0.4514	0.999504	no
FBgn0038020	GstD9	3R:12366162-12367564	139.279	103.91	6.91172	-0.422291	0.1246	0.999504	no
FBgn0038418	pad	3R:16342317-16349226	7.8482	10.5191	3.19961	0.417961	0.2412	0.999504	no
FBgn0020621	Pkn	2R:9252020-9286634	29.683	39.7787	5.10698	0.421129	0.15805	0.999504	no
FBgn0035152	CG3386	3L:680435-682470	15.5961	11.6394	3.76281	-0.419047	0.25185	0.999504	no
FBgn0264382	CR43834	X:8484193-8484580	21.6961	16.1934	4.23611	-0.419782	0.5986	0.999504	no
FBgn0033337	CG8272	2R:8888403-8891401	10.4021	13.934	3.60173	0.418248	0.1735	0.999504	no
FBgn0266201	CR44896	X:2010859-2061915	0.61138	0.81894	-0.306633	0.36935	0.81785	0.999504	no
FBgn0003892	ptc	2R:8649648-8665223	1.18299	0.883269	0.167584	-0.383852	0.4273	0.999504	no
FBgn0266042	CR44807	2R:23812184-23818327	2.36093	1.76292	1.09838	-0.401638	0.4571	0.999504	no
FBgn0085242	CG34213	2R:23967123-23967745	24.866	18.5753	4.43248	-0.418833	0.3914	0.999504	no
FBgn0030026	sni	X:8241500-8248033	39.704	29.6596	5.10506	-0.419558	0.74025	0.999504	no
FBgn0267351	Topors	2R:18972611-18977262	19.4288	26.0012	4.49679	0.418513	0.11325	0.999504	no
FBgn0032295	CG12299	2L:10737344-10740762	23.3017	31.1829	4.75792	0.418761	0.1182	0.999504	no
FBgn0031830	CoVb	2L:6557799-6559308	305.421	228.283	8.04522	-0.419816	0.10545	0.999504	no
FBgn0263197	Patronin	2R:17518222-17535866	16.9137	22.6285	4.29753	0.417806	0.14575	0.999504	no
FBgn0051973	Cda5	2L:25401-65404	1.01144	0.75607	-0.0358846	-0.376629	0.46195	0.999504	no
FBgn0030041	CG12116	X:8465689-8483885	5.12683	3.8327	2.18073	-0.410416	0.86295	0.999504	no
FBgn0031822	CG9548	2L:6489089-6490843	131.417	98.26	6.82955	-0.419106	0.3669	0.999504	no
FBgn0051755	SoYb	2L:9995560-10002736	9.82126	13.1329	3.51829	0.415534	0.16775	0.999504	no
FBgn0024245	dnt	2L:19338668-19363227	11.1131	14.8593	3.69504	0.415857	0.16885	0.999504	no
FBgn0013810	Dhc36C	2L:17501400-17525515	1.56944	2.09836	0.937896	0.397063	0.21745	0.999504	no
FBgn0266411	sima	3R:30058310-30121798	28.3023	37.8395	5.03678	0.417693	0.09435	0.999504	no
FBgn0032001	CG8360	2L:8212958-8215239	16.504	22.0619	4.26173	0.416551	0.348	0.999504	no
FBgn0015299	Ssb-c31a	2L:8211346-8211938	193.236	144.565	7.38577	-0.418394	0.1404	0.999504	no
FBgn0032973	CG6675	2L:22108963-22110449	0.89664	0.670979	-0.190046	-0.370381	0.6055	0.999504	no
FBgn0000286	Cf2	2L:4876890-4883107	18.3127	24.4707	4.41075	0.416238	0.1205	0.999504	no
FBgn0051998	CG31998	4:196674-205945	35.286	47.1513	5.35369	0.417175	0.0868	0.999504	no
FBgn0264703	CR43972	3L:15097913-15113003	1.10063	0.823795	0.0747181	-0.378147	0.738	0.999504	no
FBgn0052365	CG32365	3L:7869041-7894814	15.6928	20.966	4.18902	0.415649	0.1566	0.999504	no
FBgn0033673	CG8298	2R:11989130-11992350	17.2814	23.0779	4.32708	0.415206	0.1595	0.999504	no
FBgn0011282	Obp84a	3R:7249794-7251957	4.67813	3.50357	2.05294	-0.407019	0.70945	0.999504	no
FBgn0267795	CG32138	3L:14053099-14071583	21.4196	28.5995	4.63527	0.415374	0.10375	0.999504	no
FBgn0037814	CG6325	3R:10402966-10407285	15.8281	21.127	4.20067	0.414326	0.1436	0.999504	no
FBgn0043806	CG32032	3L:9093052-9094856	2.02768	1.51923	0.892295	-0.393973	0.55945	0.999504	no
FBgn0037944	CG6923	3R:11744228-11750029	16.0927	21.4748	4.22427	0.414004	0.11495	0.999504	no
FBgn0000588	esc	2L:11814155-11928572	25.7285	34.3328	4.8983	0.41482	0.2766	0.999504	no
FBgn0002431	hyd	3R:9711141-9725615	29.0856	38.8103	5.07463	0.414895	0.1685	0.999504	no
FBgn0040383	CG5254	X:686833-758719	4.65536	3.48905	2.04658	-0.405953	0.79655	0.999504	no
FBgn0032796	CG10188	2L:19502334-19508764	12.9873	17.3268	3.91667	0.41314	0.12215	0.999504	no
FBgn0265315	CR44288	3R:27538232-27539159	5.11505	3.83404	2.17935	-0.406669	0.48875	0.999504	no
FBgn0028738	ETH	2R:24793806-24797414	5.55912	7.41362	2.70504	0.40893	0.74305	0.999504	no
FBgn0036690	Ilp8	3L:17027514-17032608	69.0879	92.0869	6.31947	0.414042	0.2847	0.999504	no
FBgn0033188	Drat	2R:7526117-7532981	5.77267	7.69116	2.75793	0.407822	0.30195	0.999504	no
FBgn0040382	CG5273	X:759593-761939	26.657	35.5157	4.94814	0.412597	0.1366	0.999504	no
FBgn0011656	Mef2	2R:9913495-9958858	11.7526	15.6557	3.77247	0.41067	0.1478	0.999504	no
FBgn0041243	Gr43a	2R:7387186-7393161	1.75331	1.3162	0.696065	-0.388079	0.832	0.999504	no
FBgn0036834	CG6836	3L:18950628-18955406	4.16864	3.12967	1.89258	-0.40239	0.4836	0.999504	no
FBgn0032748	CG10492	2L:19054077-19058821	42.5698	56.6914	5.62137	0.412457	0.0957	0.999504	no
FBgn0038871	CG3337	3R:21219076-21223584	31.6061	23.7333	4.7808	-0.411782	0.29255	0.999504	no
FBgn0004360	Wnt2	2R:9494165-9503188	0.488547	0.650487	-0.589436	0.350669	0.6158	0.999504	no
FBgn0035001	slik	2R:24392128-24404527	46.6906	62.1535	5.75411	0.411936	0.22685	0.999504	no
FBgn0259720	CG42374	3L:19261393-19268913	0.458402	0.344371	-1.00539	-0.329539	0.78075	0.999504	no
FBgn0053260	CG33260	3L:14747928-14761844	5.5073	4.13913	2.28554	-0.403538	0.83245	0.999504	no
FBgn0035449	CG14971	3L:3466427-3471309	13.5143	17.9779	3.9716	0.409104	0.33365	0.999504	no
FBgn0051961	CG31961	2L:4186249-4187793	30.8052	23.1576	4.7447	-0.410147	0.18685	0.999504	no
FBgn0033754	Ak6	2R:12566184-12569847	60.5666	45.5468	5.71764	-0.410389	0.19795	0.999504	no
FBgn0040780	Atg10	2R:7832170-7885982	6.0847	4.57656	2.42708	-0.403256	0.6027	0.999504	no
FBgn0036369	CG10089	3L:13465551-13474787	1.48991	1.12137	0.478723	-0.380445	0.61415	0.999504	no
FBgn0013263	Trl	3L:14747928-14761844	58.9298	78.287	6.08796	0.409171	0.1279	0.999504	no
FBgn0033799	GLaz	2R:13163958-13168032	15.8381	21.0311	4.19785	0.406888	0.2709	0.999504	no
FBgn0028550	Atf3	X:1242739-1275284	0.983115	1.30532	0.303043	0.375712	0.37215	0.999504	no
FBgn0032431	CG5435	2L:12428027-12430892	4.06397	5.39492	2.25803	0.400139	0.7111	0.999504	no
FBgn0032202	CG18619	2L:10264124-10265229	41.8831	55.5963	5.59562	0.407773	0.2687	0.999504	no
FBgn0266276	CR44961	X:15297311-15319074	2.1866	2.90182	1.38952	0.392633	0.48475	0.999504	no
FBgn0025692	CG3814	2R:12875163-12883253	1.31597	1.74634	0.693229	0.382878	0.83505	0.999504	no
FBgn0004837	Su(H)	2L:15039487-15043334	9.51283	12.6235	3.46719	0.404462	0.19595	0.999504	no
FBgn0038455	CG14907	3R:16651216-16652319	13.3544	10.0667	3.54789	-0.404227	0.3323	0.999504	no
FBgn0264078	Flo2	X:14839375-14953697	14.6636	19.4451	4.08635	0.404762	0.5247	0.999504	no
FBgn0053054	CG33054	3L:21194616-21208092	37.6943	28.4451	5.03763	-0.404926	0.4865	0.999504	no
FBgn0031182	Cyp6t1	X:21496525-21520017	7.86122	5.93356	2.793	-0.39998	0.3354	0.999504	no
FBgn0028743	Dhit	2R:17792869-17800677	22.3177	16.8456	4.2847	-0.403728	0.14675	0.999504	no
FBgn0265048	cv-d	3R:15844465-15853581	0.538184	0.712994	-0.47332	0.349272	0.5201	0.999504	no
FBgn0000114	aret	2L:12175003-12313438	418.238	553.942	8.91119	0.405326	0.0933	0.999504	no
FBgn0052756	CG32756	X:5945681-5950208	5.18531	6.86756	2.60132	0.398665	0.34265	0.999504	no
FBgn0030300	Sk1	X:11430522-11454386	0.656215	0.868954	-0.224316	0.357632	0.8094	0.999504	no
FBgn0036451	CG9425	3L:14789934-14801089	22.1624	29.3409	4.67814	0.403213	0.10675	0.999504	no
FBgn0266446	CG45076	3R:10768000-10777374	2.19152	2.9012	1.39092	0.389235	0.6342	0.999504	no
FBgn0259203	CG42307	3L:7329131-7333471	39.2626	29.6631	5.0971	-0.403301	0.56615	0.999504	no
FBgn0265419	CR44331	3R:8105331-8122294	0.522466	0.394732	-0.849607	-0.331348	0.8172	0.999504	no
FBgn0030593	CG9512	X:14839375-14953697	2.7471	2.07594	1.31557	-0.387854	0.86	0.999504	no
FBgn0264996	CR44147	2L:3029252-3035348	0.622742	0.470605	-0.638942	-0.340988	0.79745	0.999504	no
FBgn0038654	CG14298	3R:18875527-18877204	1.10022	0.831437	0.0804145	-0.365769	0.69655	0.999504	no
FBgn0267074	CR45518	X:5516607-5518771	1.18053	0.892127	0.172669	-0.368144	0.82515	0.999504	no
FBgn0036567	CG13074	3L:16090453-16097493	0.543923	0.411045	-0.801759	-0.333438	0.8286	0.999504	no
FBgn0033589	CG13227	2R:11235251-11235755	0.598059	0.451956	-0.687977	-0.338796	0.8197	0.999504	no
FBgn0040718	CG15353	2L:2006762-2007688	6.05323	4.57445	2.42307	-0.396547	0.70265	0.999504	no
FBgn0050285	CG30285	2R:21687902-21688545	0.968935	0.732229	-0.0843867	-0.361122	0.76705	0.999504	no
FBgn0266328	CR44993	2L:21626308-21629932	5.07459	3.83489	2.17388	-0.395121	0.87315	0.999504	no
FBgn0266621	CR45128	2R:6662264-6668085	0.714664	0.540075	-0.469705	-0.347964	0.80535	0.999504	no
FBgn0267124	CR45564	3R:31687977-31688526	0.622737	0.470605	-0.638947	-0.340978	0.8197	0.999504	no
FBgn0267554	CR45894	3L:16351990-16354297	0.831388	0.628283	-0.279987	-0.354883	0.7539	0.999504	no
FBgn0267599	CR45937	3L:18234245-18234760	1.15419	0.872227	0.143061	-0.367391	0.76705	0.999504	no
FBgn0043535	Obp57a	2R:20505149-20505758	0.50755	0.383557	-0.883584	-0.329317	0.8197	0.999504	no
FBgn0083055	snoRNA:Psi18S-1295	3R:20822180-20824239	20.0147	15.1252	4.12928	-0.401789	0.84115	0.999504	no
FBgn0259236	comm3	3L:15613183-15647762	0.54826	0.414363	-0.792248	-0.333786	0.8462	0.999504	no
FBgn0083121	Uhg7	3L:1665137-1668654	3.32986	2.51686	1.58299	-0.390313	0.873	0.999504	no
FBgn0004875	enc	3L:3818678-3842326	40.6823	53.7966	5.551	0.402251	0.0987	0.999504	no
FBgn0003277	RpII215	X:11562799-11570326	35.3414	46.724	5.34827	0.401813	0.10565	0.999504	no
FBgn0086757	cbs	2R:13450585-13453393	16.1834	21.3948	4.22562	0.400586	0.1819	0.999504	no
FBgn0259212	cno	3R:5172479-5217456	32.3958	42.8196	5.22287	0.401383	0.1019	0.999504	no
FBgn0020412	JIL-1	3L:11078751-11093193	27.0259	35.7124	4.96199	0.400788	0.1127	0.999504	no
FBgn0264874	CR44065	2L:2189913-2192386	22.4626	29.6772	4.696	0.400275	0.30605	0.999504	no
FBgn0035111	CG16940	3L:212708-216479	32.8286	43.358	5.24141	0.400281	0.109	0.999504	no
FBgn0010051	Itp-r83A	3R:5508841-5539411	8.94889	11.8104	3.37595	0.396409	0.12815	0.999504	no
FBgn0265201	CG44261	3R:9404384-9408169	6.91943	9.13008	3.00885	0.394989	0.80785	0.999504	no
FBgn0032775	CG17544	2L:19390369-19398493	16.2785	21.4758	4.23254	0.397611	0.17075	0.999504	no
FBgn0037703	JHDM2	3R:9516006-9527237	5.49174	4.16334	2.28764	-0.391313	0.7098	0.999504	no
FBgn0032453	CG6180	2L:12706798-12708680	255.955	194.109	7.80089	-0.398844	0.11475	0.999504	no
FBgn0050394	CG30394	2R:21320039-21323320	10.7492	14.1735	3.63739	0.39575	0.17995	0.999504	no
FBgn0053169	CG33169	3L:22863863-22864496	49.6738	37.6726	5.43829	-0.398046	0.3754	0.999504	no
FBgn0267002	unc-104	2R:16751502-16772671	4.13131	5.44728	2.27644	0.390676	0.18915	0.999504	no
FBgn0025702	srpk79D	3L:22273984-22284335	0.660325	0.870343	-0.219373	0.351879	0.57125	0.999504	no
FBgn0028956	mthl3	2R:17448532-17452598	4.59844	6.05938	2.42748	0.390603	0.3552	0.999504	no
FBgn0267586	CR45924	2R:9062294-9077554	0.992866	1.30825	0.31101	0.365787	0.85345	0.999504	no
FBgn0051559	CG31559	3R:6150115-6157235	0.653318	0.860837	-0.233153	0.351033	0.61915	0.999504	no
FBgn0023515	CG14814	X:1862008-1865835	76.0025	100.139	6.44859	0.397428	0.09595	0.999504	no
FBgn0003862	trx	3R:14261390-14286903	12.4651	16.422	3.84883	0.394966	0.11915	0.999504	no
FBgn0037387	CG1213	3R:5841169-5846568	0.61648	0.467949	-0.648584	-0.335165	0.6281	0.999504	no
FBgn0031975	Tg	2L:8011404-8026898	6.25665	8.24148	2.86429	0.392037	0.2562	0.999504	no
FBgn0022720	zf30C	2L:9758341-9762375	38.9802	51.3276	5.48642	0.396105	0.1202	0.999504	no
FBgn0004924	Top1	X:15319478-15328029	170.427	224.406	7.61223	0.396754	0.10005	0.999504	no
FBgn0260228	CG42502	2L:18808693-18811252	3.08788	4.06571	1.86558	0.385965	0.57195	0.999504	no
FBgn0259234	Camta	2R:9446045-9480076	5.90839	7.77778	2.78238	0.390811	0.1683	0.999504	no
FBgn0015036	Cyp4ae1	X:2172525-2180998	1.73189	2.27984	1.0621	0.377532	0.70975	0.999504	no
FBgn0038720	CG6231	3R:19616023-19632718	12.979	17.0809	3.90596	0.393553	0.18275	0.999504	no
FBgn0259717	CG42371	2L:2216502-2217246	53.7963	40.8869	5.5546	-0.395023	0.25135	0.999504	no
FBgn0033243	CG14763	2R:7962462-7972003	6.93762	9.12633	3.01042	0.390669	0.8384	0.999504	no
FBgn0038460	CG18622	3R:16983509-16987732	9.87447	7.50731	3.12281	-0.390854	0.45	0.999504	no
FBgn0003206	Ras64B	3L:4139075-4141398	28.5281	37.523	5.03645	0.394183	0.1757	0.999504	no
FBgn0000097	aop	2L:2155752-2178754	23.9061	31.4321	4.78204	0.39342	0.13205	0.999504	no
FBgn0044826	Pak3	3R:16443206-16453821	28.9072	37.9999	5.05503	0.393376	0.17685	0.999504	no
FBgn0035213	CG2199	3L:1339459-1342403	45.0803	59.2516	5.69442	0.393593	0.1236	0.999504	no
FBgn0004860	ph-d	X:2115726-2123286	4.0037	5.25998	2.22958	0.385302	0.2219	0.999504	no
FBgn0003396	shn	2R:11135922-11217394	5.65232	7.42304	2.71773	0.387172	0.38265	0.999504	no
FBgn0036938	CG14187	3L:20112264-20112847	198.985	151.533	7.44084	-0.392801	0.1686	0.999504	no
FBgn0263256	CG43394	2L:8134246-8159638	18.2372	13.8888	4.00145	-0.390501	0.4286	0.999504	no
FBgn0004956	os	X:18305353-18309291	0.464829	0.610267	-0.65884	0.330547	0.60285	0.999504	no
FBgn0030360	CG1806	X:12007175-12012211	3.47	2.64305	1.64585	-0.380143	0.6091	0.999504	no
FBgn0003742	tra2	2R:14601277-14604337	39.8292	52.2909	5.51531	0.391872	0.1855	0.999504	no
FBgn0032688	CG15160	2L:18590890-18595429	15.9293	20.9107	4.19785	0.390413	0.1646	0.999504	no
FBgn0025626	CG4281	X:2062312-2065142	37.098	48.698	5.41295	0.391597	0.14105	0.999504	no
FBgn0262867	Ptr	2R:6181747-6196320	0.705377	0.925828	-0.137737	0.349053	0.4898	0.999504	no
FBgn0266638	CR45145	2R:17027189-17044653	16.9568	22.2504	4.28725	0.389954	0.63265	0.999504	no
FBgn0013548	l(2)dtl	2R:23702476-23705403	31.1707	40.8971	5.16209	0.39071	0.14255	0.999504	no
FBgn0265413	CG44325	X:9069598-9078499	34.4049	45.1403	5.30413	0.390807	0.25575	0.999504	no
FBgn0004117	Tm2	3R:15310192-15315197	8.98819	11.791	3.3779	0.387805	0.36075	0.999504	no
FBgn0022984	qkr58E-3	2R:22404176-22411545	39.3979	30.0329	5.10849	-0.390436	0.18545	0.999504	no
FBgn0039296	CG10420	3R:25233635-25235529	18.8622	24.7438	4.43993	0.38976	0.2067	0.999504	no
FBgn0026206	mei-P26	X:9163254-9189309	48.6647	63.798	5.80273	0.389934	0.12325	0.999504	no
FBgn0031914	CG5973	2L:7437491-7451244	69.1454	52.744	5.91866	-0.389979	0.15515	0.999504	no
FBgn0032264	Lip4	2L:10527571-10531778	7.6838	10.0705	3.1534	0.385844	0.3245	0.999504	no
FBgn0001079	fu	X:18657754-18662153	9.38221	12.2956	3.43849	0.386533	0.2017	0.999504	no
FBgn0036857	CG9629	3L:19261393-19268913	4.93873	3.76917	2.14254	-0.381036	0.6779	0.999504	no
FBgn0265487	mbl	2R:17216548-17379376	2.67293	2.04002	1.28452	-0.373787	0.3139	0.999504	no
FBgn0040968	CG14933	2L:11814155-11928572	2.47607	3.24405	1.55338	0.376425	0.8281	0.999504	no
FBgn0036210	CG14130	3L:11815443-11822275	12.0795	9.22079	3.41342	-0.385931	0.64885	0.999504	no
FBgn0023458	Rbcn-3A	X:6240744-6255487	21.0237	27.5399	4.59474	0.38789	0.1161	0.999504	no
FBgn0047334	BG642312	3L:6232468-6233381	3.00019	3.92992	1.82155	0.378395	0.6322	0.999504	no
FBgn0051174	CG31174	3R:21868002-21869514	0.870989	1.1409	0.134457	0.35386	0.68905	0.999504	no
FBgn0267725	CR46058	3R:15402597-15407070	0.862691	1.13003	0.121919	0.353549	0.79015	0.999504	no
FBgn0002633	E(spl)m7-HLH	3R:26037037-26038019	0.579847	0.759534	-0.387546	0.338345	0.6959	0.999504	no
FBgn0035085	CG3770	2R:24943391-24948378	8.28324	10.8467	3.25997	0.384916	0.5406	0.999504	no
FBgn0264710	CR43979	3L:21672138-21679755	15.3134	20.0498	4.1394	0.38658	0.40735	0.999504	no
FBgn0033635	CG7777	2R:11436242-11442216	266.703	203.704	7.86533	-0.388593	0.10705	0.999504	no
FBgn0086350	tef	2R:17054001-17059299	42.6784	55.876	5.61277	0.387926	0.13525	0.999504	no
FBgn0041789	Pax	2L:19400752-19430270	33.9562	44.4558	5.28369	0.387696	0.16035	0.999504	no
FBgn0003227	rec	3R:15804247-15832632	5.27664	6.90714	2.61777	0.382121	0.4244	0.999504	no
FBgn0266347	nAChRalpha4	3L:23206668-23287448	16.18	21.1795	4.21821	0.386364	0.2326	0.999504	no
FBgn0050147	Hil	2R:20606880-20618217	2.45071	1.87228	1.16538	-0.371035	0.41865	0.999504	no
FBgn0085450	Snoo	2L:7891186-7986785	2.19654	1.67836	1.015	-0.368915	0.4468	0.999504	no
FBgn0027525	CG7686	2R:10836569-10838727	71.2885	54.4745	5.96389	-0.387465	0.13875	0.999504	no
FBgn0040251	Ugt86Di	3R:11151025-11153849	0.890523	0.680566	-0.185573	-0.34367	0.6269	0.999504	no
FBgn0032476	CG5439	2L:13177149-13178978	31.179	40.7765	5.16016	0.386077	0.1817	0.999504	no
FBgn0002736	mago	2R:21128576-21142261	84.9465	111.088	6.60352	0.386677	0.2436	0.999504	no
FBgn0013531	MED20	2L:8071811-8072848	22.6968	17.3568	4.31824	-0.385042	0.2923	0.999504	no
FBgn0030761	CG9784	X:16593676-16599215	17.3678	22.7061	4.31899	0.384722	0.37055	0.999504	no
FBgn0011785	BRWD3	3R:24318815-24333316	24.1651	31.5907	4.7934	0.385177	0.25405	0.999504	no
FBgn0263451	CR43474	3R:22619967-22639387	3.99273	3.05552	1.84547	-0.375186	0.76755	0.999504	no
FBgn0264696	CG43965	3L:8721323-8726108	1314.58	1006.14	10.1676	-0.385737	0.3948	0.999504	no
FBgn0031628	CG3294	2L:4794548-4796581	3.30043	4.312	1.95357	0.375716	0.4868	0.999504	no
FBgn0037515	Sp7	3R:7759785-7763573	33.7468	25.8309	4.88877	-0.384347	0.1947	0.999504	no
FBgn0030486	Set2	X:13413241-13421024	26.9398	35.1914	4.94913	0.384232	0.1092	0.999504	no
FBgn0041710	yellow-f	3R:12986040-12993201	0.931364	1.21622	0.220477	0.351847	0.8434	0.999504	no
FBgn0033246	ACC	2R:7974114-7991862	28.522	37.2387	5.03083	0.383547	0.1496	0.999504	no
FBgn0031609	CG15443	2L:4459728-4463447	30.4372	39.7383	5.12429	0.383588	0.25935	0.999504	no
FBgn0011676	Nos	2L:10804273-10837511	0.607816	0.793435	-0.33056	0.335988	0.7354	0.999504	no
FBgn0037884	Arfip	3R:11231911-11235013	24.1594	31.5297	4.79184	0.382736	0.1959	0.999504	no
FBgn0264672	Eogt	2L:2381096-2383073	24.8608	19.0497	4.45042	-0.382342	0.20205	0.999504	no
FBgn0266958	CR45409	3L:8309350-8315502	5.74886	7.50187	2.73725	0.378199	0.8453	0.999504	no
FBgn0032820	fbp	2L:19761586-19764136	27.4201	21.0145	4.59129	-0.382252	0.2392	0.999504	no
FBgn0260450	CalpC	X:16323285-16330759	6.79363	8.86402	2.9747	0.378882	0.4576	0.999504	no
FBgn0026427	Su(var)2-HP2	2R:14607153-14618118	13.4531	17.5519	3.95115	0.381201	0.15745	0.999504	no
FBgn0038951	CG5380	3R:22366079-22367373	21.0986	16.1733	4.21517	-0.381462	0.30495	0.999504	no
FBgn0051111	CG31111	3R:25055075-25056177	13.8694	10.633	3.61409	-0.380217	0.37525	0.999504	no
FBgn0265902	CR44691	X:17828095-17841705	2.93824	2.25262	1.41875	-0.368968	0.56155	0.999504	no
FBgn0262886	CR43241	2L:22131220-22169143	12.8585	9.85914	3.50592	-0.379806	0.7813	0.999504	no
FBgn0015520	nonA-l	3R:16640204-16643112	12.9257	16.8579	3.89359	0.380597	0.20905	0.999504	no
FBgn0032943	Tsp39D	2L:21344606-21358271	18.1704	13.9323	4.00106	-0.380757	0.2162	0.999504	no
FBgn0261239	Hr39	2L:21237249-21259675	19.6955	25.6866	4.49783	0.381449	0.1691	0.999504	no
FBgn0267454	CR45804	3L:9683578-9696700	22.4452	17.2121	4.30423	-0.38104	0.759	0.999504	no
FBgn0052845	CG32845	3L:271199-275018	0.43465	0.566763	-0.744044	0.318579	0.8505	0.999504	no
FBgn0037151	CG7130	3L:22075055-22075756	12.9535	16.8855	3.8963	0.379867	0.4222	0.999504	no
FBgn0085257	CG34228	2R:11651856-11652339	60.3423	46.2943	5.72668	-0.381611	0.3494	0.999504	no
FBgn0031098	CG17068	X:20248308-20251093	14.0006	18.2386	4.00725	0.379127	0.20325	0.999504	no
FBgn0029892	CG3184	X:6687595-6688774	10.6959	8.21123	3.24374	-0.37735	0.38235	0.999504	no
FBgn0052649	CG32649	X:12898767-12901114	10.5194	8.07578	3.21999	-0.377274	0.28395	0.999504	no
FBgn0033951	CG10139	2R:14645269-14646344	18.4388	24.0144	4.40215	0.379347	0.32515	0.999504	no
FBgn0037553	CG18249	3R:8220145-8222188	1.3581	1.0428	0.368331	-0.351517	0.57785	0.999504	no
FBgn0051118	RabX4	3R:24826664-24829959	2.17417	2.83149	1.36849	0.366294	0.7648	0.999504	no
FBgn0014340	mof	X:5873839-5876853	6.55111	8.53094	2.92156	0.375923	0.2767	0.999504	no
FBgn0029957	CG12155	X:7728754-7731729	17.5143	22.8024	4.32805	0.378752	0.1902	0.999504	no
FBgn0020381	Dredd	X:629772-635545	17.4361	13.3928	3.94319	-0.378138	0.5314	0.999504	no
FBgn0039505	CG5934	3R:27273704-27274565	30.0637	39.1374	5.10445	0.379416	0.28025	0.999504	no
FBgn0040324	Ephrin	4:571754-580122	26.9622	35.097	4.94779	0.379173	0.14815	0.999504	no
FBgn0261444	CG3638	X:1215288-1236684	19.9433	25.9428	4.51393	0.377765	0.1398	0.999504	no
FBgn0023130	a6	X:1692823-1695889	14.0947	18.3331	4.01575	0.376946	0.23075	0.999504	no
FBgn0264906	CR44097	3R:24054390-24057310	19.0287	14.6315	4.06925	-0.376834	0.6082	0.999504	no
FBgn0053208	Mical	3R:10001553-10042895	22.4422	29.1814	4.68323	0.377356	0.2211	0.999504	no
FBgn0035082	CG2811	2R:24938180-24940483	76.0856	58.5203	6.06239	-0.378118	0.61025	0.999504	no
FBgn0030206	CG2889	X:10460735-10477201	6.0907	7.91267	2.81619	0.372181	0.8075	0.999504	no
FBgn0039736	CG7912	3R:30003680-30010352	2.2501	1.73225	1.05317	-0.359106	0.8249	0.999504	no
FBgn0030294	Pa1	X:11359235-11360929	20.0862	26.09	4.52312	0.375647	0.2251	0.999504	no
FBgn0263289	scrib	3R:26536349-26604051	22.7846	29.5917	4.70415	0.375683	0.13695	0.999504	no
FBgn0030653	CG7860	X:15568992-15570369	2.66375	3.45736	1.64872	0.36418	0.53805	0.999504	no
FBgn0052581	CG32581	X:15796907-15799162	19.9808	15.3948	4.14073	-0.374033	0.2683	0.999504	no
FBgn0264448	CR43866	2L:6000227-6006827	0.943946	0.727323	-0.105715	-0.335524	0.75475	0.999504	no
FBgn0264676	CR43961	X:12043697-12335214	2.35936	1.81792	1.11891	-0.35874	0.6391	0.999504	no
FBgn0020300	gk	3L:18139401-18145418	6.20257	4.77922	2.4713	-0.36929	0.44865	0.999504	no
FBgn0030899	Her	X:18177611-18205144	3.72894	2.87323	1.75449	-0.364914	0.64215	0.999504	no
FBgn0033087	Hsepi	2R:6670153-6673372	14.0119	18.184	4.00568	0.373669	0.2025	0.999504	no
FBgn0035725	Mis12	3L:6968034-6969048	14.197	10.9433	3.65137	-0.372541	0.4214	0.999504	no
FBgn0036373	Tgi	3L:13486796-13502492	21.4591	27.8379	4.61719	0.373927	0.19465	0.999504	no
FBgn0267770	CR46101	3R:25653090-25661286	11.1058	14.4066	3.67241	0.372464	0.60215	0.999504	no
FBgn0039218	Rpb10	3R:24717510-24719364	135.248	104.278	6.8931	-0.374856	0.4759	0.999504	no
FBgn0039633	CG11873	3R:29063039-29108948	11.6716	15.1369	3.74337	0.372259	0.13865	0.999504	no
FBgn0036975	CG5618	3L:20348354-20356632	3.31174	2.55387	1.5893	-0.36241	0.87965	0.999504	no
FBgn0261954	east	X:2010859-2061915	29.6866	38.4883	5.08334	0.3735	0.32755	0.999504	no
FBgn0040260	Ugt36Bc	2L:16799024-16801584	1.09004	1.41321	0.424311	0.346602	0.5765	0.999504	no
FBgn0085212	CG34183	2L:9888004-9890772	26.1979	20.2103	4.53051	-0.372736	0.84445	0.999504	no
FBgn0036004	Jarid2	3L:9477037-9487790	28.6279	37.1006	5.03082	0.372873	0.13605	0.999504	no
FBgn0265767	zyd	X:23023316-23035550	52.1941	67.6399	5.89526	0.373358	0.1494	0.999504	no
FBgn0033214	CG1941	2R:7709872-7711981	6.0516	7.8415	2.80519	0.36845	0.3975	0.999504	no
FBgn0036168	CG7512	3L:11513704-11522713	1.08239	1.40224	0.414411	0.345409	0.6025	0.999504	no
FBgn0035743	CG15829	3L:7128902-7129673	4.68664	6.07151	2.44232	0.36661	0.64385	0.999504	no
FBgn0034144	CG5089	2R:16595027-16604373	0.649967	0.842028	-0.25063	0.328943	0.81445	0.999504	no
FBgn0265087	CR44198	2L:13118871-13119288	2.93677	3.80457	1.78385	0.362626	0.69075	0.999504	no
FBgn0266011	CR44784	2R:23383482-23384177	0.641794	0.831439	-0.266688	0.328443	0.74635	0.999504	no
FBgn0030369	Cyp318a1	X:12032631-12035283	0.37644	0.487675	-0.918272	0.302724	0.69075	0.999504	no
FBgn0004959	phm	X:18685765-18688433	6.57996	5.08067	2.55649	-0.366701	0.3768	0.999504	no
FBgn0029840	raptor	X:6082633-6103971	24.7589	32.0616	4.82148	0.371577	0.1649	0.999504	no
FBgn0032218	CG5381	2L:10314791-10324990	7.23034	9.36252	3.05805	0.368344	0.672	0.999504	no
FBgn0039232	sosie	3R:24833951-24840488	5.30549	4.09748	2.25197	-0.364902	0.5751	0.999504	no
FBgn0021906	RFeSP	2L:1611409-1614160	170.005	131.297	7.22404	-0.372493	0.1679	0.999504	no
FBgn0260798	Gprk1	2R:4322294-4471060	48.4901	37.4538	5.41674	-0.371704	0.1544	0.999504	no
FBgn0033777	CG17574	2R:12849357-12869783	73.8106	95.5594	6.39377	0.372125	0.19115	0.999504	no
FBgn0050033	CG30033	2R:11285147-11293591	8.54678	11.0651	3.29654	0.368761	0.79725	0.999504	no
FBgn0027503	CG11970	3R:8984717-8992949	10.7354	13.8983	3.62243	0.369499	0.4095	0.999504	no
FBgn0040778	CG17977	2R:8066273-8067655	12.4315	9.60333	3.46298	-0.369007	0.40545	0.999504	no
FBgn0040344	CG3711	X:808216-927975	9.24338	11.9646	3.40833	0.368764	0.348	0.999504	no
FBgn0035020	CG13585	2R:24531593-24558961	42.7902	33.0692	5.23717	-0.370804	0.4763	0.999504	no
FBgn0034733	CG4752	2R:22478378-22483054	9.42785	7.287	3.06857	-0.367162	0.2354	0.999504	no
FBgn0266141	CR44847	2L:13780688-13790562	11.9002	15.391	3.76917	0.368372	0.79135	0.999504	no
FBgn0039229	Saf-B	3R:24817463-24822350	44.0775	56.9985	5.65031	0.370141	0.14665	0.999504	no
FBgn0032358	Ppt2	2L:11280056-11281920	18.8911	14.6102	4.063	-0.368507	0.3121	0.999504	no
FBgn0266707	CR45197	X:2633951-2679553	1.33344	1.72366	0.693159	0.347355	0.8793	0.999504	no
FBgn0021796	Tor	2L:13004479-13013197	9.56325	12.3612	3.45594	0.366863	0.15515	0.999504	no
FBgn0086674	Tango13	X:13563822-13593224	17.0673	22.0591	4.28571	0.368236	0.18025	0.999504	no
FBgn0086451	l(2)k09022	2L:6854141-6860849	22.1943	28.685	4.66292	0.368642	0.13905	0.999504	no
FBgn0034570	CG10543	2R:20996219-21007740	16.4955	21.3167	4.23669	0.367944	0.1593	0.999504	no
FBgn0051460	CG31460	3R:8562672-8563798	12.5441	9.70792	3.47717	-0.366445	0.60345	0.999504	no
FBgn0039685	Obp99b	3R:29716253-29716896	11.1724	14.4357	3.67813	0.366806	0.49135	0.999504	no
FBgn0032935	Atg18b	2L:21212321-21220572	8.87018	11.4605	3.34813	0.365995	0.45035	0.999504	no
FBgn0005694	Aef1	3L:21433421-21441363	86.0743	111.168	6.61354	0.368709	0.15955	0.999504	no
FBgn0037577	CG7443	3R:8316983-8333792	19.1479	24.7299	4.45032	0.367377	0.41365	0.999504	no
FBgn0032399	CG6785	2L:12040781-12045200	2.15527	1.66881	0.99804	-0.350521	0.5182	0.999504	no
FBgn0038071	Dtg	3R:12648057-12652910	0.640269	0.826584	-0.271942	0.323872	0.61195	0.999504	no
FBgn0030017	CG2278	X:8165832-8177185	0.749494	0.967592	-0.070482	0.329685	0.8832	0.999504	no
FBgn0024555	flfl	3R:13679439-13693905	37.5128	48.4276	5.41694	0.367582	0.20935	0.999504	no
FBgn0261843	pre-mod(mdg4)-W	3R:21350845-21377401	3.67368	4.74223	2.09582	0.3597	0.5619	0.999504	no
FBgn0003353	sei	2R:24047144-24057599	7.26929	5.63156	2.70023	-0.362598	0.4133	0.999504	no
FBgn0041111	lilli	2L:2885928-2954406	17.7865	22.9577	4.34399	0.366378	0.1546	0.999504	no
FBgn0015025	CkIIalpha-i1	3L:15816978-15818621	5.82376	7.51639	2.74781	0.362594	0.39575	0.999504	no
FBgn0043456	CG4747	2L:10003831-10008889	113.191	146.062	7.00766	0.367535	0.1346	0.999504	no
FBgn0267447	CR45797	X:487877-490725	15.8106	20.3993	4.17471	0.365586	0.6396	0.999504	no
FBgn0264695	Mhc	2L:16766565-16788766	4.23315	5.46161	2.29546	0.360086	0.2231	0.999504	no
FBgn0000709	fliI	X:21339740-21345088	21.2879	27.4656	4.60176	0.366074	0.1589	0.999504	no
FBgn0052650	CG32650	X:12897502-12898669	0.609412	0.472344	-0.650175	-0.309741	0.70785	0.999504	no
FBgn0031623	Taf12L	2L:4694720-4722465	1.50989	1.17029	0.51606	-0.341804	0.7132	0.999504	no
FBgn0004795	retn	2R:23632609-23654820	60.3938	77.8733	6.10181	0.366193	0.1347	0.999504	no
FBgn0024985	CG11448	X:1393053-1397337	16.944	21.8446	4.27349	0.364602	0.18535	0.999504	no
FBgn0034694	CG6613	2R:22103176-22105963	21.1753	16.4253	4.22886	-0.364503	0.2202	0.999504	no
FBgn0266627	CR45134	2R:10468615-10478795	7.92519	6.14753	2.82391	-0.36125	0.8071	0.999504	no
FBgn0039329	CG10669	3R:25331362-25335243	5.08088	6.5498	2.55325	0.360114	0.3182	0.999504	no
FBgn0033313	Cirl	2R:8614721-8625203	38.0008	48.9821	5.43444	0.365376	0.13485	0.999504	no
FBgn0033458	CG18446	2R:9863650-9875072	86.0646	110.914	6.61181	0.365574	0.20175	0.999504	no
FBgn0016917	Stat92E	3R:20535322-20552311	52.7355	67.9462	5.90594	0.365007	0.14375	0.999504	no
FBgn0050089	CG30089	2R:15727380-15762044	1.73464	1.34638	0.703972	-0.34305	0.5001	0.999504	no
FBgn0023172	RhoGEF2	2R:17027189-17044653	22.5371	29.0341	4.68263	0.36402	0.17035	0.999504	no
FBgn0034307	CG10914	2R:18158256-18160310	9.65221	12.434	3.46675	0.362046	0.2909	0.999504	no
FBgn0266396	CR45036	3L:11361985-11365897	2.1436	1.66493	0.992713	-0.346205	0.76185	0.999504	no
FBgn0032813	CG10262	2L:19582822-19583990	0.978556	1.25989	0.276296	0.334389	0.6806	0.999504	no
FBgn0051158	Efa6	3R:22587754-22613656	20.5781	26.4847	4.55128	0.362493	0.1891	0.999504	no
FBgn0032684	CG10178	2L:18509559-18513512	10.723	13.7997	3.61651	0.360953	0.2727	0.999504	no
FBgn0085408	Shroom	2R:14308141-14351802	8.04232	6.25041	2.84614	-0.35859	0.2937	0.999504	no
FBgn0015572	alpha-Est4	3R:7536686-7538615	1.02379	0.795787	0.00480005	-0.327145	0.6335	0.999504	no
FBgn0051198	CG31198	3R:21754323-21757758	0.562364	0.437123	-0.74549	-0.302372	0.6335	0.999504	no
FBgn0039430	CG5455	3R:26461526-26470008	4.74843	6.10793	2.45581	0.356595	0.3304	0.999504	no
FBgn0037723	SpdS	3R:9631640-9637611	40.6965	31.643	5.16937	-0.362007	0.6192	0.999504	no
FBgn0036331	CG14117	3L:13008284-13011685	21.0818	27.1071	4.58533	0.361158	0.356	0.999504	no
FBgn0267711	CR46044	3R:20586128-20588549	12.8305	16.4899	3.87247	0.359527	0.7293	0.999504	no
FBgn0265532	CR44382	X:2066434-2075900	6.49551	8.34492	2.89978	0.3566	0.26545	0.999504	no
FBgn0039525	CG5646	3R:27559378-27561319	1.68967	2.17071	1.01142	0.34345	0.6125	0.999504	no
FBgn0261608	RpL37A	2L:5070886-5072055	2336.93	1819.1	11.0098	-0.361372	0.137	0.999504	no
FBgn0259936	Uhg3	2L:20647532-20648848	56.3135	72.3395	5.99834	0.360736	0.308	0.999504	no
FBgn0033698	CG8858	2R:12190681-12198854	18.5003	14.4033	4.03778	-0.358945	0.17825	0.999504	no
FBgn0063495	GstE5	2R:18404604-18405338	1.86942	1.45554	0.807593	-0.340355	0.69105	0.999504	no
FBgn0024179	wit	3L:4062291-4071717	1.14997	1.47681	0.489451	0.335115	0.5208	0.999504	no
FBgn0034143	CG8303	2R:16595027-16604373	138.133	107.604	6.93094	-0.36003	0.1408	0.999504	no
FBgn0266617	CR45124	4:32477-43778	10.1133	12.9817	3.53093	0.357101	0.7394	0.999504	no
FBgn0031540	CG3238	2L:3467341-3470004	17.7576	22.7921	4.33762	0.358312	0.2167	0.999504	no
FBgn0004367	mei-41	X:16391697-16405122	4.83466	6.20485	2.47971	0.353511	0.22125	0.999504	no
FBgn0011592	fra	2R:12529052-12564184	7.3702	9.4589	3.079	0.355698	0.20505	0.999504	no
FBgn0265778	PDZ-GEF	2L:6323766-6332789	21.1704	27.1698	4.59	0.358457	0.15565	0.999504	no
FBgn0040985	CG6115	2L:16887108-16887966	83.1678	64.8054	6.19998	-0.35942	0.2228	0.999504	no
FBgn0026369	Sara	2R:21481926-21487107	12.3232	15.8127	3.81354	0.357142	0.20705	0.999504	no
FBgn0016070	smg	3L:8990316-8997989	260.04	333.644	8.20287	0.359454	0.11935	0.999504	no
FBgn0031681	pgant5	2L:5072169-5093592	42.6271	54.6881	5.59644	0.358711	0.14905	0.999504	no
FBgn0265590	CR44417	2R:17866177-17872015	19.05	14.8489	4.08062	-0.357305	0.86175	0.999504	no
FBgn0029914	CG4558	X:6849769-6851884	33.8745	26.4041	4.90726	-0.358237	0.20145	0.999504	no
FBgn0033668	CG13188	2R:11939556-11970115	0.754402	0.588119	-0.383142	-0.312257	0.8393	0.999504	no
FBgn0259685	crb	3R:24295077-24314541	16.2382	20.8279	4.20877	0.357179	0.15565	0.999504	no
FBgn0267241	CR45681	3L:12486667-12491196	0.70963	0.910042	-0.145125	0.319081	0.84045	0.999504	no
FBgn0040349	CG3699	X:946661-947500	0.780836	1.00135	-0.0218908	0.322328	0.72375	0.999504	no
FBgn0033697	Cyp6t3	2R:12190681-12198854	1.66809	2.13917	0.992578	0.340772	0.82205	0.999504	no
FBgn0034199	Gbp	2R:17136450-17136903	1.97776	2.53629	1.22677	0.34348	0.72375	0.999504	no
FBgn0004859	ci	4:47709-63124	3.77683	2.94519	1.7807	-0.348345	0.333	0.999504	no
FBgn0085436	Not1	2R:9566145-9584545	53.9095	69.1314	5.93425	0.358213	0.14095	0.999504	no
FBgn0262739	AGO1	2R:13943386-13958089	42.4474	54.426	5.58994	0.357873	0.2233	0.999504	no
FBgn0036374	Spt20	3L:13502706-13511541	11.3627	14.5679	3.69673	0.355715	0.1694	0.999504	no
FBgn0043783	CG32444	3L:21636642-21639060	1.301	1.01488	0.321673	-0.329569	0.64635	0.999504	no
FBgn0010223	Galphaf	3L:16662556-16667934	1.72869	1.34852	0.702695	-0.336231	0.58785	0.999504	no
FBgn0038344	CG5205	3R:15486049-15493310	11.4446	14.6656	3.70666	0.355022	0.18345	0.999504	no
FBgn0261885	osa	3R:17687817-17718350	28.901	37.0307	5.03629	0.35651	0.13405	0.999504	no
FBgn0033903	CG8323	2R:14165050-14168233	5.82659	7.46548	2.74332	0.352229	0.4352	0.999504	no
FBgn0037615	CG11760	3R:8712905-8721320	1.31887	1.68884	0.671883	0.334282	0.69405	0.999504	no
FBgn0036622	CG4753	3L:16378973-16381570	45.0278	57.642	5.67375	0.355605	0.2006	0.999504	no
FBgn0034530	Rcd6	2R:20623546-20633506	0.705718	0.903368	-0.153401	0.316504	0.8171	0.999504	no
FBgn0262582	cic	3R:20252769-20303942	33.14	42.4175	5.23242	0.355136	0.16535	0.999504	no
FBgn0264491	how	3R:22042190-22079321	28.3036	36.2238	5.00542	0.354841	0.20705	0.999504	no
FBgn0039044	p53	3R:23049656-23061304	21.1859	16.5544	4.23483	-0.353995	0.49035	0.999504	no
FBgn0010516	wal	2R:11688568-11690863	166.257	129.929	7.20041	-0.355449	0.15325	0.999504	no
FBgn0262740	Evi5	X:11430522-11454386	20.834	26.6512	4.56465	0.353756	0.2018	0.999504	no
FBgn0038588	CG7156	3R:18236191-18242159	22.867	29.2456	4.69828	0.353582	0.19585	0.999504	no
FBgn0265915	CR44704	2R:21070367-21072789	54.7144	42.7828	5.59941	-0.354156	0.35695	0.999504	no
FBgn0050069	CG30069	2R:14185203-14198368	0.466874	0.597078	-0.669754	0.298292	0.4739	0.999504	no
FBgn0037443	Dmtn	3R:6389161-6405895	28.8914	36.9488	5.03445	0.353802	0.17795	0.999504	no
FBgn0031474	CG2991	2L:2857163-2868548	17.0196	21.7585	4.27385	0.352545	0.21595	0.999504	no
FBgn0023083	fray	3R:18573090-18590726	32.7745	41.8805	5.21527	0.35275	0.1788	0.999504	no
FBgn0037093	Cdk12	3L:21516305-21522684	35.6777	45.5828	5.33728	0.35259	0.1571	0.999504	no
FBgn0036668	CG9715	3L:16845385-16852350	22.2635	28.4427	4.65906	0.351976	0.16105	0.999504	no
FBgn0262656	dm	X:3373158-3573622	46.0307	58.7967	5.70389	0.35246	0.3577	0.999504	no
FBgn0260431	CG42526	3L:9430311-9442267	2.30134	2.93955	1.43385	0.340018	0.86535	0.999504	no
FBgn0052112	CG32112	3L:12741717-12745154	6.5537	8.36957	2.90822	0.348132	0.3728	0.999504	no
FBgn0037999	CG4860	3R:12219880-12221630	15.6513	19.9808	4.15257	0.350346	0.3163	0.999504	no
FBgn0035167	Gr61a	3L:841450-843701	0.852785	0.668065	-0.225239	-0.310922	0.66235	0.999504	no
FBgn0036273	CG10426	3L:12277654-12281476	4.76269	6.07874	2.45453	0.345558	0.32995	0.999504	no
FBgn0031663	CG8891	2L:4977311-4979379	80.1347	102.276	6.50194	0.351579	0.35825	0.999504	no
FBgn0037687	CG8132	3R:9401494-9404269	26.7642	20.9748	4.57253	-0.350166	0.4664	0.999504	no
FBgn0034904	CG15800	2R:23752753-23798395	0.987072	0.773561	-0.0372861	-0.315467	0.83465	0.999504	no
FBgn0035249	CG17249	3L:1645466-1647464	9.78328	7.66709	3.13118	-0.347616	0.4026	0.999504	no
FBgn0266704	CR45194	3R:6175735-6182078	0.90387	0.708357	-0.150682	-0.312508	0.7637	0.999504	no
FBgn0027507	CG1344	2R:5653675-5663222	54.1679	42.4516	5.58658	-0.350886	0.4309	0.999504	no
FBgn0052442	CG32442	3L:21528217-21529333	17.9715	14.0855	4.00099	-0.349299	0.4097	0.999504	no
FBgn0050421	CG30421	2R:24743748-24756976	10.9313	13.9411	3.63756	0.348053	0.2169	0.999504	no
FBgn0011754	PhKgamma	X:11695136-11705300	54.1827	69.1	5.93756	0.35028	0.17505	0.999504	no
FBgn0031059	CG14229	X:19693976-19695250	46.4057	36.3886	5.36435	-0.349962	0.282	0.999504	no
FBgn0266653	CR45160	3L:5133870-5136292	1.45624	1.14193	0.475324	-0.325481	0.81325	0.999504	no
FBgn0030357	Sclp	X:11920003-11924662	12.4924	15.9295	3.82857	0.348176	0.4367	0.999504	no
FBgn0029970	Nek2	X:7889065-7891646	14.6871	11.5208	3.71245	-0.34763	0.2624	0.999504	no
FBgn0004656	fs(1)h	X:8037807-8061436	33.7865	43.0705	5.25731	0.349335	0.1562	0.999504	no
FBgn0031040	CG14210	X:19616195-19618537	86.2953	67.6999	6.25805	-0.34967	0.4483	0.999504	no
FBgn0085248	CG34219	2R:8914523-8918877	9.2062	11.7332	3.39148	0.346576	0.66575	0.999504	no
FBgn0261842	pre-mod(mdg4)-AE	3R:21350845-21377401	5.7949	4.54689	2.38787	-0.343202	0.55225	0.999504	no
FBgn0035321	CG1275	3L:2252743-2257423	44.0158	56.095	5.6378	0.349146	0.20295	0.999504	no
FBgn0004861	ph-p	X:2126209-2138371	1.07102	1.36488	0.389274	0.323017	0.46135	0.999504	no
FBgn0262508	CG43078	3L:8576807-8600879	0.451752	0.575673	-0.711756	0.292305	0.6908	0.999504	no
FBgn0039678	Obp99a	3R:29671656-29672334	20.5102	16.1019	4.19169	-0.347195	0.47675	0.999504	no
FBgn0039639	CG14512	3R:29131192-29138573	24.9522	19.5926	4.47322	-0.347284	0.73035	0.999504	no
FBgn0039244	CG11069	3R:24894741-24897613	8.3806	6.58162	2.91218	-0.343968	0.3649	0.999504	no
FBgn0039461	CG5500	3R:26876629-26881171	38.4054	30.1675	5.09334	-0.347291	0.3013	0.999504	no
FBgn0266723	Trs31	2R:14756515-14757846	40.2283	31.603	5.16013	-0.347173	0.5299	0.999504	no
FBgn0030251	CG2145	X:10927398-10929712	0.481425	0.612725	-0.635459	0.293752	0.6716	0.999504	no
FBgn0263755	Su(var)3-9	3R:15257843-15263458	9.64423	12.2745	3.45692	0.34475	0.74615	0.999504	no
FBgn0037844	CG4570	3R:10856806-10858066	89.1554	113.444	6.65349	0.34724	0.19035	0.999504	no
FBgn0035689	CG7376	3L:6174247-6181829	4.6855	5.96149	2.42917	0.341003	0.448	0.999504	no
FBgn0026077	Gasp	3R:6088798-6100887	0.45702	0.581255	-0.698966	0.290466	0.7085	0.999504	no
FBgn0035588	CG10672	3L:5139618-5141646	43.5372	34.2349	5.27455	-0.345883	0.33485	0.999504	no
FBgn0031834	CG13766	2L:6562324-6566181	12.5848	16.0037	3.83717	0.344291	0.58245	0.999504	no
FBgn0031710	CG7371	2L:5520134-5523898	16.0447	12.6179	3.84089	-0.3442	0.50665	0.999504	no
FBgn0264368	CR43820	2L:5060814-5070750	3.13885	3.99106	1.86398	0.336993	0.7457	0.999504	no
FBgn0051673	CG31673	2L:20829608-20831161	62.2897	48.9898	5.79029	-0.345885	0.21345	0.999504	no
FBgn0264946	CR44115	2L:2231105-2237022	33.1831	42.1786	5.22929	0.345138	0.67515	0.999504	no
FBgn0022153	l(2)k05819	2L:4394195-4400487	24.4245	31.0395	4.78841	0.344522	0.1727	0.999504	no
FBgn0030418	CG4004	X:12744211-12749785	20.022	15.7585	4.15894	-0.343517	0.30345	0.999504	no
FBgn0020306	dom	2R:21323429-21341847	74.3779	94.4977	6.39124	0.344993	0.14435	0.999504	no
FBgn0031990	CG8552	2L:8134246-8159638	20.7471	26.3573	4.55368	0.343819	0.22835	0.999504	no
FBgn0267160	CR45600	3R:15135137-15141715	2.13625	1.68164	0.997144	-0.327876	0.61535	0.999504	no
FBgn0036667	CG9669	3L:16842293-16844991	241.624	190.21	7.74471	-0.345009	0.4611	0.999504	no
FBgn0027342	fz4	X:7104884-7110321	23.4828	29.8269	4.73152	0.343708	0.2238	0.999504	no
FBgn0035231	Cct2	3L:1546091-1555315	0.968576	0.762576	-0.0587935	-0.308966	0.3631	0.999504	no
FBgn0031769	CG9135	2L:6050799-6053877	184.766	145.493	7.35807	-0.344539	0.15765	0.999504	no
FBgn0035432	ZnT63C	3L:3303707-3314009	40.9932	52.0538	5.53276	0.343873	0.1943	0.999504	no
FBgn0001084	fy	2L:8400420-8403280	8.14124	10.3375	3.21328	0.340843	0.47625	0.999504	no
FBgn0051869	CG31869	2L:10772037-10801109	29.549	37.5132	5.06154	0.343256	0.1747	0.999504	no
FBgn0025839	CG3621	X:2172525-2180998	124.809	98.316	6.79278	-0.343913	0.2872	0.999504	no
FBgn0030808	RhoGAP15B	X:16943289-16968679	16.9505	21.5169	4.26291	0.342346	0.39145	0.999504	no
FBgn0030629	CG9123	X:15340372-15342117	11.1983	8.82338	3.32781	-0.340444	0.37565	0.999504	no
FBgn0050338	CG30338	2R:9587192-9605624	5.72822	7.26983	2.71234	0.338576	0.8626	0.999504	no
FBgn0034269	CG6406	2R:17733237-17737269	23.4836	29.8033	4.73097	0.342521	0.2706	0.999504	no
FBgn0034488	CG11208	2R:20239935-20245388	110.47	87.0523	6.61714	-0.343349	0.16585	0.999504	no
FBgn0265810	CR44599	2L:13382651-13385671	39.8284	31.3863	5.148	-0.342691	0.5045	0.999504	no
FBgn0030963	CG7101	X:18830590-18832123	11.5644	14.6747	3.71455	0.341017	0.35155	0.999504	no
FBgn0038490	CG5285	3R:17150586-17151630	9.84479	7.76068	3.1443	-0.339287	0.4858	0.999504	no
FBgn0020248	stet	3L:1475437-1489547	73.4783	93.2059	6.37255	0.342688	0.17685	0.999504	no
FBgn0028862	dao	2L:15248878-15254715	6.15292	4.85093	2.47611	-0.336831	0.32675	0.999504	no
FBgn0030266	CG11122	X:11112394-11124726	5.34878	6.78434	2.61463	0.337385	0.2143	0.999504	no
FBgn0266619	CR45126	4:459767-466828	2.02494	2.56801	1.25159	0.328342	0.3368	0.999504	no
FBgn0266309	CR44974	2L:15727580-15748324	2.14801	1.69387	1.00586	-0.325573	0.84445	0.999504	no
FBgn0002789	Mp20	2R:13246669-13248880	19.638	24.9025	4.47345	0.341097	0.3608	0.999504	no
FBgn0267651	pre-mod(mdg4)-O	3R:21350845-21377401	0.72159	0.569081	-0.431628	-0.296238	0.88125	0.999504	no
FBgn0039259	CG11781	3R:25023255-25025017	101.463	80.0442	6.49538	-0.341705	0.4211	0.999504	no
FBgn0259923	2016-09-04	X:16684215-16695173	12.9704	16.4399	3.87805	0.339647	0.2541	0.999504	no
FBgn0035867	CG13671	3L:8300063-8302341	15.1295	19.1765	4.09878	0.339975	0.2691	0.999504	no
FBgn0267279	CR45715	2L:17486805-17497697	6.15112	7.79406	2.81244	0.336653	0.87345	0.999504	no
FBgn0263316	Mrp4	3R:11569249-11578745	1.36082	1.72404	0.706958	0.320359	0.48075	0.999504	no
FBgn0037963	Cad87A	3R:11893511-11949129	14.6407	18.5484	4.05136	0.339247	0.1848	0.999504	no
FBgn0019985	mGluR	4:936818-949441	0.972353	0.76752	-0.0521256	-0.305811	0.6029	0.999504	no
FBgn0030174	CG15312	X:10055628-10070868	31.6853	25.0117	4.82029	-0.34	0.2492	0.999504	no
FBgn0003416	sl	X:16350314-16356482	14.3014	18.1169	4.01767	0.339068	0.20595	0.999504	no
FBgn0029712	CG15912	X:4387675-4611385	2.30722	2.92257	1.43157	0.328408	0.85635	0.999504	no
FBgn0026179	siz	3L:21034534-21075444	14.6246	18.5158	4.04931	0.338299	0.20555	0.999504	no
FBgn0015033	Cyp4d8	3L:7493556-7496179	1.28715	1.62949	0.631235	0.318223	0.6209	0.999504	no
FBgn0004893	bowl	2L:3771699-3784121	2.38392	3.01712	1.47642	0.327595	0.43575	0.999504	no
FBgn0086898	dgo	2R:10816036-10819884	6.08473	4.80891	2.46206	-0.333308	0.3588	0.999504	no
FBgn0042094	Adk3	3R:10885539-10896418	35.8139	28.3085	4.99736	-0.33822	0.5311	0.999504	no
FBgn0035539	slow	3L:4384441-4403181	5.40051	6.83219	2.62644	0.333746	0.38705	0.999504	no
FBgn0030976	CG7378	X:18900409-18911843	2.43756	3.08359	1.50705	0.327213	0.5818	0.999504	no
FBgn0034924	CG17658	2R:23895062-23898246	5.73443	7.24981	2.71115	0.333115	0.64975	0.999504	no
FBgn0260442	rhea	3L:8545000-8576078	24.0071	30.3511	4.7599	0.337036	0.21865	0.999504	no
FBgn0263667	Lpt	2R:23898560-23903661	9.31846	11.7807	3.40302	0.335057	0.2419	0.999504	no
FBgn0033762	ZnT49B	2R:12652804-12655743	29.7749	23.5582	4.73257	-0.336594	0.22315	0.999504	no
FBgn0031377	CG15356	2L:1975462-1980755	19.1818	24.2432	4.43731	0.336279	0.2062	0.999504	no
FBgn0261976	Psf2	2L:4386181-4387356	29.7382	23.5331	4.73091	-0.336352	0.34735	0.999504	no
FBgn0063368	Gpb5	2L:23311699-23312464	1.28784	1.62679	0.630467	0.315251	0.698	0.999504	no
FBgn0038109	CG11656	3R:12998088-13011310	0.695157	0.550349	-0.475701	-0.290026	0.8716	0.999504	no
FBgn0040942	CG12643	X:10264232-10265263	0.763851	0.604733	-0.357998	-0.293706	0.73795	0.999504	no
FBgn0263748	CG43673	X:15779145-15780214	0.932393	0.738166	-0.10435	-0.300684	0.73795	0.999504	no
FBgn0021874	Nle	2L:564162-568121	27.0444	21.4108	4.59479	-0.335593	0.3935	0.999504	no
FBgn0038363	Acyp2	3R:15792687-15793487	47.0138	37.2223	5.39002	-0.336112	0.3734	0.999504	no
FBgn0037936	CG6908	3R:11688380-11690051	2.81283	3.55276	1.7057	0.326565	0.56465	0.999504	no
FBgn0004045	Yp1	X:10053810-10055498	1121.26	1416.14	10.2994	0.336816	0.3289	0.999504	no
FBgn0003598	Su(var)3-7	3R:13264363-13272011	46.0085	58.1066	5.69504	0.33615	0.20265	0.999504	no
FBgn0038395	CG10407	3R:16043497-16046130	302.976	239.929	8.0753	-0.336471	0.16985	0.999504	no
FBgn0040765	luna	2R:10977955-11116378	1.04981	1.3256	0.356482	0.310174	0.5551	0.999504	no
FBgn0025632	CG4313	X:2010859-2061915	7.08927	5.61443	2.68023	-0.331236	0.90685	0.999504	no
FBgn0050467	CG30467	2R:15538174-15541363	13.9193	17.5747	3.97648	0.334271	0.38935	0.999504	no
FBgn0039462	CG14252	3R:26945533-26947248	4.81646	3.81611	2.13352	-0.328199	0.5228	0.999504	no
FBgn0035464	CG12006	3L:3811262-3813958	29.11	36.7266	5.03553	0.334286	0.20965	0.999504	no
FBgn0265192	Snp	2R:22058903-22073443	66.9986	53.1055	5.90086	-0.334707	0.27035	0.999504	no
FBgn0265998	Doa	3R:28888072-28922772	60.0004	75.685	6.07657	0.334538	0.19445	0.999504	no
FBgn0051955	CG31955	2L:3711880-3713105	1.42432	1.79649	0.765749	0.315166	0.76285	0.999504	no
FBgn0053207	pxb	3R:15666182-15690513	0.978383	0.775731	-0.0412853	-0.30031	0.61665	0.999504	no
FBgn0032596	Prosbeta4	2L:16729776-16732133	324.911	257.617	8.17699	-0.334701	0.19575	0.999504	no
FBgn0266670	Sec5	2L:3457301-3461952	17.5783	13.9384	3.97761	-0.332601	0.25895	0.999504	no
FBgn0034271	CG4996	2R:17739900-17743969	15.4263	19.4537	4.12301	0.332728	0.24445	0.999504	no
FBgn0026239	gukh	3R:18984024-19022436	11.9611	15.0834	3.75836	0.332133	0.2245	0.999504	no
FBgn0036922	CG14182	3L:19978712-19979812	14.58	18.3859	4.04207	0.332573	0.4671	0.999504	no
FBgn0036763	CG7441	3L:17849726-17852453	14.9437	18.8441	4.07738	0.332589	0.2712	0.999504	no
FBgn0039673	CG7568	3R:29591830-29617157	19.646	15.5821	4.13727	-0.332442	0.6569	0.999504	no
FBgn0034931	CG2812	2R:23925076-23935884	4.55245	3.61283	2.05525	-0.325471	0.7175	0.999504	no
FBgn0041174	Vhl	2R:11279724-11283971	13.7379	10.9024	3.62515	-0.330807	0.72825	0.999504	no
FBgn0032450	CG5776	2L:12700948-12704451	23.2637	29.3136	4.7123	0.332215	0.21275	0.999504	no
FBgn0013686	mt:lrRNA	dmel_mitochondrion_genome:12733-14130	13654.3	10836.4	13.5703	-0.333467	0.18705	0.999504	no
FBgn0264958	CR44127	2R:5967396-5967714	1.51883	1.91352	0.852336	0.314768	0.80385	0.999504	no
FBgn0050183	CG30183	2R:23688076-23697824	21.1859	26.691	4.57775	0.33185	0.20825	0.999504	no
FBgn0266351	CR45000	X:15925104-15933867	3.96991	5.0003	2.18779	0.325585	0.82875	0.999504	no
FBgn0030274	Lint-1	X:11149322-11153990	17.473	22.008	4.30089	0.331208	0.2656	0.999504	no
FBgn0266624	CR45131	2R:7623241-7656770	1.35742	1.70969	0.69958	0.312326	0.3013	0.999504	no
FBgn0050184	CG30184	2R:23560491-23564780	2.68601	3.38305	1.63928	0.322151	0.7912	0.999504	no
FBgn0032016	CG7818	2L:8308426-8311195	16.0703	20.2407	4.18079	0.331023	0.3756	0.999504	no
FBgn0262148	CR42874	2L:1989449-1990894	0.463248	0.583464	-0.68861	0.279095	0.73965	0.999504	no
FBgn0265962	CR44749	2R:21697487-21716727	0.517706	0.652054	-0.55305	0.283916	0.8607	0.999504	no
FBgn0266697	CR45187	3R:4402428-4402928	0.758333	0.955126	-0.0714877	0.297806	0.80575	0.999504	no
FBgn0267067	CR45511	X:21483081-21483519	0.764737	0.963192	-0.0606323	0.298069	0.80575	0.999504	no
FBgn0010258	Rbp4	3R:13654555-13656394	0.413532	0.520846	-0.824583	0.273781	0.73965	0.999504	no
FBgn0082999	snoRNA:Psi28S-1192c	X:17143587-17148264	23.2526	29.2868	4.7113	0.331585	0.8605	0.999504	no
FBgn0036993	CG5910	3L:20442418-20452864	0.382347	0.481558	-0.916931	0.269852	0.8341	0.999504	no
FBgn0037344	CG2926	3R:5579300-5588380	24.7393	31.1451	4.80006	0.331005	0.1731	0.999504	no
FBgn0001995	mRpL4	2L:16327068-16329132	55.6718	44.2235	5.63573	-0.331464	0.3837	0.999504	no
FBgn0267614	CR45952	3L:21301476-21304658	25.6509	20.3798	4.52134	-0.330421	0.31045	0.999504	no
FBgn0053145	CG33145	2R:11980576-11982956	21.1908	26.6693	4.57733	0.330349	0.24465	0.999504	no
FBgn0052642	CG32642	X:12959219-12960790	155.595	195.788	7.44823	0.331306	0.1778	0.999504	no
FBgn0031606	CG15439	2L:4449294-4453038	16.4411	20.6858	4.21275	0.329543	0.2452	0.999504	no
FBgn0035044	CG3663	2R:24661502-24662409	57.414	45.6343	5.68052	-0.330637	0.2889	0.999504	no
FBgn0052544	CG32544	X:18860283-18863776	2.89199	2.29884	1.42172	-0.318768	0.78745	0.999504	no
FBgn0265177	CG44242	2R:16196383-16196928	142.935	113.627	6.99483	-0.330793	0.2804	0.999504	no
FBgn0036900	CG8765	3L:19683940-19687353	23.2913	29.2948	4.71269	0.329589	0.22525	0.999504	no
FBgn0022224	ubl	2R:6810010-6810530	111.267	88.4734	6.63399	-0.330376	0.3473	0.999504	no
FBgn0267350	PI4KIIIalpha	X:2624803-2633672	18.8522	23.7081	4.40884	0.329087	0.1953	0.999504	no
FBgn0036875	CG9449	3L:19492052-19497723	18.6567	14.8369	4.06507	-0.328525	0.33455	0.999504	no
FBgn0037973	CG18547	3R:11978573-11980390	3.70066	2.94379	1.76606	-0.320381	0.59525	0.999504	no
FBgn0085736	CG40472	3L:24927129-24927710	9.97119	7.93186	3.16895	-0.326428	0.6369	0.999504	no
FBgn0053178	CG33178	X:15082615-15084017	0.943678	1.18576	0.212149	0.300945	0.7663	0.999504	no
FBgn0025676	CkIIalpha-i3	3L:708600-710607	20.1725	16.0542	4.17764	-0.327615	0.33355	0.999504	no
FBgn0011232	scat	2L:9431404-9435341	19.8807	24.9787	4.48446	0.327855	0.2274	0.999504	no
[truncated: 6,704 more rows]
