# Supplementary material for: Drosophila MARF1 ensures proper oocyte maturation by regulating nanos expression
Source: PLoS One. 2020 Apr 3;15(4):e0231114. doi: 10.1371/journal.pone.0231114 (PMC7122799; doi:10.1371/journal.pone.0231114)
Supplement: S3 Table — (XLSX) [file pone.0231114.s012.xlsx]

## Sheet: ratio_sort
Accession	Description	Score	Coverage	# Peptides	control_set1	control_set1 Count	control_set1 Variability [%]	dMarf1_set1	dMarf1_set1 Count	dMarf1_set1 Variability [%]	control_set2	control_set2 Count	control_set2 Variability [%]	dMarf1_set2	dMarf1_set2 Count	dMarf1_set2 Variability [%]	MW [kDa]	control_set1	control_set2	dMarf1_set1	dMarf1_set2	control average	dMarf1 average	ratio (dMarf1/control)	p-value (t-test)	log2_average	log2_FC
P47938	Thioredoxin-1 OS=Drosophila melanogaster GN=dhd PE=1 SV=1 - [THIO1_DROME]	127.057	42.99	5	1.55393	5	5.96986	0.315075	5	19.043	1.73049	5	6.41679	0.316131	5	22.8297	12.3764	1.554	1.73049	0.315075	0.316131	1.64224	0.315603	0.192178	0.00439537	-0.474075	-2.37948
Q9W4M4	Uncharacterized protein OS=Drosophila melanogaster GN=CG15570 PE=1 SV=1 - [Q9W4M4_DROME]	192.94	5.16	4	1.63037	1		0.566204	1		0.733675	1		0.844038	1		136.808	1.63	0.733675	0.566204	0.844038	1.18184	0.705121	0.596631	0.416532	-0.131513	-0.745088
Q9W3E8	Chorion protein b at 7F, isoform A OS=Drosophila melanogaster GN=Cp7Fb PE=4 SV=2 - [Q9W3E8_DROME]	158.53	12.2	4	1.51193	1		0.806114	1		1.21954	1		0.866551	1		56.0595	1.512	1.21954	0.806114	0.866551	1.36577	0.836333	0.612353	0.0711587	0.0959314	-0.707564
O97355	Transferrin OS=Drosophila melanogaster GN=Tsf1 PE=2 SV=1 - [O97355_DROME]	916.321	53.04	28	1.37279	19	7.23803	0.769128	19	16.0212	1.22145	19	6.05101	0.881185	19	15.8071	71.7655	1.373	1.22145	0.769128	0.881185	1.29723	0.825157	0.636093	0.0376163	0.0490857	-0.652691
A8DY82	Not1, isoform E OS=Drosophila melanogaster GN=Not1 PE=1 SV=1 - [A8DY82_DROME]	92.4762	3.56	5	1.11747	2	10.5707	0.600764	2	9.82149	1.006	2	6.29241	0.788091	2	7.1669	249.601	1.117	1.006	0.600764	0.788091	1.0615	0.694427	0.654194	0.0778358	-0.219999	-0.61221
A0A0B4KHJ5	Glycogen [starch] synthase OS=Drosophila melanogaster GN=GlyS PE=1 SV=1 - [A0A0B4KHJ5_DROME]	97.11	5.81	3	2.03631	2	121.006	0.943395	2	3.73555	1.02912	2	9.51991	1.06434	2	9.45228	79.1836	2.036	1.02912	0.943395	1.06434	1.53256	1.00387	0.655024	0.40657	0.310756	-0.61038
Q8T0J5	CG7675, isoform A OS=Drosophila melanogaster GN=CG7675 PE=1 SV=1 - [Q8T0J5_DROME]	35.89	8.01	2	1.75783	1		0.900374	1		0.826845	1		0.844692	2	7.49126	31.4298	1.758	0.826845	0.900374	0.844692	1.29242	0.872533	0.675115	0.462995	0.0866797	-0.566796
Q7JZN0	Protein transport protein Sec61 subunit beta OS=Drosophila melanogaster GN=Sec61beta PE=1 SV=1 - [Q7JZN0_DROME]	66.2891	21	2	1.74842	2	31.0227	0.850846	2	34.5167	1.06513	2	8.44072	1.05262	2	24.5454	10.2393	1.748	1.06513	0.850846	1.05262	1.40656	0.951735	0.676638	0.329672	0.210403	-0.563543
A1Z7J7	Sec31 ortholog, isoform A OS=Drosophila melanogaster GN=Sec31 PE=1 SV=1 - [A1Z7J7_DROME]	98.97	3.55	3	1.6057	2	59.217	0.828233	2	30.9669	1.0365	2	7.51011	0.974484	2	9.17724	135.927	1.606	1.0365	0.828233	0.974484	1.32125	0.901358	0.6822	0.289404	0.126039	-0.551734
Q9VU58	Neuropeptide-like 2 OS=Drosophila melanogaster GN=Nplp2 PE=1 SV=1 - [NPLP2_DROME]	108.98	34.88	3	1.26936	3	9.61602	0.872455	3	0.926357	1.20313	3	1.34486	0.814238	3	2.48867	9.40602	1.269	1.20313	0.872455	0.814238	1.23606	0.843346	0.682284	0.0122972	0.0299751	-0.551556
P13469	DNA-binding protein modulo OS=Drosophila melanogaster GN=mod PE=1 SV=2 - [MODU_DROME]	79.63	9.23	4	1.42584	2	13.2516	0.823517	2	1.44532	0.924112	2	0.159403	0.80872	2	10.657	60.2732	1.426	0.924112	0.823517	0.80872	1.17506	0.816118	0.694536	0.289047	-0.0302103	-0.525879
P08879	Nucleoside diphosphate kinase OS=Drosophila melanogaster GN=awd PE=1 SV=3 - [NDKA_DROME]	299.897	46.41	6	1.56071	4	5.85893	0.759802	5	2.59644	1.49133	6	9.43549	1.38558	7	5.13706	17.1589	1.561	1.49133	0.759802	1.38558	1.52617	1.07269	0.702867	0.286432	0.355572	-0.508677
M9PF85	Required for cell differentiation 1 ortholog, isoform C OS=Drosophila melanogaster GN=Rcd-1 PE=1 SV=1 - [M9PF85_DROME]	104.39	8.64	2	1.04183	1		0.669295	1		0.963095	1		0.743555	1		33.7925	1.042	0.963095	0.669295	0.743555	1.00255	0.706425	0.70463	0.0318803	-0.248861	-0.505063
Q9VQT8	Immune induced molecule 33, isoform A OS=Drosophila melanogaster GN=IM33 PE=1 SV=1 - [Q9VQT8_DROME]	70.58	26.83	2	1.09859	2	4.86501	0.79689	2	1.6024	1.22369	2	17.8428	0.882509	2	0.335621	8.74523	1.099	1.22369	0.79689	0.882509	1.16135	0.8397	0.72304	0.051086	-0.0181288	-0.467852
A8E6R9	IP19024p (Fragment) OS=Drosophila melanogaster GN=CG15351 PE=2 SV=1 - [A8E6R9_DROME]	41.2	9.87	2	1.30239	1		0.786682	1		1.19988	1		1.0471	1		26.27	1.302	1.19988	0.786682	1.0471	1.25094	0.916889	0.73296	0.139524	0.0989156	-0.448194
Q9VJY6	60S ribosomal protein L24 OS=Drosophila melanogaster GN=RpL24 PE=1 SV=1 - [RL24_DROME]	199.23	25.16	4	1.10233	5	6.46306	0.826228	5	13.1066	1.16314	5	2.71685	0.855487	5	16.0946	17.5089	1.102	1.16314	0.826228	0.855487	1.13257	0.840857	0.742431	0.0132312	-0.0352318	-0.42967
Q9VPB3	LD26447p OS=Drosophila melanogaster GN=tzn PE=1 SV=2 - [Q9VPB3_DROME]	266.56	34.1	7	1.24622	2	8.10103	0.814061	2	11.8864	1.1848	2	0.280881	0.990813	2	21.7697	34.1621	1.246	1.1848	0.814061	0.990813	1.2154	0.902437	0.742502	0.0788793	0.0666645	-0.429534
Q9V677	Proteasome-associated protein ECM29 homolog OS=Drosophila melanogaster GN=CG8858 PE=1 SV=1 - [ECM29_DROME]	106.04	2.65	4	1.16313	3	14.6139	0.831303	3	0.150672	1.20737	3	5.29926	0.935931	3	8.08536	211.953	1.163	1.20737	0.831303	0.935931	1.18519	0.883617	0.745551	0.0337199	0.0333038	-0.423622
Q9W3W8	60S ribosomal protein L17 OS=Drosophila melanogaster GN=RpL17 PE=1 SV=1 - [RL17_DROME]	62.6467	11.29	3	1.14754	3	3.03684	0.696761	3	13.2879	1.03898	3	6.97707	0.936491	3	3.86589	21.5794	1.148	1.03898	0.696761	0.936491	1.09349	0.816626	0.746806	0.170227	-0.0816549	-0.421195
Q9VQL7	Fatty acid synthase 1, isoform A OS=Drosophila melanogaster GN=FASN1 PE=1 SV=1 - [Q9VQL7_DROME]	360.691	8.53	12	1.18358	4	22.3903	0.725579	5	22.4561	1.01426	6	7.96429	0.917117	6	9.58688	266.277	1.184	1.01426	0.725579	0.917117	1.09913	0.821348	0.74727	0.162118	-0.0737855	-0.420298
Q9VYV3	Thioredoxin domain-containing protein 5 homolog OS=Drosophila melanogaster GN=prtp PE=1 SV=2 - [TXND5_DROME]	316.626	25.48	8	1.19543	4	7.04293	0.807069	4	3.32324	1.02624	4	4.5069	0.862661	4	4.14473	46.6206	1.195	1.02624	0.807069	0.862661	1.11062	0.834865	0.751711	0.0900045	-0.0545111	-0.411749
Q8SZM1	RH04336p OS=Drosophila melanogaster GN=CG9953 PE=2 SV=1 - [Q8SZM1_DROME]	58.13	8.27	4	1.11465	3	19.3608	0.693083	3	0.898134	1.01996	3	19.0936	0.911826	3	17.892	56.8345	1.115	1.01996	0.693083	0.911826	1.06748	0.802454	0.751728	0.156327	-0.111651	-0.411717
F6J1A7	CG7010 (Fragment) OS=Drosophila melanogaster GN=CG7010 PE=4 SV=1 - [F6J1A7_DROME]	129.59	21.37	3	1.11294	1		0.784399	1		1.15688	1		0.954009	1		26.7969	1.113	1.15688	0.784399	0.954009	1.13494	0.869204	0.765859	0.0936478	-0.0098091	-0.38485
Q9VH48	Probable histone-arginine methyltransferase CARMER OS=Drosophila melanogaster GN=Art4 PE=1 SV=1 - [CARM1_DROME]	58.15	3.96	2	1.06879	2	12.553	0.737987	2	21.0065	1.12161	2	3.82611	0.942642	2	8.06876	59.6895	1.069	1.12161	0.737987	0.942642	1.09531	0.840314	0.767196	0.137215	-0.0598324	-0.382333
Q23997	Chitinase-like protein CG5210 OS=Drosophila melanogaster GN=CG5210 PE=1 SV=2 - [C5210_DROME]	166.61	10.4	4	1.10039	3	12.2837	0.782755	3	13.9524	1.14226	3	0.193951	0.939195	3	3.05553	50.3231	1.1	1.14226	0.782755	0.939195	1.12113	0.860975	0.767953	0.0848366	-0.0255014	-0.380911
A1YK54	Nup107 OS=Drosophila melanogaster GN=Nup107 PE=4 SV=1 - [A1YK54_DROME]	39.41	2.25	2	1.1847	2	23.8822	0.748578	2	17.7191	1.05091	2	17.6313	0.973204	2	20.5605	97.2993	1.185	1.05091	0.748578	0.973204	1.11795	0.860891	0.77006	0.188315	-0.027619	-0.376957
P40301	Proteasome subunit alpha type-2 OS=Drosophila melanogaster GN=Prosalpha2 PE=1 SV=1 - [PSA2_DROME]	80.3967	23.08	4	1.21106	1		0.789038	1		1.02659	1		0.935963	1		25.8901	1.211	1.02659	0.789038	0.935963	1.11879	0.862501	0.77092	0.161758	-0.0257292	-0.375346
P07183	Chorion protein S38 OS=Drosophila melanogaster GN=Cp38 PE=2 SV=1 - [CH38_DROME]	371.887	37.25	6	1.37688	1		0.881966	1		1.07933	1		1.01209	1		30.4291	1.377	1.07933	0.881966	1.01209	1.22816	0.947028	0.771092	0.225632	0.108991	-0.375026
Q4V5E9	RH74732p (Fragment) OS=Drosophila melanogaster GN=CG2807 PE=2 SV=1 - [Q4V5E9_DROME]	66.98	1.98	2	0.942605	1		0.616188	1		0.960513	1		0.855043	1		146.614	0.943	0.960513	0.616188	0.855043	0.951756	0.735615	0.772903	0.212841	-0.257156	-0.371641
Q8T3U2	40S ribosomal protein S23 OS=Drosophila melanogaster GN=RpS23 PE=1 SV=1 - [RS23_DROME]	227.77	30.07	3	3.22391	3	6.05953	1.7308	3	25.5197	2.98547	3	32.4858	3.08071	3	11.3068	16.0068	3.224	2.98547	1.7308	3.08071	3.10474	2.40575	0.774866	0.415104	1.45048	-0.367982
P06607	Vitellogenin-3 OS=Drosophila melanogaster GN=Yp3 PE=1 SV=1 - [VIT3_DROME]	2767.17	77.14	27	1.22921	35	13.2886	0.872841	34	9.53609	1.20515	35	7.86177	1.0374	34	8.48755	46.0726	1.229	1.20515	0.872841	1.0374	1.21708	0.955118	0.784764	0.0876778	0.108586	-0.349669
P41092	60S ribosomal protein L27a OS=Drosophila melanogaster GN=RpL27A PE=1 SV=2 - [RL27A_DROME]	67.413	28.19	4	1.20971	3	2.56078	0.902679	3	3.62833	1.21864	3	0.45299	1.01138	3	4.93994	17.0113	1.21	1.21864	0.902679	1.01138	1.21432	0.957029	0.788118	0.0420884	0.108392	-0.343516
Q9NH72	Rasputin OS=Drosophila melanogaster GN=rin PE=2 SV=1 - [Q9NH72_DROME]	368.166	15.22	8	1.38651	3	29.532	0.900315	3	18.1308	1.35047	3	31.1424	1.26014	3	23.1604	74.94	1.387	1.35047	0.900315	1.26014	1.36873	1.08023	0.789218	0.251685	0.28209	-0.341504
P91679	Peptide transporter family 1 OS=Drosophila melanogaster GN=yin PE=1 SV=2 - [PEPT1_DROME]	97.4667	6.06	3	1.14498	2	1.22064	0.843139	2	6.26915	1.02939	2	0.782113	0.875057	2	5.99505	82.192	1.145	1.02939	0.843139	0.875057	1.0872	0.859098	0.790196	0.0626865	-0.0492465	-0.339718
Q9VNE9	60S ribosomal protein L13a OS=Drosophila melanogaster GN=RpL13A PE=1 SV=1 - [RL13A_DROME]	63.87	21.46	5	1.2362	5	4.35358	0.842366	5	9.64222	1.03716	5	7.79168	0.962414	5	6.77363	23.6322	1.236	1.03716	0.842366	0.962414	1.13658	0.90239	0.79395	0.181263	0.0182627	-0.332879
P15357	Ubiquitin-40S ribosomal protein S27a OS=Drosophila melanogaster GN=RpS27A PE=1 SV=2 - [RS27A_DROME]	250.907	41.03	6	1.19438	1		0.77873	1		1.03534	1		0.991738	1		17.9286	1.194	1.03534	0.77873	0.991738	1.11467	0.885234	0.794167	0.226192	-0.00962678	-0.332486
Q9W229	40S ribosomal protein S24 OS=Drosophila melanogaster GN=RpS24 PE=1 SV=1 - [Q9W229_DROME]	130.33	25.95	3	1.20239	2	15.9294	0.799457	2	26.9705	1.04905	2	9.67529	0.989204	2	12.0596	15.0382	1.202	1.04905	0.799457	0.989204	1.12552	0.894331	0.794591	0.19824	0.00473796	-0.331716
P40423	Myosin regulatory light chain sqh OS=Drosophila melanogaster GN=sqh PE=1 SV=1 - [SQH_DROME]	75.92	27.01	3	1.13121	1		0.837232	1		1.0631	1		0.914203	1		19.9416	1.131	1.0631	0.837232	0.914203	1.09705	0.875717	0.798249	0.0497845	-0.0289178	-0.32509
A0A0B4KG06	Tropomyosin 1, isoform S OS=Drosophila melanogaster GN=Tm1 PE=1 SV=1 - [A0A0B4KG06_DROME]	127.787	15.09	3	1.34141	2	3.47605	0.90144	2	9.18084	0.933015	2	1.1502	0.91605	2	14.9765	32.6348	1.341	0.933015	0.90144	0.91605	1.13701	0.908745	0.799243	0.379749	0.0235947	-0.323295
Q9VGP4	LP08082p OS=Drosophila melanogaster GN=Ranbp9 PE=1 SV=1 - [Q9VGP4_DROME]	348.45	10.12	7	1.01096	2	9.94051	0.675423	2	33.7803	0.964516	2	12.2216	0.905113	2	11.9516	114.334	1.011	0.964516	0.675423	0.905113	0.987758	0.790268	0.800062	0.233944	-0.178678	-0.321816
P54397	39 kDa FK506-binding nuclear protein OS=Drosophila melanogaster GN=FK506-bp1 PE=1 SV=2 - [FKB39_DROME]	230.661	19.89	8	1.34465	6	11.5358	0.919089	6	3.57125	0.957134	6	9.64767	0.926165	7	11.1682	39.3194	1.345	0.957134	0.919089	0.926165	1.15107	0.922627	0.801541	0.360064	0.0433957	-0.319153
L0CPE3	Ribosomal protein S11 (Fragment) OS=Drosophila melanogaster GN=RPS11 PE=4 SV=1 - [L0CPE3_DROME]	100.033	23.84	3	1.21132	1		0.823992	1		1.05272	1		0.995994	1		17.5926	1.211	1.05272	0.823992	0.995994	1.13186	0.909993	0.80398	0.198067	0.0213112	-0.314768
Q9VBN5	60S ribosomal protein L27 OS=Drosophila melanogaster GN=RpL27 PE=1 SV=1 - [Q9VBN5_DROME]	63.11	35.56	4	1.1478	3	9.56036	0.819159	3	14.4981	1.0686	3	6.58882	0.972272	3	7.82593	15.8929	1.148	1.0686	0.819159	0.972272	1.1083	0.895716	0.808188	0.132603	-0.00526875	-0.307237
A1A6X4	IP17216p (Fragment) OS=Drosophila melanogaster GN=RpL23a PE=2 SV=1 - [A1A6X4_DROME]	92.43	8.55	3	1.11774	1		0.795161	1		0.990377	1		0.910676	1		28.5366	1.118	0.990377	0.795161	0.910676	1.05419	0.852918	0.809075	0.144308	-0.076694	-0.305654
Q8SWU2	RE26764p OS=Drosophila melanogaster GN=CG9330 PE=2 SV=1 - [Q8SWU2_DROME]	135.81	7.05	3	1.0627	2	13.6355	0.794784	2	7.95147	1.02362	2	18.2987	0.895844	2	19.4319	71.4965	1.063	1.02362	0.794784	0.895844	1.04331	0.845314	0.810222	0.0675094	-0.0906351	-0.30361
Q8MLY8	40S ribosomal protein S8 OS=Drosophila melanogaster GN=RpS8 PE=1 SV=1 - [RS8_DROME]	116.7	23.08	5	1.17899	2	0.968654	0.848055	2	10.343	1.04878	2	7.5286	0.957651	2	3.33093	23.7449	1.179	1.04878	0.848055	0.957651	1.11389	0.902853	0.810542	0.131334	0.00408325	-0.303042
O61380	Eukaryotic translation initiation factor 4G, isoform A OS=Drosophila melanogaster GN=eIF4G1 PE=1 SV=3 - [O61380_DROME]	514.176	10.14	14	1.28111	6	5.01256	0.903784	6	6.17086	1.13947	7	4.58466	1.05987	7	8.84558	183.829	1.281	1.13947	0.903784	1.05987	1.21024	0.981828	0.811269	0.162426	0.124416	-0.301748
P40304	Proteasome subunit beta type-1 OS=Drosophila melanogaster GN=Prosbeta6 PE=2 SV=2 - [PSB1_DROME]	474.524	42.98	6	1.24518	1		0.821173	1		1.11592	1		1.09553	1		25.826	1.245	1.11592	0.821173	1.09553	1.18046	0.958353	0.811848	0.280522	0.088988	-0.300719
Q9VB05	ALG-2 interacting protein X OS=Drosophila melanogaster GN=ALiX PE=1 SV=1 - [Q9VB05_DROME]	75.4633	8.01	3	1.11528	1		0.868315	1		1.05421	1		0.894207	1		92.4814	1.115	1.05421	0.868315	0.894207	1.08461	0.881261	0.812517	0.0253927	-0.0325934	-0.29953
G4LU37	Coatomer subunit gamma OS=Drosophila melanogaster GN=gammaCop-RA PE=2 SV=1 - [G4LU37_DROME]	306.086	12.63	8	1.14783	4	9.12709	0.789662	5	17.3257	1.00091	6	3.98251	0.95985	6	8.64277	97.1851	1.148	1.00091	0.789662	0.95985	1.07445	0.874756	0.81414	0.217798	-0.0447218	-0.296651
Q8MSI9	GH11495p OS=Drosophila melanogaster GN=rump PE=2 SV=1 - [Q8MSI9_DROME]	36.33	3.95	2	1.20327	2	7.81691	0.922175	2	7.74175	1.13789	2	2.04774	0.984271	2	4.3629	44.7226	1.203	1.13789	0.922175	0.984271	1.17044	0.953223	0.814411	0.0403153	0.078971	-0.296171
Q9VD66	Female-specific independent of transformer OS=Drosophila melanogaster GN=fit PE=1 SV=1 - [Q9VD66_DROME]	232.297	20.66	3	1.29522	2	6.49811	0.97383	2	7.25139	1.23916	2	6.57083	1.09019	2	9.09982	13.8689	1.295	1.23916	0.97383	1.09019	1.26708	1.03201	0.814479	0.0677902	0.193481	-0.29605
Q7K148	Proteasome subunit beta type OS=Drosophila melanogaster GN=Prosbeta5 PE=1 SV=1 - [Q7K148_DROME]	108.34	13.12	2	1.23463	1		0.951258	1		1.18474	1		1.02564	1		31.1413	1.235	1.18474	0.951258	1.02564	1.20987	0.988451	0.816989	0.0387256	0.129046	-0.291611
P29845	Heat shock 70 kDa protein cognate 5 OS=Drosophila melanogaster GN=Hsc70-5 PE=1 SV=2 - [HSP7E_DROME]	739.089	33.97	19	1.16944	11	7.84873	0.83214	11	6.39636	1.05438	12	5.07106	0.985022	12	7.74544	74.0202	1.169	1.05438	0.83214	0.985022	1.11169	0.908581	0.817297	0.167395	0.00722117	-0.291067
Q9V7N5	V-type proton ATPase subunit C OS=Drosophila melanogaster GN=Vha44 PE=2 SV=5 - [VATC_DROME]	186.581	10.41	6	1.31523	3	5.42072	0.980811	3	4.19799	1.12605	3	7.62208	1.01731	3	1.38241	92.3323	1.315	1.12605	0.980811	1.01731	1.22053	0.999061	0.81855	0.147984	0.143074	-0.288858
A0A0B4KH34	Annexin OS=Drosophila melanogaster GN=AnxB9 PE=1 SV=1 - [A0A0B4KH34_DROME]	155.37	15.12	4	1.35035	2	5.697	0.950844	2	13	0.864244	2	6.78409	0.862328	3	3.57903	35.9222	1.35	0.864244	0.950844	0.862328	1.10712	0.906586	0.818867	0.501936	0.00266526	-0.288298
A0APA5	CG3509 protein OS=Drosophila melanogaster GN=CG3509 PE=3 SV=1 - [A0APA5_DROME]	68.95	6.59	2	1.19621	1		0.961479	2	10.3663	1.05441	2	9.75246	0.881546	2	5.30895	38.137	1.196	1.05441	0.961479	0.881546	1.12521	0.921512	0.818973	0.129144	0.0261321	-0.288113
L7X6D0	LD42524p1 (Fragment) OS=Drosophila melanogaster GN=eIF5B-RB PE=2 SV=1 - [L7X6D0_DROME]	108.86	4.38	4	1.18588	2	1.28978	0.889636	2	1.31617	1.14115	2	10.0705	1.02421	2	0.386122	126.895	1.186	1.14115	0.889636	1.02421	1.16358	0.956921	0.822397	0.100365	0.0775188	-0.282093
Q95TQ6	LD30573p OS=Drosophila melanogaster GN=EMC1 PE=2 SV=1 - [Q95TQ6_DROME]	50.8467	6.53	3	1.20434	1		0.781117	1		1.01913	1		1.04814	1		57.6987	1.204	1.01913	0.781117	1.04814	1.11157	0.914631	0.822831	0.349034	0.0119282	-0.281332
Q9VAP0	Aminopeptidase OS=Drosophila melanogaster GN=CG14516 PE=1 SV=2 - [Q9VAP0_DROME]	119.4	3.74	3	0.971844	2	5.24403	0.716925	2	14.4543	0.975981	2	6.86289	0.889521	2	0.229241	114.079	0.972	0.975981	0.716925	0.889521	0.973991	0.803223	0.824672	0.18649	-0.177074	-0.278108
P61851	Superoxide dismutase [Cu-Zn] OS=Drosophila melanogaster GN=Sod PE=1 SV=2 - [SODC_DROME]	396.967	59.48	7	1.21067	5	5.7788	0.924421	5	7.92903	1.14357	5	5.2885	1.02001	5	3.28163	15.6887	1.211	1.14357	0.924421	1.02001	1.17729	0.972214	0.825809	0.0725952	0.0974059	-0.27612
P25867	Ubiquitin-conjugating enzyme E2-17 kDa OS=Drosophila melanogaster GN=eff PE=2 SV=1 - [UBCD1_DROME]	127.7	36.05	3	1.3421	1		0.932506	1		1.20337	1		1.17165	1		16.6674	1.342	1.20337	0.932506	1.17165	1.27269	1.05208	0.82666	0.251516	0.21056	-0.274635
Q5BHY9	Signal recognition particle subunit SRP72 OS=Drosophila melanogaster GN=Srp72 PE=2 SV=1 - [Q5BHY9_DROME]	111.443	7.23	3	1.21146	1		0.892751	1		1.11824	1		1.03821	1		72.815	1.211	1.11824	0.892751	1.03821	1.16462	0.965481	0.829009	0.147278	0.0845891	-0.27054
Q86BY9	Protein rigor mortis OS=Drosophila melanogaster GN=rig PE=1 SV=1 - [RIG_DROME]	194.206	8.42	7	1.06326	3	8.71819	0.809217	3	6.02656	1.01299	3	1.61848	0.912938	3	2.46741	137.741	1.063	1.01299	0.809217	0.912938	1.03799	0.861077	0.82956	0.0915906	-0.0809941	-0.269582
Q9VBU7	Nucleoporin 358kD, isoform A OS=Drosophila melanogaster GN=Nup358 PE=1 SV=2 - [Q9VBU7_DROME]	402.507	6.46	12	1.15759	6	6.79499	0.875315	6	5.15171	1.1224	6	6.0226	1.01658	6	10.3189	296.201	1.158	1.1224	0.875315	1.01658	1.1402	0.945948	0.829635	0.116542	0.0545592	-0.269452
Q9VFV9	DnaJ-like-2, isoform A OS=Drosophila melanogaster GN=Droj2 PE=1 SV=1 - [Q9VFV9_DROME]	325.197	34.24	8	1.04644	1		0.807351	1		1.09945	1		0.972774	1		45.2016	1.046	1.09945	0.807351	0.972774	1.07273	0.890063	0.829721	0.170371	-0.0333703	-0.269302
Q9VZ64	Probable 6-phosphogluconolactonase OS=Drosophila melanogaster GN=CG17333 PE=2 SV=1 - [6PGL_DROME]	67.41	12.35	2	0.991419	1		0.71794	1		0.952125	1		0.895029	1		26.655	0.991	0.952125	0.71794	0.895029	0.971563	0.806484	0.83009	0.210204	-0.175951	-0.26866
Q9V438	Protein disulfide-isomerase A6 homolog OS=Drosophila melanogaster GN=CaBP1 PE=1 SV=1 - [PDIA6_DROME]	44.35	8.78	4	1.20625	3	6.44844	0.9119	3	4.55885	1.18546	3	2.50163	1.07355	3	4.12747	46.7227	1.206	1.18546	0.9119	1.07355	1.19573	0.992727	0.830228	0.130329	0.123679	-0.268421
O97066	Signal peptidase complex catalytic subunit SEC11 OS=Drosophila melanogaster GN=twr PE=1 SV=1 - [O97066_DROME]	51.89	13.51	2	1.23588	1		0.923984	1		1.05904	1		0.982441	1		20.9672	1.236	1.05904	0.923984	0.982441	1.14752	0.953212	0.83067	0.172375	0.0646956	-0.267652
Q9VFN9	CG9922, isoform A OS=Drosophila melanogaster GN=CG9922 PE=1 SV=1 - [Q9VFN9_DROME]	103.05	25	2				0.452332	1		1.00992	1		1.22626	1		14.0131		1.00992	0.452332	1.22626	1.00992	0.839296	0.831054	#DIV/0!	-0.119255	-0.266986
Q9VEZ3	Protein mini spindles OS=Drosophila melanogaster GN=msps PE=1 SV=3 - [MSPS_DROME]	813.159	14.69	20	1.05921	6	5.08821	0.797982	6	7.92423	1.04342	7	4.50143	0.949886	8	4.99043	225.838	1.059	1.04342	0.797982	0.949886	1.05121	0.873934	0.831358	0.145945	-0.0611751	-0.266458
A0A0B4KHY8	Uncharacterized protein, isoform C OS=Drosophila melanogaster GN=CG10254 PE=1 SV=1 - [A0A0B4KHY8_DROME]	236.419	6.24	6	1.19234	3	7.49849	0.922317	3	10.1406	1.13273	3	3.70979	1.0106	3	2.00848	154.274	1.192	1.13273	0.922317	1.0106	1.16236	0.966461	0.831462	0.0664085	0.0839219	-0.266278
Q9VL70	HL08109p OS=Drosophila melanogaster GN=yip2 PE=1 SV=1 - [Q9VL70_DROME]	888.55	62.06	13	1.17106	5	4.29308	0.904431	5	8.49249	1.13395	5	8.76532	1.01342	5	3.9207	41.5841	1.171	1.13395	0.904431	1.01342	1.15247	0.958925	0.832057	0.0781984	0.0721118	-0.265245
Q9VUJ1	Proteasome subunit beta type OS=Drosophila melanogaster GN=Prosbeta2 PE=1 SV=1 - [Q9VUJ1_DROME]	274.077	32.72	6	1.16052	4	8.89138	0.824025	4	9.42557	1.14035	4	1.94503	1.09106	4	4.06894	29.8083	1.161	1.14035	0.824025	1.09106	1.15068	0.957545	0.832158	0.286009	0.0699475	-0.265071
Q95RT3	LD12396p OS=Drosophila melanogaster GN=CG5515 PE=2 SV=1 - [Q95RT3_DROME]	55.86	11.07	3	1.4193	2	8.62126	0.978871	2	6.87339	1.21417	2	10.7773	1.21422	2	6.18392	28.5566	1.419	1.21417	0.978871	1.21422	1.31658	1.09654	0.832872	0.293826	0.264882	-0.263834
Q0KHZ6	CG7834, isoform A OS=Drosophila melanogaster GN=CG7834 PE=1 SV=1 - [Q0KHZ6_DROME]	286.75	38.74	8	1.21782	6	4.78393	0.910714	6	6.45473	1.09755	6	10.3482	1.0181	6	4.4649	27.2008	1.218	1.09755	0.910714	1.0181	1.15778	0.964407	0.832982	0.13876	0.0795361	-0.263643
Q24276	Hsp90 co-chaperone Cdc37 OS=Drosophila melanogaster GN=Cdc37 PE=1 SV=1 - [CDC37_DROME]	167.1	10.28	3	1.17205	2	7.94022	0.856757	2	3.09125	1.06601	2	1.87835	1.00828	2	7.62039	45.1213	1.172	1.06601	0.856757	1.00828	1.119	0.932517	0.833346	0.181207	0.0307077	-0.263012
Q59E58	Zipper, isoform C OS=Drosophila melanogaster GN=zip PE=1 SV=1 - [Q59E58_DROME]	1065.06	17.45	23	1.15827	8	15.7617	0.863513	8	4.97712	1.06086	8	4.28378	0.986564	8	8.13178	226.778	1.158	1.06086	0.863513	0.986564	1.10943	0.925038	0.833796	0.142956	0.0187023	-0.262234
Q9VX77	CG5010, isoform A OS=Drosophila melanogaster GN=CG5010 PE=1 SV=1 - [Q9VX77_DROME]	57.43	20.59	2	0.98439	1		0.903296	1		1.24161	1		0.955251	1		17.3185	0.984	1.24161	0.903296	0.955251	1.11281	0.929273	0.835072	0.297299	0.0241887	-0.260028
Q9VSU6	Dihydropteridine reductase OS=Drosophila melanogaster GN=Dhpr PE=1 SV=1 - [Q9VSU6_DROME]	77.5567	18.72	3	1.25256	1		1.00758	1		1.26814	1		1.10047	1		24.5127	1.253	1.26814	1.00758	1.10047	1.26057	1.05402	0.836146	0.0481858	0.204991	-0.258174
P41093	60S ribosomal protein L18a OS=Drosophila melanogaster GN=RpL18A PE=1 SV=1 - [RL18A_DROME]	93.22	27.68	5	1.22082	5	0.629157	0.881313	5	7.70003	1.07631	5	4.36712	1.04239	5	4.4768	21.0164	1.221	1.07631	0.881313	1.04239	1.14866	0.961853	0.837372	0.226577	0.0719183	-0.256059
P84029	Cytochrome c-2 OS=Drosophila melanogaster GN=Cyt-c-p PE=1 SV=2 - [CYC2_DROME]	167.77	43.52	5	1.24424	2	1.7742	0.920209	2	0.904152	1.00724	2	1.96083	0.965	3	1.635	11.7271	1.244	1.00724	0.920209	0.965	1.12562	0.942605	0.837411	0.268096	0.0427211	-0.255993
Q9VYY3	Ubiquitin-like modifier-activating enzyme 5 OS=Drosophila melanogaster GN=Uba5 PE=2 SV=1 - [UBA5_DROME]	57.51	7.67	2	1.15418	1		0.825923	1		1.10691	1		1.06918	1		44.1389	1.154	1.10691	0.825923	1.06918	1.13046	0.947553	0.838205	0.277861	0.049591	-0.254625
Q7KMM4	BcDNA.GH04962 OS=Drosophila melanogaster GN=GCS2alpha PE=1 SV=1 - [Q7KMM4_DROME]	25.86	2.81	3	1.1904	3	8.5672	0.917719	3	17.1784	0.968457	3	14.6197	0.894492	3	22.039	105.665	1.19	0.968457	0.917719	0.894492	1.07923	0.906105	0.839586	0.260334	-0.0161245	-0.25225
Q9VCZ8	Probable prefoldin subunit 5 OS=Drosophila melanogaster GN=Pfdn5 PE=2 SV=1 - [PFD5_DROME]	106.913	20.83	3	1.07503	2	7.70716	0.820561	2	2.23939	1.0146	2	1.51639	0.934239	2	0.020242	19.0657	1.075	1.0146	0.820561	0.934239	1.0448	0.8774	0.839779	0.121482	-0.0627346	-0.251918
Q9VT32	CG6767, isoform A OS=Drosophila melanogaster GN=Dmel\CG6767 PE=1 SV=2 - [Q9VT32_DROME]	194.96	16.29	4	1.06123	2	0.807882	0.733305	2	23.4046	0.998041	2	6.34953	0.996082	2	6.86603	38.2548	1.061	0.998041	0.733305	0.996082	1.02952	0.864693	0.839899	0.346807	-0.0838832	-0.251712
Q7KN94	Putative uncharacterized protein OS=Drosophila melanogaster GN=wal PE=1 SV=1 - [Q7KN94_DROME]	527.735	44.55	7	1.15521	2	11.1795	0.897658	2	12.7012	1.07458	2	12.4056	0.975684	2	1.32074	34.1602	1.155	1.07458	0.897658	0.975684	1.11479	0.936671	0.84022	0.086313	0.0311945	-0.25116
Q6NP72	GEO09659p1 OS=Drosophila melanogaster GN=CG13220 PE=1 SV=1 - [Q6NP72_DROME]	213.21	22.88	2	1.14906	1		0.840147	1		0.990378	1		0.957463	1		16.3748	1.149	0.990378	0.840147	0.957463	1.06969	0.898805	0.840249	0.225358	-0.028364	-0.251111
Q9VQ94	LP05220p OS=Drosophila melanogaster GN=Sec24CD PE=1 SV=2 - [Q9VQ94_DROME]	125.04	5.2	5	1.26606	3	12.0613	0.870354	3	1.1756	0.976035	3	4.09169	1.01498	3	2.30279	129.188	1.266	0.976035	0.870354	1.01498	1.12102	0.942668	0.840904	0.385757	0.0398149	-0.249988
Q9VHX4	CG2767 OS=Drosophila melanogaster GN=CG2767 PE=1 SV=1 - [Q9VHX4_DROME]	75.93	17.02	3	1.39448	1		0.923436	1		1.08992	1		1.16542	1		36.8391	1.394	1.08992	0.923436	1.16542	1.24196	1.04443	0.840955	0.416328	0.187667	-0.2499
Q9VJZ6	CG6523 OS=Drosophila melanogaster GN=CG6523 PE=1 SV=1 - [Q9VJZ6_DROME]	234.486	40.74	6	1.17902	2	13.8057	0.907838	2	2.46983	1.03885	2	4.67655	0.961005	2	8.60798	23.6162	1.179	1.03885	0.907838	0.961005	1.10893	0.934422	0.842636	0.145301	0.025655	-0.247018
Q9VQD8	Actin-related protein 2/3 complex subunit 5 OS=Drosophila melanogaster GN=Arpc5 PE=1 SV=1 - [Q9VQD8_DROME]	116.33	24.5	2	0.909918	1		0.628426	1		0.93392	1		0.926101	1		16.6584	0.91	0.93392	0.628426	0.926101	0.92196	0.777263	0.843056	0.434746	-0.240374	-0.2463
A0A0E3T458	Truncated Ran GTPase activating protein OS=Drosophila melanogaster GN=Sd-RanGAP PE=4 SV=1 - [A0A0E3T458_DROME]	210.38	11.88	3	1.06871	2	9.56745	0.814975	2	16.9314	1.00607	2	3.47327	0.935942	2	8.21682	39.4731	1.069	1.00607	0.814975	0.935942	1.03754	0.875458	0.843786	0.140576	-0.0693645	-0.245051
P48604	GrpE protein homolog, mitochondrial OS=Drosophila melanogaster GN=Roe1 PE=2 SV=2 - [GRPE_DROME]	55.5033	14.08	3	1.1966	3	8.56552	0.897302	3	13.4717	1.18476	3	16.8288	1.11348	3	5.87445	23.9114	1.197	1.18476	0.897302	1.11348	1.19088	1.00539	0.844239	0.22877	0.129892	-0.244277
Q9XY35	Cytochrome b-c1 complex subunit 9 OS=Drosophila melanogaster GN=ox PE=3 SV=1 - [QCR9_DROME]	130.15	41.82	2	1.09803	1		0.785711	1		0.95986	1		0.952162	1		6.2904	1.098	0.95986	0.785711	0.952162	1.02893	0.868936	0.844505	0.277164	-0.0807662	-0.243822
E2DBT1	Odorant binding protein 19c OS=Drosophila melanogaster GN=Obp19c PE=4 SV=1 - [E2DBT1_DROME]	128.669	41.14	6	1.12621	5	8.86609	0.841236	5	4.54872	1.08931	5	3.5181	1.02982	5	8.42335	19.3883	1.126	1.08931	0.841236	1.02982	1.10766	0.935529	0.844603	0.215032	0.0256812	-0.243655
Q8MT59	RE09547p OS=Drosophila melanogaster GN=RpL35 PE=2 SV=1 - [Q8MT59_DROME]	95.56	17.07	3	1.10515	3	3.84502	0.873321	3	8.31168	1.06645	3	2.03466	0.960829	3	29.5091	14.4566	1.105	1.06645	0.873321	0.960829	1.08572	0.917075	0.844667	0.0718217	-0.0031161	-0.243545
Q8IPF5	A kinase anchor protein 200, isoform B OS=Drosophila melanogaster GN=Akap200 PE=1 SV=1 - [Q8IPF5_DROME]	142.56	13.44	4	1.22595	2	13.1985	0.919697	2	0.0648578	1.0666	2	11.5571	1.01703	2	1.46793	38.1456	1.226	1.0666	0.919697	1.01703	1.1463	0.968362	0.844771	0.196992	0.075302	-0.243369
P17210	Kinesin heavy chain OS=Drosophila melanogaster GN=Khc PE=1 SV=2 - [KINH_DROME]	303.965	11.9	8	1.15363	2	7.25727	0.831871	2	5.13878	1.05583	2	7.67271	1.03526	2	0.0598429	110.331	1.154	1.05583	0.831871	1.03526	1.10492	0.933565	0.844919	0.268446	0.0223796	-0.243114
Q7JVI3	Eukaryotic translation initiation factor 3 subunit M OS=Drosophila melanogaster GN=Tango7 PE=2 SV=1 - [EIF3M_DROME]	515.854	37.47	10	1.22424	6	10.9429	0.875891	6	3.43281	1.08675	6	5.59626	1.07847	6	2.97261	44.0586	1.224	1.08675	0.875891	1.07847	1.15537	0.977181	0.845771	0.28257	0.0875281	-0.241662
Q0E8E8	MIP08013p1 OS=Drosophila melanogaster GN=Mpcp PE=1 SV=1 - [Q0E8E8_DROME]	341.71	35.67	10	1.3022	6	2.17282	0.979669	6	10.0063	1.10846	6	8.10463	1.05921	6	7.76576	38.825	1.302	1.10846	0.979669	1.05921	1.20523	1.01944	0.845849	0.217765	0.148541	-0.241528
Q8SXY3	RE62710p OS=Drosophila melanogaster GN=CG17556 PE=2 SV=1 - [Q8SXY3_DROME]	283.467	25.53	5	1.27183	1		0.888874	1		1.06876	1		1.0916	1		32.7047	1.272	1.06876	0.888874	1.0916	1.17038	0.990235	0.846079	0.336213	0.106411	-0.241136
Q9XZ57	Eb1, isoform E OS=Drosophila melanogaster GN=Eb1 PE=1 SV=1 - [Q9XZ57_DROME]	160.8	28.62	5	1.14931	1		0.873218	1		1.05158	1		0.990451	1		32.4679	1.149	1.05158	0.873218	0.990451	1.10029	0.931834	0.846899	0.157664	0.0180143	-0.239738
Q24319	Dolichyl-diphosphooligosaccharide--protein glycosyltransferase 48 kDa subunit OS=Drosophila melanogaster GN=Ost48 PE=2 SV=2 - [OST48_DROME]	149.488	10.69	4	1.11115	3	10.186	0.814364	3	7.97929	0.973245	3	0.393142	0.952473	3	2.07284	49.9495	1.111	0.973245	0.814364	0.952473	1.04212	0.883419	0.847711	0.245227	-0.0596529	-0.238356
A1ZBF1	FI16628p1 OS=Drosophila melanogaster GN=CG18190-RB PE=1 SV=2 - [A1ZBF1_DROME]	183.39	19.35	4	1.11764	1		0.874767	1		1.11711	1		1.02179	1		28.7245	1.118	1.11711	0.874767	1.02179	1.11756	0.948277	0.848528	0.147867	0.0418631	-0.236967
Q9VGS2	Translationally-controlled tumor protein homolog OS=Drosophila melanogaster GN=Tctp PE=1 SV=1 - [TCTP_DROME]	501.15	47.67	10	1.28867	4	7.20908	0.916595	4	2.78519	1.05318	4	3.85749	1.07183	6	8.11571	19.6246	1.289	1.05318	0.916595	1.07183	1.17109	0.994212	0.848964	0.336848	0.109738	-0.236225
O61613	Glycylpeptide N-tetradecanoyltransferase OS=Drosophila melanogaster GN=Nmt PE=2 SV=2 - [NMT_DROME]	279.802	29.24	11	1.07265	7	6.98674	0.82211	7	4.6983	1.03009	7	2.78725	0.964772	7	6.39029	53.7985	1.073	1.03009	0.82211	0.964772	1.05154	0.893441	0.849646	0.167802	-0.0450226	-0.235066
Q9XZ63	Mesencephalic astrocyte-derived neurotrophic factor homolog OS=Drosophila melanogaster GN=Manf PE=2 SV=2 - [ARMET_DROME]	42.65	9.83	2	1.29981	2	11.1792	0.952117	2	0.44505	0.998755	2	3.45928	1.00153	2	4.02945	20.1234	1.3	0.998755	0.952117	1.00153	1.14938	0.976823	0.849872	0.375598	0.0835111	-0.234683
Q8IPE8	Mitochondrial trifunctional protein alpha subunit, isoform B OS=Drosophila melanogaster GN=Mtpalpha PE=1 SV=1 - [Q8IPE8_DROME]	988.733	47.58	27	1.18223	17	7.45426	0.913741	17	9.05123	1.10808	17	9.53002	1.03254	17	8.3267	79.5882	1.182	1.10808	0.913741	1.03254	1.14504	0.97314	0.849873	0.133296	0.0780596	-0.23468
P50887	60S ribosomal protein L22 OS=Drosophila melanogaster GN=RpL22 PE=1 SV=2 - [RL22_DROME]	401.33	32.11	10	1.19166	6	15.6692	0.982097	6	17.1217	1.24141	6	9.30748	1.08626	7	14.2685	30.5919	1.192	1.24141	0.982097	1.08626	1.2167	1.03418	0.849983	0.0869251	0.165731	-0.234495
O97477	Inositol-3-phosphate synthase OS=Drosophila melanogaster GN=Inos PE=1 SV=1 - [INO1_DROME]	134.69	11.68	5	1.18952	2	10.1466	0.82341	2	12.4083	1.04087	2	0.375608	1.07365	2	4.91346	62.2108	1.19	1.04087	0.82341	1.07365	1.11544	0.948532	0.850368	0.37045	0.0406887	-0.23384
Q7K1Q6	Jabba, isoform B OS=Drosophila melanogaster GN=Jabba PE=1 SV=1 - [Q7K1Q6_DROME]	280.465	21.25	7	1.1722	6	10.9001	0.938432	6	7.89666	1.20603	6	4.17001	1.08389	6	5.01184	35.9397	1.172	1.20603	0.938432	1.08389	1.18902	1.01116	0.850417	0.140202	0.132889	-0.233758
Q9V9W2	Ribosomal protein L6, isoform A OS=Drosophila melanogaster GN=RpL6 PE=1 SV=1 - [Q9V9W2_DROME]	310.529	35.8	9	1.14843	9	4.92256	0.884697	9	9.50847	1.08751	9	11.0153	1.01683	9	3.86689	27.6806	1.148	1.08751	0.884697	1.01683	1.11776	0.950765	0.850601	0.148328	0.0438841	-0.233445
Q9VV75	AT02348p OS=Drosophila melanogaster GN=UQCR-C2 PE=1 SV=1 - [Q9VV75_DROME]	1017.19	65.45	18	1.15257	6	3.77976	0.883862	6	10.971	1.03995	6	7.25552	0.982897	7	6.86548	45.3879	1.153	1.03995	0.883862	0.982897	1.09647	0.93338	0.851257	0.16218	0.0167032	-0.232334
Q9VWI2	NAT1 ortholog, isoform A OS=Drosophila melanogaster GN=NAA15-16 PE=1 SV=1 - [Q9VWI2_DROME]	85.54	6.85	5	1.14466	3	7.48654	0.853951	3	8.34443	1.1003	3	6.72351	1.05742	3	2.20559	103.027	1.145	1.1003	0.853951	1.05742	1.12265	0.955687	0.851277	0.250127	0.0507597	-0.2323
Q9VTY6	Ubiquitin-conjugating enzyme E2 C OS=Drosophila melanogaster GN=vih PE=1 SV=1 - [UBE2C_DROME]	60.07	11.8	2	1.16993	1		0.912097	1		1.1294	2	5.13777	1.04593	2	1.24982	19.8197	1.17	1.1294	0.912097	1.04593	1.1497	0.979013	0.851537	0.134735	0.0853298	-0.231859
P04359	60S ribosomal protein L32 OS=Drosophila melanogaster GN=RpL32 PE=1 SV=3 - [RL32_DROME]	63.5533	22.39	3	1.11861	2	25.3793	0.783318	2	16.4306	1.02323	2	16.1193	1.04197	3	11.3355	16.0098	1.119	1.02323	0.783318	1.04197	1.07111	0.912643	0.852051	0.369386	-0.016384	-0.230988
P48591	Ribonucleoside-diphosphate reductase large subunit OS=Drosophila melanogaster GN=RnrL PE=1 SV=2 - [RIR1_DROME]	455.583	21.06	14	1.14529	5	5.87526	0.848914	5	15.262	1.05015	5	4.17394	1.02324	5	2.27157	91.9191	1.145	1.05015	0.848914	1.02324	1.09757	0.936076	0.852859	0.245158	0.0195083	-0.229621
Q7JR71	Extracellular superoxide dismutase [Cu-Zn] OS=Drosophila melanogaster GN=Sod3 PE=1 SV=1 - [SODE_DROME]	306.642	20.44	3	1.22808	2	10.7242	0.963594	2	10.1989	1.09634	2	9.52397	1.02115	2	22.0533	19.2086	1.228	1.09634	0.963594	1.02115	1.16217	0.99237	0.853892	0.14188	0.102887	-0.227874
M9PD27	Eukaryotic release factor 1, isoform H OS=Drosophila melanogaster GN=eRF1 PE=1 SV=1 - [M9PD27_DROME]	316.363	11.21	3	1.19367	2	3.7106	0.896006	2	10.0952	1.08221	2	0.156451	1.04771	2	1.97966	48.9612	1.194	1.08221	0.896006	1.04771	1.1381	0.971858	0.853926	0.219708	0.0727253	-0.227817
Q9VFF0	GH01077p OS=Drosophila melanogaster GN=UQCR-C1 PE=1 SV=2 - [Q9VFF0_DROME]	476.005	29.79	10	1.10591	6	9.75604	0.854233	6	2.60567	1.06349	6	13.5217	0.998389	8	16.7709	51.8411	1.106	1.06349	0.854233	0.998389	1.08474	0.926311	0.853946	0.169534	0.00346071	-0.227784
Q9VAM6	CDGSH iron-sulfur domain-containing protein 2 homolog OS=Drosophila melanogaster GN=Cisd2 PE=2 SV=1 - [CISD2_DROME]	138.447	24.81	2	1.16493	1		0.883093	1		1.06938	1		1.025	1		14.6234	1.165	1.06938	0.883093	1.025	1.11719	0.954045	0.853969	0.196794	0.0460013	-0.227744
Q9VCA5	Phenylalanine--tRNA ligase beta subunit OS=Drosophila melanogaster GN=beta-PheRS PE=1 SV=1 - [SYFB_DROME]	202.334	19.35	7	1.1549	3	6.65542	0.853744	3	6.19262	1.07133	3	4.20032	1.04765	3	1.07302	65.7362	1.155	1.07133	0.853744	1.04765	1.11316	0.950696	0.854048	0.263755	0.0408618	-0.22761
Q9VAG9	CG7789 OS=Drosophila melanogaster GN=CG7789 PE=1 SV=1 - [Q9VAG9_DROME]	49.42	10.13	2	1.13744	1		0.873947	1		1.03663	1		0.982559	1		32.5526	1.137	1.03663	0.873947	0.982559	1.08681	0.928253	0.854106	0.165209	0.00634688	-0.227513
Q9VXR5	CG9281, isoform B OS=Drosophila melanogaster GN=CG9281 PE=1 SV=1 - [Q9VXR5_DROME]	201.477	11.29	6	1.15238	4	5.67865	0.876371	5	7.14455	1.0229	5	19.1507	0.981938	5	23.4294	69.4579	1.152	1.0229	0.876371	0.981938	1.08745	0.929155	0.854435	0.198064	0.00746941	-0.226957
O77285	Coatomer subunit alpha OS=Drosophila melanogaster GN=alphaCOP PE=2 SV=1 - [O77285_DROME]	219.055	6.81	7	1.15917	3	4.57313	0.886039	3	1.53494	1.08231	3	7.07961	1.03108	3	2.10266	139.349	1.159	1.08231	0.886039	1.03108	1.12066	0.95856	0.855355	0.186808	0.0516424	-0.225404
Q8MRS4	AT05114p OS=Drosophila melanogaster GN=MetRS PE=2 SV=1 - [Q8MRS4_DROME]	346.46	16.21	10	1.1216	3	3.21877	0.86071	4	1.21845	1.06788	4	1.16247	1.01357	4	8.84915	111.393	1.122	1.06788	0.86071	1.01357	1.09494	0.93714	0.85588	0.191009	0.0185954	-0.224519
Q95NR4	Bicoid mRNA stability factor OS=Drosophila melanogaster GN=bsf PE=2 SV=1 - [Q95NR4_DROME]	263.884	8	9	1.16371	3	1.50937	0.839579	3	2.53757	1.00759	3	5.1725	1.01929	4	3.01469	157.163	1.164	1.00759	0.839579	1.01929	1.0858	0.929435	0.855995	0.319717	0.00658935	-0.224326
Q7K5K3	GH08474p OS=Drosophila melanogaster GN=CG11876 PE=1 SV=1 - [Q7K5K3_DROME]	143.69	19.45	5	1.23067	1		0.900344	2	8.13185	1.01857	2	13.767	1.02543	3	0.55635	39.3264	1.231	1.01857	0.900344	1.02543	1.12479	0.962887	0.856063	0.319473	0.057544	-0.224212
Q9XTL9	Glycogen phosphorylase OS=Drosophila melanogaster GN=GlyP PE=2 SV=2 - [PYG_DROME]	966.113	30.69	22	1.15034	10	9.3042	0.882444	11	9.01241	1.14683	11	7.54356	1.08527	11	6.96408	96.9352	1.15	1.14683	0.882444	1.08527	1.14842	0.983859	0.856709	0.24618	0.0880845	-0.223122
Q9VAY2	Glycoprotein 93 OS=Drosophila melanogaster GN=Gp93 PE=1 SV=1 - [Q9VAY2_DROME]	579.182	23	15	1.19524	8	6.82188	0.912777	8	4.2615	1.10959	8	4.69759	1.06167	9	4.87351	90.1825	1.195	1.10959	0.912777	1.06167	1.1523	0.987223	0.856744	0.194342	0.0929794	-0.223064
Q9XZ03	Multiprotein Bridging Factor 1 OS=Drosophila melanogaster GN=mbf1 PE=1 SV=1 - [Q9XZ03_DROME]	39.71	14.48	2	1.25683	2	13.6625	0.95428	2	5.86487	1.12628	2	11.6995	1.0891	2	2.11666	16.0467	1.257	1.12628	0.95428	1.0891	1.19164	1.02169	0.857381	0.212002	0.14195	-0.221992
Q9VVH5	AT13736p OS=Drosophila melanogaster GN=UQCR-Q PE=1 SV=1 - [Q9VVH5_DROME]	55.22	17.98	2	1.31699	2	4.84222	0.999052	2	13.2009	1.19968	2	14.261	1.16002	2	20.9174	10.0864	1.317	1.19968	0.999052	1.16002	1.25834	1.07954	0.857906	0.214447	0.220966	-0.221109
A0ANV7	CG12276 protein OS=Drosophila melanogaster GN=CG12276 PE=4 SV=1 - [A0ANV7_DROME]	356.93	23.44	5	1.08814	4	10.6776	0.829636	4	13.8222	1.10785	4	10.4181	1.05496	4	25.6843	37.6937	1.088	1.10785	0.829636	1.05496	1.09792	0.942298	0.858255	0.302638	0.024516	-0.220522
Q94920	Voltage-dependent anion-selective channel OS=Drosophila melanogaster GN=porin PE=1 SV=3 - [VDAC_DROME]	745.869	63.12	14	1.25471	5	5.21527	0.928947	5	4.08995	1.05867	5	4.79159	1.057	6	11.4172	30.5315	1.255	1.05867	0.928947	1.057	1.15684	0.992975	0.858353	0.296941	0.100008	-0.220356
A0A0B4KI71	Microtubule-associated protein 205, isoform C OS=Drosophila melanogaster GN=Map205 PE=1 SV=1 - [A0A0B4KI71_DROME]	145.51	6.13	4	0.875289	1		0.792707	2	30.4691	1.0651	2	2.69926	0.875356	2	5.2544	118.08	0.875	1.0651	0.792707	0.875356	0.970049	0.834032	0.859783	0.319784	-0.152848	-0.217956
P48159	60S ribosomal protein L23 OS=Drosophila melanogaster GN=RpL23 PE=1 SV=2 - [RL23_DROME]	389.603	52.86	5	1.18167	2	0.918023	0.911908	2	2.58525	1.04893	2	6.18263	1.00644	2	4.62171	14.927	1.182	1.04893	0.911908	1.00644	1.11547	0.959176	0.859889	0.195588	0.048757	-0.217778
Q94514	Cytochrome c oxidase subunit 5A, mitochondrial OS=Drosophila melanogaster GN=COX5A PE=2 SV=2 - [COX5A_DROME]	128.29	34.23	3	1.2303	1		0.948362	1		1.1421	1		1.09144	1		16.6116	1.23	1.1421	0.948362	1.09144	1.18605	1.0199	0.859916	0.186418	0.137296	-0.217732
P42271	Tubulin gamma-2 chain OS=Drosophila melanogaster GN=gammaTub37C PE=1 SV=3 - [TBG2_DROME]	276.22	29.1	8	1.11489	2	1.20199	0.823148	2	7.39889	1.03688	2	1.3717	1.02757	2	6.20014	51.2639	1.115	1.03688	0.823148	1.02757	1.07594	0.925358	0.860048	0.302603	-0.00316046	-0.217511
Q9GQR6	Stathmin-1 OS=Drosophila melanogaster GN=stai PE=2 SV=1 - [Q9GQR6_DROME]	151.135	31.62	8	1.13506	8	12.3782	0.950611	8	10.8027	1.19684	8	12.2423	1.05637	8	10.0502	27.0314	1.135	1.19684	0.950611	1.05637	1.16592	1.00349	0.860685	0.117637	0.113245	-0.216442
P07185	Chorion protein S15 OS=Drosophila melanogaster GN=Cp15 PE=3 SV=1 - [CH15_DROME]	561.166	73.91	6	1.19464	5	4.54172	0.965467	5	7.3322	1.1467	5	8.62887	1.05084	5	9.96725	11.9738	1.195	1.1467	0.965467	1.05084	1.17085	1.00815	0.861043	0.0800993	0.119635	-0.215843
P48375	12 kDa FK506-binding protein OS=Drosophila melanogaster GN=FK506-bp2 PE=3 SV=2 - [FKB12_DROME]	242.621	60.19	4	1.17131	2	5.64468	0.967889	2	4.7274	1.16363	2	8.5576	1.04267	2	2.74115	11.659	1.171	1.16363	0.967889	1.04267	1.16731	1.00528	0.861188	0.0497798	0.115393	-0.215599
Q9VL18	Probable elongation factor 1-delta OS=Drosophila melanogaster GN=eEF1delta PE=1 SV=1 - [EF1D_DROME]	493.213	44.53	11	1.23987	8	3.65342	0.937275	8	7.51605	1.14292	8	6.92797	1.11515	8	3.75858	28.917	1.24	1.14292	0.937275	1.11515	1.19146	1.02621	0.861307	0.244484	0.145031	-0.2154
Q94511	NADH-ubiquinone oxidoreductase 75 kDa subunit, mitochondrial OS=Drosophila melanogaster GN=ND-75 PE=2 SV=3 - [NDUS1_DROME]	336.355	16.83	8	1.2325	3	1.36765	0.874272	4	19.4299	1.01804	4	7.09232	1.0656	4	4.15723	78.5807	1.233	1.01804	0.874272	1.0656	1.12552	0.969938	0.861767	0.39261	0.0632793	-0.21463
P09180	60S ribosomal protein L4 OS=Drosophila melanogaster GN=RpL4 PE=1 SV=2 - [RL4_DROME]	674.433	41.9	16	1.1913	12	6.6193	0.926999	12	9.44656	1.07698	12	8.787	1.02808	12	7.93575	44.9981	1.191	1.07698	0.926999	1.02808	1.13399	0.977538	0.862035	0.176414	0.0743149	-0.214181
Q9Y1B3	Origin recognition complex subunit 4 OS=Drosophila melanogaster GN=Orc4 PE=2 SV=1 - [Q9Y1B3_DROME]	55.4364	5.24	2	0.993511	1		0.708218	1		0.934976	1		0.956639	1		51.733	0.994	0.934976	0.708218	0.956639	0.964488	0.832428	0.863078	0.409635	-0.158383	-0.212438
Q7KSU6	CG8036, isoform D OS=Drosophila melanogaster GN=CG8036 PE=1 SV=1 - [Q7KSU6_DROME]	999.005	46.9	21	1.16187	16	7.77438	0.863856	16	9.22133	1.07021	16	7.76619	1.06304	18	10.3309	63.0044	1.162	1.07021	0.863856	1.06304	1.1161	0.96345	0.863225	0.298493	0.0523773	-0.212191
A1ZBJ2	CG7461, isoform B OS=Drosophila melanogaster GN=CG7461 PE=1 SV=2 - [A1ZBJ2_DROME]	180.64	10.69	4	1.38588	1		1.21855	1		1.3174	1		1.11739	1		68.325	1.386	1.3174	1.21855	1.11739	1.3517	1.16797	0.864073	0.0951187	0.329389	-0.210774
Q4QPQ7	HL02152p OS=Drosophila melanogaster GN=BG:DS09217.1 PE=2 SV=1 - [Q4QPQ7_DROME]	33.6197	15.94	2	1.14188	2	17.41	0.960634	2	4.95483	0.961975	2	3.94608	0.857515	2	22.3586	16.0273	1.142	0.961975	0.960634	0.857515	1.05199	0.909074	0.864149	0.302201	-0.0322059	-0.210647
Q9VEJ0	Peroxiredoxin 3 OS=Drosophila melanogaster GN=Prx3 PE=1 SV=2 - [Q9VEJ0_DROME]	60.67	19.66	4	1.11101	3	0.754635	0.894629	3	0.304277	1.09096	3	1.42977	1.00852	3	5.61029	26.3628	1.111	1.09096	0.894629	1.00852	1.10098	0.951573	0.864296	0.122781	0.0335878	-0.210403
P62152	Calmodulin OS=Drosophila melanogaster GN=Cam PE=1 SV=2 - [CALM_DROME]	364.57	51.68	6	1.17435	2	11.3372	0.843959	2	2.56182	1.02822	2	3.9609	1.06031	2	3.1276	16.7998	1.174	1.02822	0.843959	1.06031	1.10111	0.952137	0.864707	0.371733	0.0340988	-0.209716
Q9VJ33	NEDD8 OS=Drosophila melanogaster GN=Nedd8 PE=1 SV=1 - [NEDD8_DROME]	64.5683	47.62	3	0.961136	1		0.631558	1		0.910936	1		0.98896	1		9.34	0.961	0.910936	0.631558	0.98896	0.935968	0.810259	0.865691	0.558098	-0.199507	-0.208075
Q95TQ1	LD30988p OS=Drosophila melanogaster GN=bor PE=2 SV=1 - [Q95TQ1_DROME]	77.82	5.31	3	1.11914	3	8.99126	0.828221	3	5.10908	1.01376	3	10.9532	1.01817	3	0.660482	57.7761	1.119	1.01376	0.828221	1.01817	1.06638	0.923196	0.86573	0.318018	-0.0112845	-0.208012
Q9VGA0	Glutathione S transferase D9, isoform A OS=Drosophila melanogaster GN=GstD9 PE=1 SV=1 - [Q9VGA0_DROME]	138.148	22.94	5	1.02699	1		0.859245	1		1.09208	1		0.97533	1		25.4449	1.027	1.09208	0.859245	0.97533	1.05954	0.917287	0.865742	0.165976	-0.020559	-0.207992
P05389	60S acidic ribosomal protein P2 OS=Drosophila melanogaster GN=RpLP2 PE=1 SV=1 - [RLA2_DROME]	318.806	53.98	4	1.04821	5	2.84868	0.664601	5	74.6897	0.87309	5	17.7418	0.998927	5	28.654	11.75	1.048	0.87309	0.664601	0.998927	0.960545	0.831764	0.865929	0.565306	-0.161914	-0.207679
Q9U4Y0	Tryptophanyl-tRNA synthetase (Fragment) OS=Drosophila melanogaster GN=TrpRS PE=2 SV=1 - [Q9U4Y0_DROME]	159.13	10.95	3	0.970143	1		0.761996	1		0.960072	1		0.909603	1		46.9453	0.97	0.960072	0.761996	0.909603	0.965036	0.835799	0.866081	0.222724	-0.155058	-0.207426
P25161	Probable 26S proteasome non-ATPase regulatory subunit 3 OS=Drosophila melanogaster GN=Rpn3 PE=2 SV=1 - [PSMD3_DROME]	255.66	25.3	10	1.20993	6	12.3602	0.927394	7	18.6191	1.11161	7	8.08547	1.08332	7	8.22876	55.9696	1.21	1.11161	0.927394	1.08332	1.16081	1.00536	0.866086	0.233801	0.111419	-0.207417
Q2XXZ0	CG12234 (Fragment) OS=Drosophila melanogaster GN=Ranbp21 PE=4 SV=1 - [Q2XXZ0_DROME]	115.503	3.99	3				0.643438	1		0.84268	1		0.816461	1		137.73		0.84268	0.643438	0.816461	0.84268	0.729949	0.866224	#DIV/0!	-0.350537	-0.207189
Q8MQS7	Malate dehydrogenase OS=Drosophila melanogaster GN=Mdh1 PE=2 SV=1 - [Q8MQS7_DROME]	701.619	47.48	13	1.12885	13	8.03441	0.870606	13	12.2935	1.044	13	6.69954	1.01191	13	11.5281	36.0496	1.129	1.044	0.870606	1.01191	1.0865	0.94126	0.866322	0.220206	0.016177	-0.207024
Q9VXQ5	GH13725p OS=Drosophila melanogaster GN=CCT6 PE=1 SV=1 - [Q9VXQ5_DROME]	822.477	46.72	18	1.10827	11	7.8961	0.858303	11	6.67964	1.08471	11	6.15832	1.04131	11	6.41117	58.2096	1.108	1.08471	0.858303	1.04131	1.09635	0.949806	0.866333	0.253061	0.0292085	-0.207007
Q9W237	40S ribosomal protein S16 OS=Drosophila melanogaster GN=RpS16 PE=1 SV=1 - [RS16_DROME]	301.87	62.84	10	1.1688	9	3.4674	0.899832	12	3.0217	1.10307	14	7.03488	1.06887	14	12.1313	16.7642	1.169	1.10307	0.899832	1.06887	1.13604	0.984349	0.866477	0.236477	0.0806248	-0.206766
Q95083	Proteasome subunit alpha type-5 OS=Drosophila melanogaster GN=Prosalpha5 PE=2 SV=2 - [PSA5_DROME]	327.02	42.62	7	1.3169	2	3.9923	0.901932	2	3.80078	1.02479	4	6.0527	1.12826	5	7.59635	26.8664	1.317	1.02479	0.901932	1.12826	1.17089	1.01509	0.86694	0.487957	0.124612	-0.205995
B7Z0X1	Serine hydroxymethyltransferase OS=Drosophila melanogaster GN=CG3011 PE=1 SV=1 - [B7Z0X1_DROME]	327.223	22.7	9	1.24035	5	18.0424	0.919106	5	4.7449	1.1042	5	4.4958	1.11347	5	3.64131	50.9524	1.24	1.1042	0.919106	1.11347	1.1721	1.01629	0.867064	0.319238	0.126202	-0.205789
Q9VCC6	CG6178 OS=Drosophila melanogaster GN=CG6178 PE=1 SV=1 - [Q9VCC6_DROME]	52.0367	5.51	3	1.10806	3	14.348	0.83421	3	10.5685	1.04995	3	6.00771	1.0371	3	8.51826	59.9007	1.108	1.04995	0.83421	1.0371	1.07898	0.935653	0.867167	0.30728	0.00685457	-0.205618
E1JJD6	Twenty-four, isoform F OS=Drosophila melanogaster GN=tyf PE=1 SV=2 - [E1JJD6_DROME]	104.37	2.82	4	1.03937	4	10.462	0.830486	4	2.86934	1.0182	4	3.83942	0.954346	4	5.38044	173.614	1.039	1.0182	0.830486	0.954346	1.0286	0.892416	0.867601	0.162367	-0.0617643	-0.204896
Q8T3L2	SD01527p OS=Drosophila melanogaster GN=vib PE=2 SV=1 - [Q8T3L2_DROME]	182.5	20.59	3	1.19372	1		0.896158	1		1.01021	1		1.01639	1		31.2828	1.194	1.01021	0.896158	1.01639	1.10211	0.956273	0.867677	0.315448	0.0378794	-0.204769
A1Z9A8	Protein PTCD3 homolog, mitochondrial OS=Drosophila melanogaster GN=CG4679 PE=2 SV=1 - [PTCD3_DROME]	119.467	5.83	3	1.03303	2	14.7346	0.794799	2	0.553693	1.04596	3	6.64425	1.00978	3	5.45465	74.16	1.033	1.04596	0.794799	1.00978	1.03948	0.90229	0.868023	0.3307	-0.0462386	-0.204195
Q9VNE2	Protein krasavietz OS=Drosophila melanogaster GN=kra PE=1 SV=1 - [PKRA_DROME]	164.784	13.27	8	1.19792	5	6.79328	0.883294	5	9.28062	1.01719	5	2.32791	1.04042	5	3.74541	49.1934	1.198	1.01719	0.883294	1.04042	1.1076	0.961858	0.868419	0.347782	0.0456639	-0.203536
A1ZAX1	Eukaryotic translation initiation factor 3 subunit C OS=Drosophila melanogaster GN=eIF3-S8 PE=1 SV=1 - [EIF3C_DROME]	260.817	11.98	9	1.19746	7	1.51854	0.888052	7	6.67348	1.06675	7	4.57633	1.07878	7	3.13843	105.588	1.197	1.06675	0.888052	1.07878	1.13187	0.983418	0.868841	0.32736	0.0772956	-0.202836
P32100	60S ribosomal protein L7 OS=Drosophila melanogaster GN=RpL7 PE=1 SV=2 - [RL7_DROME]	419.42	45.63	12	1.14931	10	17.1057	0.902796	10	10.5628	0.99409	10	7.36066	0.960059	10	7.54408	29.5336	1.149	0.99409	0.902796	0.960059	1.07154	0.931428	0.869238	0.231828	-0.00139611	-0.202177
Q9VNH5	CG2091 OS=Drosophila melanogaster GN=CG2091 PE=1 SV=1 - [Q9VNH5_DROME]	90.57	16.04	4	1.10331	2	20.3122	0.896907	2	21.6939	1.02822	2	27.6433	0.955724	2	19.9265	42.9708	1.103	1.02822	0.896907	0.955724	1.06561	0.926315	0.869283	0.0995272	-0.00937399	-0.202102
P22465	Annexin B10 OS=Drosophila melanogaster GN=AnxB10 PE=2 SV=3 - [ANX10_DROME]	230.63	14.95	4	1.14444	3	14.9094	0.915165	3	14.5877	1.0445	3	11.6132	0.987575	3	10.5501	35.6829	1.144	1.0445	0.915165	0.987575	1.09425	0.95137	0.869426	0.14592	0.0290103	-0.201865
Q9VIQ8	Cytochrome c oxidase subunit 4, isoform A OS=Drosophila melanogaster GN=COX4 PE=1 SV=1 - [Q9VIQ8_DROME]	135.05	19.23	3	1.10396	2	5.56257	0.865126	2	12.8958	0.993004	2	4.18163	0.958486	2	8.81755	20.5067	1.104	0.993004	0.865126	0.958486	1.0485	0.911806	0.869627	0.2001	-0.0324358	-0.201531
Q9V3J1	V-type proton ATPase subunit H OS=Drosophila melanogaster GN=VhaSFD PE=2 SV=2 - [VATH_DROME]	106.013	15.81	6	1.14399	2	5.18866	0.841804	3	16.1215	0.928168	4	8.64539	0.961298	4	9.67013	53.6997	1.144	0.928168	0.841804	0.961298	1.03608	0.901551	0.870152	0.389308	-0.0491892	-0.20066
Q9W1G0	Probable transaldolase OS=Drosophila melanogaster GN=Taldo PE=2 SV=2 - [TALDO_DROME]	242.556	22.66	7	1.21708	4	6.59948	0.893633	4	6.16805	1.05383	4	12.2595	1.08279	4	4.14516	36.7105	1.217	1.05383	0.893633	1.08279	1.13541	0.988213	0.870354	0.35982	0.0830568	-0.200325
Q9VKW5	CG5355 OS=Drosophila melanogaster GN=CG5355 PE=1 SV=2 - [Q9VKW5_DROME]	370.162	19.18	13	1.19382	7	6.15313	0.929587	7	11.3769	1.04545	7	9.03233	1.0199	7	6.97108	86.2574	1.194	1.04545	0.929587	1.0199	1.11972	0.974743	0.870521	0.237276	0.0631186	-0.200049
C9QP30	SD24341p (Fragment) OS=Drosophila melanogaster GN=CG1354-RB PE=2 SV=2 - [C9QP30_DROME]	121.71	22.32	6	1.10301	3	0.710957	0.865627	3	0.511188	1.02881	3	8.68155	0.99081	3	5.98986	40.306	1.103	1.02881	0.865627	0.99081	1.06591	0.928219	0.870825	0.198962	-0.00769095	-0.199545
Q9VZS3	Protein translation factor SUI1 homolog OS=Drosophila melanogaster GN=CG17737 PE=1 SV=1 - [SUI1_DROME]	110.05	30.91	3	1.16358	3	0.785313	0.920822	3	3.20107	1.08664	3	13.241	1.03918	3	1.48053	12.4424	1.164	1.08664	0.920822	1.03918	1.12532	0.980002	0.870865	0.176164	0.0705954	-0.199479
P06606	Tubulin alpha-4 chain OS=Drosophila melanogaster GN=alphaTub67C PE=3 SV=1 - [TBA4_DROME]	658.123	41.99	14	1.07896	6	6.79195	0.861968	6	6.68565	1.0372	6	3.25671	0.981076	7	2.75887	51.1479	1.079	1.0372	0.861968	0.981076	1.0581	0.921522	0.87092	0.162905	-0.0182157	-0.199388
Q7K7G0	Coatomer subunit delta OS=Drosophila melanogaster GN=deltaCOP PE=1 SV=1 - [Q7K7G0_DROME]	78.5067	6.21	3	1.15994	3	13.0693	0.859533	3	6.39879	0.9571	3	5.28512	0.984368	3	0.422203	57.7817	1.16	0.9571	0.859533	0.984368	1.05855	0.921951	0.870956	0.370153	-0.0175748	-0.199328
P54622	Single-stranded DNA-binding protein, mitochondrial OS=Drosophila melanogaster GN=mtSSB PE=1 SV=2 - [SSBP_DROME]	132.39	31.51	4	1.0722	3	14.8017	0.764614	3	2.43403	0.99463	3	11.444	1.0363	3	14.6095	16.3575	1.072	0.99463	0.764614	1.0363	1.03331	0.900456	0.871425	0.446186	-0.0519958	-0.198551
P55830	40S ribosomal protein S3a OS=Drosophila melanogaster GN=RpS3A PE=1 SV=4 - [RS3A_DROME]	599.127	50.37	13	1.16613	8	7.89977	0.880756	8	5.81804	1.07265	10	5.18438	1.0705	10	9.60622	30.3211	1.166	1.07265	0.880756	1.0705	1.11933	0.975626	0.871619	0.307078	0.0635152	-0.19823
Q9W1F7	CG2970, isoform A OS=Drosophila melanogaster GN=CG2970 PE=1 SV=2 - [Q9W1F7_DROME]	112.17	11.2	4	1.18912	3	0.791472	0.930919	3	1.59994	1.06758	3	6.63703	1.03664	3	1.63597	40.5061	1.189	1.06758	0.930919	1.03664	1.12829	0.983778	0.87192	0.214463	0.0752711	-0.197732
Q500Y7	GEO11443p1 OS=Drosophila melanogaster GN=UQCR-6.4 PE=2 SV=1 - [Q500Y7_DROME]	124.15	56.14	2				0.864164	1		1.07158	1		1.00452	1		6.27128		1.07158	0.864164	1.00452	1.07158	0.934341	0.871932	#DIV/0!	0.000877268	-0.197712
Q7PLL1	Eukaryotic initiation factor 4B, isoform E OS=Drosophila melanogaster GN=eIF4B PE=1 SV=2 - [Q7PLL1_DROME]	99.47	17.74	5	1.20331	3	0.198193	0.926026	3	3.95078	1.14755	3	1.13484	1.12412	3	5.59647	44.0971	1.203	1.14755	0.926026	1.12412	1.17528	1.02507	0.872199	0.281647	0.134365	-0.197271
Q9VWG3	40S ribosomal protein S10b OS=Drosophila melanogaster GN=RpS10b PE=1 SV=2 - [RS10B_DROME]	173.783	41.88	6	1.13187	3	1.34611	0.914356	3	0.646583	1.22232	3	0.658846	1.14049	5	10.6497	17.8673	1.132	1.22232	0.914356	1.14049	1.17716	1.02742	0.872797	0.343779	0.137168	-0.196282
P41374	Eukaryotic translation initiation factor 2 subunit 1 OS=Drosophila melanogaster GN=eIF-2alpha PE=2 SV=1 - [IF2A_DROME]	108.94	17.6	5	1.15368	4	4.18404	0.86164	4	7.00964	1.06526	4	7.76725	1.07534	4	7.59299	38.6217	1.154	1.06526	0.86164	1.07534	1.10963	0.96849	0.872805	0.346826	0.0519438	-0.196269
Q9VN50	Eukaryotic translation initiation factor 3 subunit F-1 OS=Drosophila melanogaster GN=eIF3-S5-1 PE=2 SV=1 - [EI3F1_DROME]	91.92	21.79	5	1.26469	3	0.215899	0.933168	3	12.7779	1.15291	3	4.50297	1.17725	3	3.1041	31.085	1.265	1.15291	0.933168	1.17725	1.20896	1.05521	0.872828	0.370808	0.175647	-0.19623
Q9VUC1	Hsc70Cb, isoform A OS=Drosophila melanogaster GN=Hsc70Cb PE=1 SV=1 - [Q9VUC1_DROME]	1219.86	48.13	28	1.15922	14	8.01958	0.871373	14	9.16746	1.07481	14	5.22402	1.07868	14	7.16035	88.4457	1.159	1.07481	0.871373	1.07868	1.11691	0.975025	0.872969	0.332362	0.0615092	-0.195997
P91928	MICOS complex subunit Mic60 OS=Drosophila melanogaster GN=Mitofilin PE=1 SV=4 - [MIC60_DROME]	152.09	10.83	6	1.11963	3	7.18788	0.842013	3	8.3456	1.05017	3	0.266607	1.0525	4	3.58764	81.9641	1.12	1.05017	0.842013	1.0525	1.08508	0.947259	0.872982	0.339842	0.0198186	-0.195976
Q9VNF3	RE01652p OS=Drosophila melanogaster GN=CG12171 PE=1 SV=1 - [Q9VNF3_DROME]	278.347	40.08	7	1.21534	4	10.0046	1.00566	4	2.90197	1.1745	4	17.0388	1.08056	6	13.8932	26.9013	1.215	1.1745	1.00566	1.08056	1.19475	1.04311	0.873082	0.0705858	0.158802	-0.195811
O96827	Probable elongation factor 1-beta OS=Drosophila melanogaster GN=Ef1beta PE=1 SV=3 - [EF1B_DROME]	518.946	63.51	11	1.211	6	3.2613	0.912863	6	2.78772	1.11104	6	2.93381	1.11572	6	3.23745	24.2321	1.211	1.11104	0.912863	1.11572	1.16102	1.01429	0.87362	0.323909	0.11793	-0.194922
P29742	Clathrin heavy chain OS=Drosophila melanogaster GN=Chc PE=1 SV=1 - [CLH_DROME]	1477.24	26.7	34	1.13854	16	9.80783	0.883862	16	12.4436	1.05001	20	8.57092	1.02869	20	9.93328	191.055	1.139	1.05001	0.883862	1.02869	1.09451	0.956274	0.873703	0.245365	0.0328885	-0.194785
Q7JWF1	Electron transfer flavoprotein-ubiquinone oxidoreductase, isoform A OS=Drosophila melanogaster GN=Etf-QO PE=1 SV=1 - [Q7JWF1_DROME]	213.28	9.44	4	1.24391	2	0.875273	0.946573	2	17.5533	1.14311	2	8.88779	1.14055	2	1.55459	65.9462	1.244	1.14311	0.946573	1.14055	1.19356	1.04356	0.874331	0.303685	0.158391	-0.193748
Q8T9B4	SD08921p OS=Drosophila melanogaster GN=CG7627 PE=2 SV=1 - [Q8T9B4_DROME]	97.8533	2.84	2	0.965952	1		0.807769	1		0.920488	1		0.842693	1		109.956	0.966	0.920488	0.807769	0.842693	0.943244	0.825231	0.874886	0.0543083	-0.180713	-0.192832
Q95RA9	GILT-like protein 1 OS=Drosophila melanogaster GN=GILT1 PE=2 SV=1 - [GILT1_DROME]	441.094	50.8	9	1.03482	3	2.8781	0.741267	3	5.61115	0.979836	3	14.6583	1.02196	3	8.86945	27.6737	1.035	0.979836	0.741267	1.02196	1.00742	0.881613	0.875122	0.471867	-0.08556	-0.192445
Q7JXZ2	Eip55E, isoform A OS=Drosophila melanogaster GN=Eip55E PE=1 SV=1 - [Q7JXZ2_DROME]	337.063	18.58	5	0.987911	2	10.5324	0.728947	2	31.0244	0.894535	2	27.5102	0.918942	2	34.7894	42.9613	0.988	0.894535	0.728947	0.918942	0.941268	0.823944	0.875356	0.383208	-0.183352	-0.192058
Q9W401	Probable citrate synthase, mitochondrial OS=Drosophila melanogaster GN=kdn PE=2 SV=1 - [CISY_DROME]	226.53	16.16	6	1.23434	3	8.06033	0.928424	3	3.59617	0.910538	3	11.1154	0.950104	3	6.82704	51.5416	1.234	0.910538	0.928424	0.950104	1.07227	0.939264	0.875959	0.498145	0.00513478	-0.191064
Q9GUB1	Phospholipase A2 activating protein homolog OS=Drosophila melanogaster GN=Plap PE=2 SV=1 - [Q9GUB1_DROME]	147.6	6.1	4	1.04207	3	12.2923	0.773507	3	13.5436	0.974159	3	1.49016	0.99257	3	1.84399	85.7361	1.042	0.974159	0.773507	0.99257	1.00808	0.883039	0.875961	0.38936	-0.0839213	-0.191061
P07186	Chorion protein S19 OS=Drosophila melanogaster GN=Cp19 PE=2 SV=1 - [CH19_DROME]	205.41	41.04	4	1.17511	3	3.33308	0.883703	3	7.04098	1.02878	3	5.73554	1.04705	3	7.56398	18.5131	1.175	1.02878	0.883703	1.04705	1.10189	0.965375	0.876107	0.339095	0.0445718	-0.190821
Q8IHG0	AT04516p OS=Drosophila melanogaster GN=Drp1 PE=2 SV=1 - [Q8IHG0_DROME]	315.985	17.96	7	1.10278	2	4.59201	0.878308	2	2.07954	1.06907	2	5.75073	1.0255	2	9.91667	82.4877	1.103	1.06907	0.878308	1.0255	1.08604	0.951903	0.876493	0.217717	0.0239796	-0.190185
P52486	Ubiquitin-conjugating enzyme E2-22 kDa OS=Drosophila melanogaster GN=Ubc4 PE=1 SV=2 - [UBCD4_DROME]	69.1767	22.11	4	1.11191	3	11.393	0.906786	3	14.9527	1.03819	3	3.10853	0.978797	3	5.55986	22.4955	1.112	1.03819	0.906786	0.978797	1.0751	0.942792	0.876937	0.124197	0.00973856	-0.189454
P54357	Myosin-2 essential light chain OS=Drosophila melanogaster GN=Mlc-c PE=1 SV=1 - [MLC2_DROME]	228.257	53.06	5	1.83226	2	67.2909	1.31722	2	56.0502	1.4526	2	70.6508	1.56431	2	75.6305	16.6031	1.832	1.4526	1.31722	1.56431	1.6423	1.44076	0.877283	0.467261	0.621276	-0.188885
Q8IH64	Dolichyl-diphosphooligosaccharide--protein glycosyltransferase subunit 1 (Fragment) OS=Drosophila melanogaster GN=rho-5 PE=2 SV=1 - [Q8IH64_DROME]	84	17.52	5	1.12621	4	0.761149	0.898817	4	7.70654	1.02655	4	5.94153	0.989641	4	4.82485	42.2847	1.126	1.02655	0.898817	0.989641	1.07627	0.944229	0.877314	0.188948	0.0116261	-0.188835
Q9VZS5	60S ribosomal protein L28 OS=Drosophila melanogaster GN=RpL28 PE=1 SV=1 - [RL28_DROME]	157.717	40.28	7	1.14178	7	10.9807	0.929688	7	10.5176	1.1076	7	2.57041	1.044	7	10.0055	16.0191	1.142	1.1076	0.929688	1.044	1.1248	0.986843	0.877351	0.147006	0.0752797	-0.188774
Q9VZ69	IGF-II mRNA-binding protein OS=Drosophila melanogaster GN=Imp PE=1 SV=2 - [Q9VZ69_DROME]	254.899	18.55	7	1.18196	4	1.60539	0.9354	5	4.554	1.05488	5	2.24628	1.02747	5	3.72888	62.0905	1.182	1.05488	0.9354	1.02747	1.11844	0.981434	0.877503	0.222969	0.0672253	-0.188525
Q9VMQ7	Putative elongator complex protein 4 OS=Drosophila melanogaster GN=CG6907 PE=1 SV=1 - [ELP4_DROME]	124.747	11.9	4	1.01137	2	17.0586	0.772688	2	27.2983	0.949465	2	10.7924	0.947643	2	5.98274	48.6814	1.011	0.949465	0.772688	0.947643	0.980233	0.860166	0.877512	0.324721	-0.123059	-0.18851
P23696	Serine/threonine-protein phosphatase PP2A OS=Drosophila melanogaster GN=mts PE=2 SV=1 - [PP2A_DROME]	312.505	31.39	8	1.12441	2	1.43048	0.904213	2	7.17019	1.07945	2	5.30376	1.02963	2	2.97287	35.4463	1.124	1.07945	0.904213	1.02963	1.10172	0.966923	0.877644	0.180062	0.0456181	-0.188292
Q9VRL0	Cytochrome c1, isoform A OS=Drosophila melanogaster GN=Cyt-c1 PE=1 SV=1 - [Q9VRL0_DROME]	59.25	12.05	2	1.30778	1		0.935911	1		1.1293	1		1.20434	1		33.7433	1.308	1.1293	0.935911	1.20434	1.21865	1.07013	0.878123	0.454207	0.191533	-0.187505
Q9VKD3	Probable cysteine desulfurase, mitochondrial OS=Drosophila melanogaster GN=CG12264 PE=2 SV=1 - [NFS1_DROME]	46.95	5.19	2	1.11823	1		0.873149	1		1.05258	1		1.03408	1		51.0423	1.118	1.05258	0.873149	1.03408	1.08529	0.953613	0.878672	0.268777	0.0247775	-0.186604
Q9VMU4	60S ribosomal protein L37a OS=Drosophila melanogaster GN=RpL37A PE=1 SV=3 - [RL37A_DROME]	159.727	55.43	6	1.03617	6	8.40245	0.873471	6	5.27745	1.07593	6	5.64063	0.982424	6	5.70131	10.3044	1.036	1.07593	0.873471	0.982424	1.05597	0.927948	0.878766	0.158089	-0.0146603	-0.186449
P48598	Eukaryotic translation initiation factor 4E OS=Drosophila melanogaster GN=eIF-4E PE=1 SV=1 - [IF4E_DROME]	246.043	39	6	1.14853	3	2.77043	0.91103	3	9.26151	1.11941	3	6.04895	1.0855	3	0.421054	29.2055	1.149	1.11941	0.91103	1.0855	1.13421	0.998262	0.880142	0.264227	0.089587	-0.184192
A0AQ24	CG8844 protein OS=Drosophila melanogaster GN=CG8844 PE=4 SV=1 - [A0AQ24_DROME]	48.03	11.95	2	1.16623	2	11.4925	0.911659	2	5.59803	1.10204	2	6.84862	1.08496	2	3.67069	18.9202	1.166	1.10204	0.911659	1.08496	1.13402	0.998308	0.880326	0.279502	0.0895015	-0.18389
D2NUK5	IP16103p OS=Drosophila melanogaster GN=CG3760-RB PE=2 SV=1 - [D2NUK5_DROME]	87.7134	23.4	4	1.15865	2	6.82521	0.908051	2	0.952859	1.08684	2	5.32507	1.0702	2	2.27768	28.9334	1.159	1.08684	0.908051	1.0702	1.12292	0.989126	0.880853	0.270655	0.0757399	-0.183026
Q7KUB0	Isocitrate dehydrogenase [NADP] OS=Drosophila melanogaster GN=Idh PE=1 SV=1 - [Q7KUB0_DROME]	866.309	51.68	21	1.15037	12	10.2471	0.923588	12	5.64181	1.09196	12	8.65066	1.05133	12	7.87763	46.6308	1.15	1.09196	0.923588	1.05133	1.12098	0.987456	0.880888	0.197324	0.0732739	-0.18297
C8VUZ1	Aminopeptidase OS=Drosophila melanogaster GN=Psa-RA PE=2 SV=1 - [C8VUZ1_DROME]	84.43	6.12	4	1.18772	3	4.86358	0.95544	3	6.1009	1.10201	3	11.7029	1.06205	3	4.47667	99.25	1.188	1.10201	0.95544	1.06205	1.145	1.00874	0.880995	0.18491	0.103955	-0.182794
O77466	Thiolase OS=Drosophila melanogaster GN=Thiolase PE=2 SV=1 - [O77466_DROME]	544.409	34.54	10	1.1336	5	4.2268	0.873669	5	2.45589	1.00075	5	7.80109	1.00734	5	9.81973	50.5875	1.134	1.00075	0.873669	1.00734	1.06737	0.940506	0.88114	0.311028	0.00278693	-0.182557
O97102	Small ubiquitin-related modifier OS=Drosophila melanogaster GN=smt3 PE=1 SV=1 - [O97102_DROME]	89.53	44.44	4	1.08494	3	1.01851	0.900114	3	2.27664	1.07577	3	9.99146	1.00402	3	3.4942	10.118	1.085	1.07577	0.900114	1.00402	1.08039	0.952066	0.881228	0.133028	0.0203397	-0.182412
O18373	Selenide, water dikinase OS=Drosophila melanogaster GN=SelD PE=2 SV=1 - [SPS1_DROME]	144.39	17.59	5	1.28068	3	6.25274	0.981274	3	5.45021	1.03682	3	25.5044	1.06131	3	7.29885	43.4182	1.281	1.03682	0.981274	1.06131	1.15891	1.02129	0.881251	0.396225	0.121584	-0.182375
X2JAI4	DNA helicase OS=Drosophila melanogaster GN=Mcm3 PE=1 SV=1 - [X2JAI4_DROME]	237.78	5.01	3	1.23425	1		0.936128	2	26.8568	1.02842	2	5.21868	1.0582	2	17.8502	90.7331	1.234	1.02842	0.936128	1.0582	1.13121	0.997162	0.881498	0.378692	0.0868847	-0.18197
Q9VTU4	Eukaryotic translation initiation factor 3 subunit L OS=Drosophila melanogaster GN=CG5642 PE=2 SV=1 - [EIF3L_DROME]	226.975	15.58	8	1.12862	5	4.10933	0.91094	5	14.6626	1.05442	5	10.228	1.01403	6	16.3964	63.1824	1.129	1.05442	0.91094	1.01403	1.09171	0.962486	0.881634	0.179338	0.0357123	-0.181749
Q9VJD4	LD24721p OS=Drosophila melanogaster GN=Sgt PE=1 SV=1 - [Q9VJD4_DROME]	55.89	6.65	2	1.18533	2	12.1607	0.943364	2	6.2772	1.05954	2	14.8719	1.03639	2	0.0635746	36.2304	1.185	1.05954	0.943364	1.03639	1.12227	0.989877	0.882032	0.232106	0.0758696	-0.181097
Q8SXF0	Mitochondrial ribosomal protein S9 OS=Drosophila melanogaster GN=mRpS9 PE=1 SV=1 - [Q8SXF0_DROME]	117.177	6.58	2	1.13216	1		0.900551	1		1.03136	1		1.00824	1		45.2401	1.132	1.03136	0.900551	1.00824	1.08168	0.954396	0.882326	0.226279	0.0229678	-0.180617
Q9VVU2	GEO07453p1 OS=Drosophila melanogaster GN=RpL26 PE=1 SV=1 - [Q9VVU2_DROME]	113.785	42.95	8	1.14709	7	12.7076	0.946407	7	4.38679	1.09033	7	10.7192	1.02828	7	11.0656	17.2705	1.147	1.09033	0.946407	1.02828	1.11866	0.987345	0.882611	0.118694	0.0717019	-0.18015
Q9U915	Adenylate kinase OS=Drosophila melanogaster GN=Adk2 PE=1 SV=1 - [KAD2_DROME]	81.98	14.17	3	1.22176	4	4.08807	0.931467	4	3.80654	1.09719	4	5.90079	1.11562	4	13.0468	26.5259	1.222	1.09719	0.931467	1.11562	1.15959	1.02354	0.882672	0.345831	0.123594	-0.18005
P32392	Actin-related protein 3 OS=Drosophila melanogaster GN=Arp3 PE=2 SV=3 - [ARP3_DROME]	87.92	10.77	3	0.99355	1		0.707738	1		0.918007	1		0.980106	1		47.0028	0.994	0.918007	0.707738	0.980106	0.956004	0.843922	0.88276	0.511032	-0.154865	-0.179907
Q7KSQ0	LD46175p OS=Drosophila melanogaster GN=sea PE=1 SV=1 - [Q7KSQ0_DROME]	93.17	11.67	5	1.27592	4	3.13735	0.934411	4	0.946427	1.01637	4	4.13089	1.0896	4	0.267013	34.0719	1.276	1.01637	0.934411	1.0896	1.14619	1.01201	0.882934	0.46857	0.10703	-0.179622
Q7KLX3	GEO05407p1 OS=Drosophila melanogaster GN=Tapdelta PE=1 SV=1 - [Q7KLX3_DROME]	62.36	12.05	2	1.18005	2	8.12674	0.882722	2	4.22379	0.950828	2	0.878668	0.998711	2	3.1817	17.59	1.18	0.950828	0.882722	0.998711	1.06541	0.940717	0.882959	0.433989	0.00162326	-0.179582
Q9VTY2	Uncharacterized protein, isoform A OS=Drosophila melanogaster GN=anon-WO0172774.89 PE=1 SV=1 - [Q9VTY2_DROME]	163.796	19.24	5	1.12488	4	7.23413	0.932515	4	12.2219	1.0471	4	6.20286	0.986305	4	8.65067	35.7735	1.125	1.0471	0.932515	0.986305	1.08605	0.95941	0.883392	0.1159	0.0296557	-0.178874
O76742	CG5915 protein OS=Drosophila melanogaster GN=Rab7 PE=1 SV=1 - [O76742_DROME]	240.585	38.16	6	1.10366	3	8.31978	0.87796	3	6.60554	1.05944	3	5.74737	1.03353	3	6.10647	23.3165	1.104	1.05944	0.87796	1.03353	1.08172	0.955745	0.883543	0.25979	0.0240118	-0.178628
E2QCF1	ATP-citrate synthase OS=Drosophila melanogaster GN=ATPCL PE=1 SV=1 - [E2QCF1_DROME]	427.631	15.25	11	1.16549	2	7.49408	0.873567	3	0.342709	1.05999	5	4.77139	1.09233	5	23.2367	119.672	1.165	1.05999	0.873567	1.09233	1.1125	0.982949	0.883553	0.397454	0.064494	-0.178611
Q9VSL4	Glutathione S transferase O2, isoform B OS=Drosophila melanogaster GN=GstO2 PE=1 SV=2 - [Q9VSL4_DROME]	188.99	18.8	5	1.1198	2	14.9363	0.903138	2	6.33409	1.04666	2	7.24352	1.0134	2	1.53861	28.707	1.12	1.04666	0.903138	1.0134	1.08333	0.958268	0.88456	0.199524	0.0269857	-0.176969
Q9V948	HnRNP K protein homolog OS=Drosophila melanogaster GN=HnRNP-K PE=2 SV=3 - [Q9V948_DROME]	131.253	7.35	3	1.12745	3	31.061	0.814881	3	0.801682	0.962358	3	7.34163	1.0338	3	6.46803	49.5934	1.127	0.962358	0.814881	1.0338	1.04468	0.92434	0.884807	0.472264	-0.0252228	-0.176565
Q9VD58	CG6439, isoform A OS=Drosophila melanogaster GN=CG6439 PE=1 SV=1 - [Q9VD58_DROME]	224.89	23.24	6	1.20701	3	6.36215	0.908215	3	0.473897	0.95863	3	2.82385	1.00933	3	1.02072	40.3559	1.207	0.95863	0.908215	1.00933	1.08281	0.958775	0.885446	0.452575	0.0270251	-0.175523
Q9VNB9	GEO07455p1 OS=Drosophila melanogaster GN=RpL35A PE=1 SV=1 - [Q9VNB9_DROME]	67.05	26.75	6	1.21737	6	12.1772	0.970397	6	12.5424	1.08837	6	11.8528	1.07116	6	11.3438	17.6447	1.217	1.08837	0.970397	1.07116	1.15269	1.02078	0.885566	0.247763	0.117337	-0.175329
Q9VXK7	LD31474p OS=Drosophila melanogaster GN=ND-20 PE=2 SV=1 - [Q9VXK7_DROME]	71.2667	21.27	3	1.1589	2	14.3368	0.871187	2	0.697864	1.05697	2	8.19911	1.0913	2	8.186	24.5776	1.159	1.05697	0.871187	1.0913	1.10799	0.981245	0.885611	0.405787	0.0603129	-0.175255
Q9VKM3	ATP synthase, isoform A OS=Drosophila melanogaster GN=ATPsynG PE=1 SV=1 - [Q9VKM3_DROME]	62.789	37.37	3	1.09076	2	13.7973	0.898196	2	15.2997	1.0744	2	3.17337	1.01957	2	10.1849	10.8649	1.091	1.0744	0.898196	1.01957	1.0827	0.958881	0.88564	0.180606	0.0270274	-0.175208
F6JQ95	CG3024 (Fragment) OS=Drosophila melanogaster GN=CG3024 PE=4 SV=1 - [F6JQ95_DROME]	53.0433	10.88	3	1.14611	1		0.883674	1		0.977953	1		0.997672	2	2.42475	38.1727	1.146	0.977953	0.883674	0.997672	1.06198	0.940673	0.885776	0.354661	-0.000741622	-0.174987
P13496	Dynactin subunit 1 OS=Drosophila melanogaster GN=Gl PE=1 SV=2 - [DCTN1_DROME]	54.2779	1.58	2	1.02241	2	5.72718	0.812739	2	7.57081	0.929693	2	1.3323	0.917858	2	3.80889	141.131	1.022	0.929693	0.812739	0.917858	0.975846	0.865299	0.886716	0.254791	-0.122002	-0.173456
Q9V3V6	26S proteasome regulatory complex subunit p50 OS=Drosophila melanogaster GN=Rpt5 PE=1 SV=1 - [Q9V3V6_DROME]	727.21	37.85	12	1.31169	2	7.53352	0.975754	2	7.10365	1.15739	2	13.3037	1.21399	2	1.20372	47.7767	1.312	1.15739	0.975754	1.21399	1.2347	1.09487	0.886754	0.428603	0.21746	-0.173394
Q9VMA3	Protein cup OS=Drosophila melanogaster GN=cup PE=1 SV=3 - [CUP_DROME]	452.474	18.17	14	1.10657	6	10.6557	0.892405	6	8.02262	1.10556	6	9.33369	1.06979	6	11.587	125.594	1.107	1.10556	0.892405	1.06979	1.10628	0.981097	0.886841	0.293595	0.0590935	-0.173252
Q9VQL1	LP20978p OS=Drosophila melanogaster GN=SerRS PE=1 SV=1 - [Q9VQL1_DROME]	418.582	27.94	10	1.09401	3	5.57662	0.886587	3	11.4338	1.05794	3	5.96293	1.02399	3	7.74084	56.4197	1.094	1.05794	0.886587	1.02399	1.07597	0.955289	0.88784	0.231411	0.0198229	-0.171628
Q9W0S7	LD20211p OS=Drosophila melanogaster GN=Tudor-SN PE=1 SV=1 - [Q9W0S7_DROME]	757.55	33.15	25	1.26197	17	8.64283	0.923907	17	11.471	1.03032	17	8.26895	1.11133	17	6.85888	103.037	1.262	1.03032	0.923907	1.11133	1.14616	1.01762	0.887849	0.479223	0.111002	-0.171613
Q7K3B7	LD40177p OS=Drosophila melanogaster GN=CG11208 PE=1 SV=1 - [Q7K3B7_DROME]	365.7	23.59	9	1.10579	4	9.76678	0.840589	4	7.75882	0.957816	4	8.33304	0.992155	4	3.38395	62.2249	1.106	0.957816	0.840589	0.992155	1.03191	0.916372	0.888037	0.389492	-0.0403403	-0.171309
Q9W3Y3	CG3226 OS=Drosophila melanogaster GN=CG3226 PE=1 SV=1 - [Q9W3Y3_DROME]	297.691	30.87	6	1.13658	3	1.60505	0.861895	3	2.76971	1.11953	3	3.89211	1.14218	3	11.2982	25.7673	1.137	1.11953	0.861895	1.14218	1.12826	1.00204	0.888124	0.463555	0.0885213	-0.171166
Q9W2X6	ATP synthase, delta subunit, isoform A OS=Drosophila melanogaster GN=ATPsyndelta PE=1 SV=1 - [Q9W2X6_DROME]	424.87	52.87	7	1.1149	3	5.17109	0.886335	3	2.20087	1.07132	3	1.17327	1.05641	3	3.96803	16.7177	1.115	1.07132	0.886335	1.05641	1.09316	0.971372	0.88859	0.299747	0.0433012	-0.170411
P53034	Replication factor C subunit 2 OS=Drosophila melanogaster GN=RfC4 PE=2 SV=1 - [RFC2_DROME]	166.34	16.92	4	1.19799	2	7.08194	0.919301	3	6.10411	1.1291	3	13.4908	1.14909	3	4.4202	37.1495	1.198	1.1291	0.919301	1.14909	1.16355	1.0342	0.888826	0.393622	0.133523	-0.170027
Q27331	V-type proton ATPase catalytic subunit A isoform 2 OS=Drosophila melanogaster GN=Vha68-2 PE=1 SV=2 - [VATA2_DROME]	843.77	42.02	18	1.10289	5	15.7102	0.848038	5	18.961	0.992376	7	11.6269	1.01496	7	12.517	68.2585	1.103	0.992376	0.848038	1.01496	1.04769	0.931501	0.889101	0.365679	-0.0175808	-0.16958
Q9VS34	60S ribosomal protein L18 OS=Drosophila melanogaster GN=RpL18 PE=1 SV=1 - [RL18_DROME]	212.89	28.72	4	1.15841	3	3.46447	0.887762	3	6.98324	1.03415	3	0.518141	1.06142	3	3.48799	21.6511	1.158	1.03415	0.887762	1.06142	1.09608	0.974592	0.889165	0.372712	0.0476088	-0.169478
Q8T0M9	Aspartate aminotransferase OS=Drosophila melanogaster GN=Got2 PE=2 SV=1 - [Q8T0M9_DROME]	398.449	43.51	13	1.23039	6	11.7559	0.984485	6	3.75995	1.14094	6	5.18408	1.12368	6	13.6365	43.6676	1.23	1.14094	0.984485	1.12368	1.18547	1.05408	0.88917	0.252766	0.160726	-0.16947
P45437	Coatomer subunit beta OS=Drosophila melanogaster GN=betaCOP PE=2 SV=2 - [COPB_DROME]	143.523	5.91	4	1.0236	2	11.8997	0.812219	2	3.51416	0.91561	2	7.17641	0.912661	2	1.87897	107.339	1.024	0.91561	0.812219	0.912661	0.969805	0.86244	0.889292	0.283369	-0.128869	-0.169271
P41375	Eukaryotic translation initiation factor 2 subunit 2 OS=Drosophila melanogaster GN=eIF-2beta PE=1 SV=1 - [IF2B_DROME]	50.8933	11.54	4	1.09091	4	13.4642	0.799452	4	14.7441	1.0035	4	4.3301	1.06333	4	6.72338	35.1958	1.091	1.0035	0.799452	1.06333	1.04725	0.931391	0.889367	0.492247	-0.0179665	-0.169149
Q8MT58	RE11562p OS=Drosophila melanogaster GN=CG17337 PE=1 SV=1 - [Q8MT58_DROME]	485.89	34.73	11	1.16317	5	3.72789	0.922216	5	6.21296	1.09305	5	4.49936	1.08492	5	1.06446	53.1303	1.163	1.09305	0.922216	1.08492	1.12803	1.00357	0.889666	0.29507	0.0894679	-0.168665
Q9U9Q4	Eukaryotic translation initiation factor 3 subunit H OS=Drosophila melanogaster GN=eIF-3p40 PE=1 SV=2 - [EIF3H_DROME]	150.913	18.64	5	1.1941	2	0.199837	0.922315	2	5.73301	1.03608	2	0.347891	1.06318	2	0.0733124	38.3832	1.194	1.03608	0.922315	1.06318	1.11504	0.992745	0.890321	0.367165	0.0732965	-0.167602
Q7KMP8	26S proteasome regulatory complex subunit p39A OS=Drosophila melanogaster GN=Rpn9 PE=1 SV=1 - [Q7KMP8_DROME]	366.516	28.53	8	1.19619	6	10.9284	0.91888	6	3.38448	1.02391	6	6.84986	1.05816	6	8.02945	43.7386	1.196	1.02391	0.91888	1.05816	1.10996	0.988518	0.890591	0.387055	0.0669211	-0.167165
O17445	60S ribosomal protein L15 OS=Drosophila melanogaster GN=RpL15 PE=1 SV=1 - [RL15_DROME]	139.151	23.53	5	1.18798	5	3.8237	0.946073	5	8.35531	1.13709	5	15.9464	1.12528	5	10.6344	24.3102	1.188	1.13709	0.946073	1.12528	1.16255	1.03568	0.890869	0.306309	0.133931	-0.166715
P46223	60S ribosomal protein L7a OS=Drosophila melanogaster GN=RpL7A PE=1 SV=2 - [RL7A_DROME]	377.482	35.42	12	1.10419	8	8.8372	0.891228	8	1.61811	1.08862	8	4.72891	1.06215	8	2.72058	30.7127	1.104	1.08862	0.891228	1.06215	1.09631	0.976688	0.890887	0.297974	0.0493131	-0.166686
P17917	Proliferating cell nuclear antigen OS=Drosophila melanogaster GN=PCNA PE=1 SV=2 - [PCNA_DROME]	356.603	50	10	1.16428	6	6.92751	0.925892	6	7.86673	1.11021	6	6.3969	1.1002	6	3.219	28.8111	1.164	1.11021	0.925892	1.1002	1.13711	1.01305	0.890899	0.306805	0.102033	-0.166666
Q9W445	Malignant T-cell-amplified sequence 1 homolog OS=Drosophila melanogaster GN=MCTS1 PE=1 SV=1 - [MCTS1_DROME]	75.67	16.48	2	1.10687	1		0.85834	1		1.01038	1		1.02913	1		20.3347	1.107	1.01038	0.85834	1.02913	1.05869	0.943733	0.891414	0.361999	-0.000632648	-0.165832
O18404	3-hydroxyacyl-CoA dehydrogenase type-2 OS=Drosophila melanogaster GN=scu PE=1 SV=1 - [HCD2_DROME]	839.228	70.59	12	1.14548	5	6.17438	0.869594	7	11.5753	1.00214	7	2.96242	1.04464	7	5.36205	26.8882	1.145	1.00214	0.869594	1.04464	1.07357	0.957114	0.891524	0.41095	0.0195904	-0.165654
Q24251	ATP synthase subunit d, mitochondrial OS=Drosophila melanogaster GN=ATPsynD PE=2 SV=2 - [ATP5H_DROME]	288.11	39.33	7	1.18486	6	8.76923	0.925698	6	5.77607	1.10105	6	4.64809	1.11335	6	10.2682	20.1881	1.185	1.10105	0.925698	1.11335	1.14302	1.01952	0.891951	0.352515	0.110375	-0.164964
Q24009	Protein bicaudal C OS=Drosophila melanogaster GN=BicC PE=1 SV=2 - [BICC_DROME]	118.03	7.85	3							1.16111	1		1.03576	1		97.7876		1.16111		1.03576	1.16111	1.03576	0.892049	#DIV/0!	0.133096	-0.164805
Q9VE79	Uncharacterized protein OS=Drosophila melanogaster GN=CG14309 PE=1 SV=2 - [Q9VE79_DROME]	399.21	18.01	13	1.01961	7	12.7485	0.859271	7	21.755	1.08445	7	4.27374	1.01807	7	7.19854	110.543	1.02	1.08445	0.859271	1.01807	1.05223	0.938669	0.89208	0.316224	-0.00893441	-0.164755
X2JEX7	Ubiquitin-specific protease 7, isoform C OS=Drosophila melanogaster GN=Usp7 PE=3 SV=1 - [X2JEX7_DROME]	64.36	4.36	4	1.08045	1		0.86478	1		1.0488	2	0.894659	1.03546	2	2.07904	129.965	1.08	1.0488	0.86478	1.03546	1.0644	0.950119	0.892634	0.318409	0.00811022	-0.16386
Q9VXN4	Probable arginine--tRNA ligase, cytoplasmic OS=Drosophila melanogaster GN=ArgRS PE=2 SV=1 - [SYRC_DROME]	217.291	9.47	5	1.1687	3	0.851747	0.929501	3	0.283697	1.02375	3	13.4103	1.02789	3	17.2164	75.5291	1.169	1.02375	0.929501	1.02789	1.09637	0.978695	0.892665	0.311777	0.0508356	-0.163809
Q24407	ATP synthase-coupling factor 6, mitochondrial OS=Drosophila melanogaster GN=ATPsynCf6 PE=3 SV=1 - [ATP5J_DROME]	108.197	20.75	2	1.12716	3	3.651	0.868709	3	8.72147	1.01431	3	3.70614	1.04297	3	1.91547	11.9283	1.127	1.01431	0.868709	1.04297	1.07065	0.95584	0.892762	0.383783	0.0166671	-0.163652
Q9VK69	T-complex protein 1 subunit delta OS=Drosophila melanogaster GN=CCT4 PE=1 SV=1 - [Q9VK69_DROME]	625.007	45.78	17	1.07786	8	13.3271	0.873585	8	7.8967	1.05578	8	8.64192	1.0315	8	8.6532	57.0802	1.078	1.05578	0.873585	1.0315	1.06689	0.952543	0.892822	0.287978	0.0116345	-0.163556
Q24186	40S ribosomal protein S5a OS=Drosophila melanogaster GN=RpS5a PE=1 SV=1 - [RS5A_DROME]	209.157	26.75	6	1.20147	1		0.911602	1		0.923477	1		0.985262	1		25.4183	1.201	0.923477	0.911602	0.985262	1.06224	0.948432	0.892861	0.511042	0.00536206	-0.163492
P00334	Alcohol dehydrogenase OS=Drosophila melanogaster GN=Adh PE=1 SV=2 - [ADH_DROME]	1384.24	85.55	14	1.09831	5	12.6712	0.910723	5	8.40985	1.01882	5	3.83661	0.979487	5	1.08207	27.7439	1.098	1.01882	0.910723	0.979487	1.05841	0.945105	0.892946	0.163257	0.000224396	-0.163355
Q9V436	26S proteasome regulatory complex subunit p30 OS=Drosophila melanogaster GN=Rpn12 PE=1 SV=1 - [Q9V436_DROME]	182.64	19.7	4	1.09947	2	0.337953	0.839855	2	2.39274	1.00876	2	2.7376	1.04354	2	1.45094	30.2058	1.099	1.00876	0.839855	1.04354	1.05388	0.941699	0.893553	0.419923	-0.00547469	-0.162375
Q9VAC1	CG7920, isoform A OS=Drosophila melanogaster GN=CG7920 PE=1 SV=1 - [Q9VAC1_DROME]	416.735	29.77	11	1.1637	7	1.04563	0.931796	7	3.00071	1.10837	7	4.67102	1.09904	7	6.63258	51.8216	1.164	1.10837	0.931796	1.09904	1.13619	1.01542	0.893708	0.304111	0.103137	-0.162125
Q0E993	Valyl-tRNA synthetase, isoform A OS=Drosophila melanogaster GN=ValRS PE=1 SV=1 - [Q0E993_DROME]	321.373	10.58	9	1.12853	4	8.72467	0.884878	4	10.5723	1.07159	7	7.36333	1.0829	7	2.87743	118.179	1.129	1.07159	0.884878	1.0829	1.10029	0.983887	0.894203	0.37603	0.0572275	-0.161325
M9PF14	Trailer hitch, isoform C OS=Drosophila melanogaster GN=tral PE=1 SV=1 - [M9PF14_DROME]	1058.91	44.97	19	1.02645	5	6.73699	0.882687	6	8.63477	1.08095	6	7.75833	1.00164	6	9.24923	69.7109	1.026	1.08095	0.882687	1.00164	1.05348	0.942165	0.894339	0.231427	-0.00539579	-0.161107
O18388	Importin subunit beta OS=Drosophila melanogaster GN=Fs(2)Ket PE=2 SV=2 - [IMB_DROME]	1037.08	41.63	24	1.17893	7	8.79185	0.931761	7	7.22776	1.04435	9	6.69029	1.05691	10	7.83386	98.6316	1.179	1.04435	0.931761	1.05691	1.11167	0.994333	0.894447	0.329918	0.0722676	-0.160932
A0AQH0	Proteasome subunit beta type OS=Drosophila melanogaster GN=Prosbeta1 PE=1 SV=1 - [A0AQH0_DROME]	328.153	35.27	5	1.15535	2	15.8301	0.845079	2	1.47047	0.981662	2	5.41035	1.06642	2	3.48864	24.2488	1.155	0.981662	0.845079	1.06642	1.06833	0.95575	0.89462	0.507217	0.0150319	-0.160653
O16797	60S ribosomal protein L3 OS=Drosophila melanogaster GN=RpL3 PE=1 SV=3 - [RL3_DROME]	350.548	41.35	14	1.18715	9	5.27853	0.950262	9	7.75969	1.10161	9	7.8364	1.09856	9	11.5225	46.8861	1.187	1.10161	0.950262	1.09856	1.14431	1.02441	0.895224	0.296146	0.114634	-0.15968
Q9VHI8	Uncharacterized protein, isoform A OS=Drosophila melanogaster GN=CG11980 PE=1 SV=2 - [Q9VHI8_DROME]	245.669	23.48	5	1.2275	1		0.961684	1		1.04174	1		1.07079	1		39.1939	1.228	1.04174	0.961684	1.07079	1.13487	1.01624	0.895465	0.386335	0.10288	-0.159291
Q8STG9	DSec61alpha OS=Drosophila melanogaster GN=Sec61alpha PE=1 SV=1 - [Q8STG9_DROME]	127.63	12.61	4	1.28606	2	2.1213	0.992246	2	1.95597	1.0827	2	4.77597	1.12898	2	1.9277	52.1505	1.286	1.0827	0.992246	1.12898	1.18435	1.06061	0.895522	0.41878	0.164495	-0.1592
Q9W414	Regulatory particle triple-A ATPase 4 OS=Drosophila melanogaster GN=Rpt4 PE=1 SV=3 - [Q9W414_DROME]	645.283	45.34	13	1.13061	8	3.25488	0.90287	8	6.53455	1.02852	8	4.71035	1.03204	8	3.77868	44.8828	1.131	1.02852	0.90287	1.03204	1.07976	0.967454	0.895989	0.30624	0.0314882	-0.158448
A0A0B4KHW3	Aralar1, isoform F OS=Drosophila melanogaster GN=aralar1 PE=1 SV=1 - [A0A0B4KHW3_DROME]	198.807	13.4	6	1.05816	3	8.60437	0.838004	3	0.0848686	0.978827	3	2.45483	0.98714	3	0.876132	76.5727	1.058	0.978827	0.838004	0.98714	1.01841	0.912572	0.896072	0.33664	-0.0528331	-0.158313
Q9W1B9	GEO07602p1 OS=Drosophila melanogaster GN=RpL12 PE=1 SV=1 - [Q9W1B9_DROME]	389.066	53.33	7	1.2428	3	3.12043	0.957546	5	5.36465	1.06448	5	2.43173	1.1106	5	8.95115	17.6625	1.243	1.06448	0.957546	1.1106	1.15374	1.03408	0.89628	0.415864	0.127331	-0.157979
Q9VB64	Uncharacterized protein, isoform A OS=Drosophila melanogaster GN=CG42813 PE=1 SV=3 - [Q9VB64_DROME]	93.07	15.57	2	1.26617	1		1.00188	1		1.07767	1		1.09878	1		23.5509	1.266	1.07767	1.00188	1.09878	1.17184	1.05033	0.896312	0.369966	0.149806	-0.157927
Q8MLS2	Ribose-5-phosphate isomerase, isoform B OS=Drosophila melanogaster GN=Rpi PE=1 SV=3 - [Q8MLS2_DROME]	449.57	43.98	7	1.12697	1		0.902584	1		1.05505	3	5.34468	1.0533	3	1.53957	26.5176	1.127	1.05505	0.902584	1.0533	1.09103	0.977943	0.896353	0.308388	0.0467539	-0.157862
Q0E8X8	FI01416p OS=Drosophila melanogaster GN=CG13551 PE=1 SV=1 - [Q0E8X8_DROME]	147.48	35.51	4	1.18198	3	1.67321	0.949067	3	0.431451	1.09077	3	2.01559	1.08873	3	1.33534	11.9411	1.182	1.09077	0.949067	1.08873	1.13638	1.0189	0.896614	0.294311	0.105728	-0.157442
Q9GQ89	Eukaryotic initiation factor eIF2B alpha subunit OS=Drosophila melanogaster GN=eIF2Balpha PE=2 SV=1 - [Q9GQ89_DROME]	23.5	9.33	2	1.16237	1		0.8923	1		1.02483	1		1.0686	1		33.7046	1.162	1.02483	0.8923	1.0686	1.09342	0.980449	0.896684	0.418261	0.0501792	-0.157328
Q8SWQ9	RE37107p OS=Drosophila melanogaster GN=CG18861 PE=2 SV=1 - [Q8SWQ9_DROME]	672.726	28.54	21	1.04625	11	19.3792	0.846075	11	19.9774	1.07319	13	12.3962	1.05591	13	9.79505	120.756	1.046	1.07319	0.846075	1.05591	1.05959	0.950991	0.897505	0.41256	0.00550816	-0.156009
Q24560	Tubulin beta-1 chain OS=Drosophila melanogaster GN=betaTub56D PE=1 SV=2 - [TBB1_DROME]	1535.4	60.4	21	1.0686	15	13.6731	0.87475	16	6.48622	1.02673	18	12.4518	1.00804	20	10.2165	50.1151	1.069	1.02673	0.87475	1.00804	1.04787	0.941394	0.89839	0.267224	-0.009837	-0.154586
Q9VAN0	Probable phosphoserine aminotransferase OS=Drosophila melanogaster GN=CG11899 PE=2 SV=1 - [SERC_DROME]	422.128	35.99	10	1.15812	5	8.37282	0.912719	5	5.76071	1.07524	5	8.28527	1.09388	5	2.41207	39.5153	1.158	1.07524	0.912719	1.09388	1.11662	1.0033	0.898512	0.373085	0.0819456	-0.15439
P49630	60S ribosomal protein L36 OS=Drosophila melanogaster GN=RpL36 PE=1 SV=1 - [RL36_DROME]	86.2974	33.04	5	1.07933	4	12.0719	0.89777	4	8.86578	1.05838	4	4.10594	1.02315	4	5.40894	13.4937	1.079	1.05838	0.89777	1.02315	1.06869	0.96046	0.898728	0.230586	0.0188199	-0.154044
Q9XYZ5	DNA damage-binding protein 1 OS=Drosophila melanogaster GN=pic PE=1 SV=1 - [DDB1_DROME]	98.59	2.81	3	1.03143	2	15.4912	0.78522	2	17.0162	0.878578	2	1.79088	0.931115	2	14.4563	125.965	1.031	0.878578	0.78522	0.931115	0.954789	0.858168	0.898803	0.456415	-0.143707	-0.153923
O62621	Coatomer subunit beta' OS=Drosophila melanogaster GN=beta'COP PE=2 SV=2 - [COPB2_DROME]	135.57	6.13	3	1.17723	1		0.873329	1		1.03357	1		1.11435	1		102.648	1.177	1.03357	0.873329	1.11435	1.10529	0.993838	0.899169	0.510099	0.0677507	-0.153336
Q9VV60	Tyrosine--tRNA ligase OS=Drosophila melanogaster GN=TyrRS PE=1 SV=1 - [Q9VV60_DROME]	249.18	25.14	10	1.1892	6	2.47974	0.913198	6	11.5158	1.03849	6	7.30989	1.08986	6	1.35421	58.1225	1.189	1.03849	0.913198	1.08986	1.11375	1.00153	0.899241	0.435525	0.0788109	-0.153221
Q7K2G1	Proteasomal ubiquitin receptor ADRM1 homolog OS=Drosophila melanogaster GN=Rpn13 PE=1 SV=1 - [ADRM1_DROME]	611.155	34.19	6	1.10958	1		0.872287	1		0.984376	1		1.01178	1		41.9864	1.11	0.984376	0.872287	1.01178	1.04719	0.942032	0.899582	0.379036	-0.00981607	-0.152673
P48605	T-complex protein 1 subunit gamma OS=Drosophila melanogaster GN=Cctgamma PE=2 SV=2 - [TCPG_DROME]	792.54	48.9	24	1.12685	16	9.85136	0.881224	17	14.444	1.02264	17	5.70288	1.0529	17	8.26459	59.3573	1.127	1.02264	0.881224	1.0529	1.07482	0.967063	0.899744	0.395668	0.0278888	-0.152413
Q9VUB8	Endosulfine, isoform A OS=Drosophila melanogaster GN=endos PE=1 SV=1 - [Q9VUB8_DROME]	148.547	36.97	4	1.07292	4	7.32295	0.904226	4	3.29817	1.10955	4	6.4132	1.05971	6	6.32156	12.9415	1.073	1.10955	0.904226	1.05971	1.09128	0.981967	0.899834	0.30454	0.0498817	-0.15227
Q9VLC5	Aldehyde dehydrogenase OS=Drosophila melanogaster GN=Aldh PE=1 SV=1 - [Q9VLC5_DROME]	760.559	47.5	13	1.0991	4	1.50638	0.879046	4	7.89639	1.07835	4	1.86702	1.08065	4	3.44206	56.983	1.099	1.07835	0.879046	1.08065	1.08867	0.979846	0.900036	0.395193	0.0465997	-0.151946
Q9VH07	RuvB-like helicase 1 OS=Drosophila melanogaster GN=pont PE=1 SV=1 - [RUVB1_DROME]	288.886	24.12	8	1.05392	4	6.42028	0.883332	4	21.542	1.06692	4	4.61303	1.02638	5	12.7539	50.2106	1.054	1.06692	0.883332	1.02638	1.06046	0.954857	0.900418	0.279241	0.00902318	-0.151333
D3DMY5	AT09839p (Fragment) OS=Drosophila melanogaster GN=14-3-3epsilon-RD PE=2 SV=1 - [D3DMY5_DROME]	620.524	63.71	17	1.15701	10	3.47685	0.945284	10	7.06835	1.08905	10	4.07424	1.07721	11	8.5299	29.5166	1.157	1.08905	0.945284	1.07721	1.12303	1.01125	0.900466	0.270911	0.0917632	-0.151257
P98163	Putative vitellogenin receptor OS=Drosophila melanogaster GN=yl PE=1 SV=2 - [YL_DROME]	1017.57	21.42	29	1.15195	13	6.58213	0.899879	13	10.2378	1.06523	14	4.16536	1.09864	14	4.34579	219.377	1.152	1.06523	0.899879	1.09864	1.10862	0.999257	0.901354	0.419378	0.0738444	-0.149834
B4F5V0	CG1751-PA OS=Drosophila melanogaster GN=CG1751 PE=4 SV=1 - [B4F5V0_DROME]	32.92	9.05	2	1.19438	2	0.723275	0.902433	2	5.63932	0.990175	2	4.93459	1.06714	2	1.56293	22.2365	1.194	0.990175	0.902433	1.06714	1.09209	0.984785	0.901745	0.498881	0.0524842	-0.149208
P41126	60S ribosomal protein L13 OS=Drosophila melanogaster GN=RpL13 PE=1 SV=1 - [RL13_DROME]	251.852	42.2	10	1.12332	8	10.6449	0.92177	8	5.22917	1.06785	8	11.0531	1.05406	8	8.25372	24.9358	1.123	1.06785	0.92177	1.05406	1.09542	0.987916	0.901858	0.272356	0.0569738	-0.149028
P52029	Glucose-6-phosphate isomerase OS=Drosophila melanogaster GN=Pgi PE=2 SV=2 - [G6PI_DROME]	393.587	24.73	10	1.079	3	13.9217	0.910051	3	5.7392	1.16791	3	1.95298	1.11726	3	0.468765	62.2999	1.079	1.16791	0.910051	1.11726	1.12346	1.01365	0.902264	0.432807	0.0937549	-0.148378
M9PE30	Transgelin OS=Drosophila melanogaster GN=Chd64 PE=1 SV=1 - [M9PE30_DROME]	293.213	36.57	4	1.38541	1		1.0512	1		0.861033	1		0.975348	1		19.3937	1.385	0.861033	1.0512	0.975348	1.12302	1.01327	0.902279	0.718693	0.0932021	-0.148355
Q24506	Sterol carrier protein x OS=Drosophila melanogaster GN=ScpX PE=2 SV=1 - [Q24506_DROME]	135.117	7.92	3	1.12537	2	8.96794	0.869473	2	4.53875	1.00948	2	5.3674	1.05762	2	6.44613	58.8168	1.125	1.00948	0.869473	1.05762	1.06724	0.963544	0.902838	0.446708	0.0201526	-0.147461
Q9W2D9	Eukaryotic translation initiation factor 3 subunit K OS=Drosophila melanogaster GN=CG10306 PE=2 SV=1 - [EIF3K_DROME]	377.21	42.79	7	1.03524	2	0.491026	0.778547	2	4.62099	1.02169	2	1.26833	1.07834	2	3.68988	25.6491	1.035	1.02169	0.778547	1.07834	1.02834	0.928443	0.902853	0.574049	-0.0333956	-0.147437
Q4V3F7	IP10437p (Fragment) OS=Drosophila melanogaster GN=BcDNA:GH10614 PE=2 SV=1 - [Q4V3F7_DROME]	150.817	21.9	6	1.13459	5	9.62931	0.936271	5	8.48026	1.11727	5	6.52372	1.09792	5	7.2263	36.1684	1.135	1.11727	0.936271	1.09792	1.12614	1.0171	0.903173	0.311907	0.0979186	-0.146926
Q9XYU0	DNA replication licensing factor Mcm7 OS=Drosophila melanogaster GN=Mcm7 PE=1 SV=1 - [MCM7_DROME]	194.071	13.19	6	0.953996	2	13.9431	0.689072	2	46.7258	1.01009	2	5.24239	1.08539	2	9.13238	81.2324	0.954	1.01009	0.689072	1.08539	0.982046	0.887233	0.903454	0.682362	-0.0993757	-0.146477
Q9W330	Phosphotransferase OS=Drosophila melanogaster GN=Hex-A PE=1 SV=1 - [Q9W330_DROME]	149.43	11.46	5	1.1234	4	13.4565	0.924019	4	12.5127	0.998381	4	10.8108	0.992637	4	13.1487	59.1908	1.123	0.998381	0.924019	0.992637	1.06069	0.958328	0.903495	0.28676	0.0117979	-0.146412
Q9VTE5	Probable prefoldin subunit 2 OS=Drosophila melanogaster GN=l(3)01239 PE=2 SV=1 - [PFD2_DROME]	49.75	30.77	4	1.08557	3	3.56974	0.831569	3	9.39713	1.00269	4	6.85837	1.05569	4	8.74681	16.1933	1.086	1.00269	0.831569	1.05569	1.04434	0.943628	0.903561	0.488227	-0.0105577	-0.146305
Q9VGW6	DNA replication licensing factor Mcm5 OS=Drosophila melanogaster GN=Mcm5 PE=1 SV=1 - [MCM5_DROME]	303.726	19.92	9	1.10662	4	10.394	0.857797	4	4.53016	0.992314	4	1.30108	1.03987	4	0.452461	82.206	1.107	0.992314	0.857797	1.03987	1.04966	0.948831	0.903944	0.447618	-0.00292952	-0.145694
Q9XZJ4	Proteasome subunit alpha type-6 OS=Drosophila melanogaster GN=Prosalpha1 PE=1 SV=2 - [PSA6_DROME]	166.697	20.9	5	1.13005	7	2.68636	0.896667	7	6.65738	1.0622	7	6.39563	1.08643	7	3.16441	27.1448	1.13	1.0622	0.896667	1.08643	1.0961	0.991546	0.904613	0.408404	0.0600653	-0.144627
Q9VEP6	Adenylosuccinate lyase OS=Drosophila melanogaster GN=AdSL PE=1 SV=1 - [Q9VEP6_DROME]	174.13	15.18	6	1.07259	1		0.854091	2	5.20934	0.987104	2	14.263	1.00983	2	2.88707	53.7638	1.073	0.987104	0.854091	1.00983	1.03005	0.931963	0.904772	0.384998	-0.0294695	-0.144373
Q9NFX2	Aconitate hydratase OS=Drosophila melanogaster GN=Irp-1B PE=2 SV=1 - [Q9NFX2_DROME]	494.147	19.58	12	1.12225	6	12.2129	0.947112	6	10.0531	1.09571	6	8.41633	1.05944	6	7.91681	98.5175	1.122	1.09571	0.947112	1.05944	1.10885	1.00328	0.904785	0.208679	0.0768939	-0.144353
E1JHR5	Enolase, isoform F OS=Drosophila melanogaster GN=Eno PE=1 SV=1 - [E1JHR5_DROME]	1997.31	73.9	28	1.14609	16	5.99207	0.893346	16	4.94216	1.05502	17	4.78541	1.09881	17	6.28021	46.633	1.146	1.05502	0.893346	1.09881	1.10051	0.99608	0.905109	0.450777	0.0662527	-0.143837
Q9VL78	FK506-binding protein 59 OS=Drosophila melanogaster GN=FKBP59 PE=1 SV=1 - [FKB59_DROME]	458.524	41.23	16	1.15399	11	5.7356	0.913409	11	11.7505	1.08766	11	10.5251	1.11568	11	5.02041	48.7646	1.154	1.08766	0.913409	1.11568	1.12083	1.01454	0.90517	0.423175	0.0927001	-0.14374
Q7KNF3	Hsp90-related protein TRAP1 OS=Drosophila melanogaster GN=Trap1 PE=2 SV=1 - [Q7KNF3_DROME]	126.47	5.69	3	1.13458	1		0.922173	1		1.02152	1		1.02988	1		77.3702	1.135	1.02152	0.922173	1.02988	1.07826	0.976025	0.905185	0.321305	0.0368476	-0.143716
Q9VA91	40S ribosomal protein S7 OS=Drosophila melanogaster GN=RpS7 PE=1 SV=1 - [RS7_DROME]	414.587	59.79	13	1.12314	10	21.794	0.867565	10	17.3273	0.98837	10	6.11356	1.04394	11	6.64749	22.1563	1.123	0.98837	0.867565	1.04394	1.05569	0.955751	0.905337	0.462772	0.00644314	-0.143473
X2JB48	Stress-sensitive B, isoform E OS=Drosophila melanogaster GN=sesB PE=1 SV=1 - [X2JB48_DROME]	854.871	70.57	22	1.20927	19	6.96693	0.941528	19	7.58321	1.04716	19	5.19806	1.10107	21	6.97891	32.8881	1.209	1.04716	0.941528	1.10107	1.12808	1.0213	0.905343	0.446558	0.102136	-0.143463
P29310	14-3-3 protein zeta OS=Drosophila melanogaster GN=14-3-3zeta PE=1 SV=1 - [1433Z_DROME]	478.517	56.85	12	1.19981	5	7.67994	0.958086	5	7.77249	0.976333	5	14.0919	1.0127	5	10.3843	28.2101	1.2	0.976333	0.958086	1.0127	1.08817	0.985395	0.905556	0.4662	0.0503369	-0.143125
A8JNP2	Arginine kinase, isoform E OS=Drosophila melanogaster GN=Argk PE=1 SV=1 - [A8JNP2_DROME]	321.933	32	10	1.12026	4	1.98916	0.920905	4	15.0907	0.969425	4	5.87021	0.971581	4	6.03835	42.1693	1.12	0.969425	0.920905	0.971581	1.04471	0.946243	0.905745	0.340844	-0.00830574	-0.142824
Q961R8	GH09263p OS=Drosophila melanogaster GN=GlyRS PE=1 SV=1 - [Q961R8_DROME]	355.58	32.4	16	1.11729	6	14.3516	0.858746	6	5.13027	0.956287	6	5.58485	1.01966	6	11.2193	75.756	1.117	0.956287	0.858746	1.01966	1.03664	0.939201	0.906002	0.481772	-0.0192874	-0.142414
Q9VRD9	Cystathionine beta-synthase OS=Drosophila melanogaster GN=Cbs PE=1 SV=1 - [Q9VRD9_DROME]	158.27	13.41	5	1.05242	3	2.43416	0.924648	3	4.70775	1.12813	3	4.46185	1.05059	3	2.44413	56.8463	1.052	1.12813	0.924648	1.05059	1.09007	0.98762	0.906019	0.298455	0.0532219	-0.142387
Q0E940	Eukaryotic translation initiation factor 3 subunit B OS=Drosophila melanogaster GN=eIF3-S9 PE=1 SV=1 - [EIF3B_DROME]	308.363	15.22	7	1.16007	5	15.581	0.878082	5	21.4107	0.954508	5	7.87901	1.03825	5	19.587	80.3908	1.16	0.954508	0.878082	1.03825	1.05725	0.958166	0.906278	0.526316	0.00933461	-0.141975
Q9V3I1	BcDNA.LD08534 OS=Drosophila melanogaster GN=dUTPase PE=1 SV=1 - [Q9V3I1_DROME]	195.26	55.85	8	1.15048	4	9.95425	0.925371	4	2.98966	1.05858	4	9.82683	1.07665	4	5.6812	19.9463	1.15	1.05858	0.925371	1.07665	1.10429	1.00101	0.906474	0.363002	0.0722884	-0.141663
P13060	Elongation factor 2 OS=Drosophila melanogaster GN=EF2 PE=1 SV=4 - [EF2_DROME]	2928.68	66.47	46	1.16896	29	11.432	0.911912	31	7.18276	1.01003	31	6.48702	1.06523	31	8.3106	94.3981	1.169	1.01003	0.911912	1.06523	1.08951	0.988571	0.90735	0.457156	0.0535505	-0.140269
P54611	V-type proton ATPase subunit E OS=Drosophila melanogaster GN=Vha26 PE=2 SV=1 - [VATE_DROME]	221.947	24.78	5	1.18298	4	15.0034	0.954194	4	12.2602	1.06631	4	10.4588	1.08772	4	14.3245	26.0658	1.183	1.06631	0.954194	1.08772	1.12466	1.02096	0.907798	0.362716	0.0997041	-0.139557
C8VV30	Serine/threonine-protein phosphatase 2A 55 kDa regulatory subunit B OS=Drosophila melanogaster GN=tws-RB PE=2 SV=1 - [C8VV30_DROME]	247.133	16.03	4	1.16812	1		0.902204	1		1.09644	1		1.15372	1		50.7573	1.168	1.09644	0.902204	1.15372	1.13222	1.02796	0.907917	0.508848	0.109468	-0.139367
P35421	Phosphoribosylformylglycinamidine synthase OS=Drosophila melanogaster GN=ade2 PE=2 SV=2 - [PUR4_DROME]	113.13	4.21	4	1.05017	1		0.884492	1		0.927846	1		0.911326	1		147.992	1.05	0.927846	0.884492	0.911326	0.988923	0.897909	0.907967	0.282808	-0.0857142	-0.139288
Q7PLL6	Uncharacterized protein, isoform A OS=Drosophila melanogaster GN=Dmel\CG17514 PE=1 SV=2 - [Q7PLL6_DROME]	68.8705	1.44	3	1.10838	1		0.833637	1		1.05896	1		1.13417	1		293.723	1.108	1.05896	0.833637	1.13417	1.08348	0.983903	0.908094	0.580246	0.0461312	-0.139086
Q9VK60	CG6180 OS=Drosophila melanogaster GN=CG6180 PE=1 SV=2 - [Q9VK60_DROME]	131.2	32.68	6	0.994162	2	16.6877	0.897537	2	12.5655	1.10916	2	15.9989	1.01294	2	6.56256	28.6877	0.994	1.10916	0.897537	1.01294	1.05158	0.955237	0.908382	0.358729	0.00324438	-0.138629
Q9W3N9	LD24105p OS=Drosophila melanogaster GN=CG10932 PE=1 SV=1 - [Q9W3N9_DROME]	231.733	15.37	4	1.09462	2	3.48772	0.826492	2	10.6762	1.00523	2	1.9384	1.08146	2	2.23634	43.4426	1.095	1.00523	0.826492	1.08146	1.05012	0.953974	0.908445	0.550635	0.00128574	-0.138528
Q27268	ATP-dependent RNA helicase WM6 OS=Drosophila melanogaster GN=Hel25E PE=1 SV=1 - [DX39B_DROME]	157.218	9.43	4	1.11873	2	6.11599	0.858888	2	16.9877	0.931989	2	8.8355	1.00453	2	12.4034	48.6207	1.119	0.931989	0.858888	1.00453	1.02549	0.931708	0.908545	0.511688	-0.0328649	-0.13837
Q9VZQ8	Glutathione peroxidase OS=Drosophila melanogaster GN=PHGPx PE=1 SV=1 - [Q9VZQ8_DROME]	122.161	36.09	4	1.0946	3	13.3297	0.887201	3	2.27689	1.08079	3	1.18796	1.08972	3	0.25079	18.6645	1.095	1.08079	0.887201	1.08972	1.08789	0.988459	0.908598	0.430584	0.0523952	-0.138285
Q9W141	Putative ATP synthase subunit f, mitochondrial OS=Drosophila melanogaster GN=CG4692 PE=3 SV=1 - [ATPK_DROME]	105.64	37.38	4	1.12363	4	1.66794	0.886754	4	7.52855	1.05235	4	0.480954	1.09179	4	7.24997	12.4754	1.124	1.05235	0.886754	1.09179	1.08817	0.989273	0.909114	0.458594	0.0531743	-0.137466
Q01637	Uridine 5'-monophosphate synthase OS=Drosophila melanogaster GN=r-l PE=2 SV=2 - [UMPS_DROME]	173.777	18.26	7	1.11895	3	8.5542	0.900845	3	5.85526	1.03993	3	10.8122	1.06214	3	2.69816	53.3859	1.119	1.03993	0.900845	1.06214	1.07947	0.981494	0.90924	0.389256	0.0416846	-0.137267
Q27580	Adenosylhomocysteinase OS=Drosophila melanogaster GN=Ahcy13 PE=2 SV=2 - [SAHH_DROME]	478.4	30.79	10	1.12847	5	9.51328	0.924543	5	8.8636	1.0354	5	10.0645	1.04263	5	3.21078	47.336	1.128	1.0354	0.924543	1.04263	1.0817	0.983587	0.909297	0.321104	0.0447123	-0.137177
O46067	CG2918, isoform A OS=Drosophila melanogaster GN=EG:25E8.1 PE=1 SV=1 - [O46067_DROME]	464.92	21.02	14	1.16815	7	10.3845	0.929335	7	8.07922	1.01484	7	6.40935	1.05609	7	10.8367	103.382	1.168	1.01484	0.929335	1.05609	1.09142	0.992713	0.909562	0.425373	0.0578256	-0.136755
C7LA80	ATP-dependent 6-phosphofructokinase OS=Drosophila melanogaster GN=Pfk-RC PE=2 SV=1 - [C7LA80_DROME]	332.915	13.45	7	1.09067	2	3.8162	0.901482	2	8.77821	1.15352	2	8.72772	1.14069	2	14.078	86.6648	1.091	1.15352	0.901482	1.14069	1.12226	1.02109	0.909851	0.499135	0.098256	-0.136298
P24156	Protein l(2)37Cc OS=Drosophila melanogaster GN=l(2)37Cc PE=2 SV=2 - [L2CC_DROME]	676.771	51.09	9	1.0649	3	8.2987	0.86632	4	19.3856	0.976916	4	8.87353	0.99154	6	5.86087	30.3651	1.065	0.976916	0.86632	0.99154	1.02096	0.92893	0.909862	0.352312	-0.0382173	-0.136281
P84040	Histone H4 OS=Drosophila melanogaster GN=His4 PE=1 SV=2 - [H4_DROME]	156.433	50.49	5	1.02054	7	11.7622	0.853071	7	7.6905	0.942019	7	6.90648	0.933252	7	11.043	11.3744	1.021	0.942019	0.853071	0.933252	0.981509	0.893161	0.909987	0.256998	-0.0949667	-0.136082
Q9V597	60S ribosomal protein L31 OS=Drosophila melanogaster GN=RpL31 PE=1 SV=1 - [RL31_DROME]	187.85	33.87	4	1.35243	3	19.7331	1.14775	3	39.243	1.2552	3	8.79833	1.2249	3	13.138	14.5237	1.352	1.2552	1.14775	1.2249	1.3036	1.18633	0.910037	0.198589	0.314502	-0.136002
C4NYP8	Hsc70-interacting protein 1 OS=Drosophila melanogaster GN=HIP PE=1 SV=2 - [F10A1_DROME]	539.448	37.4	11	1.10258	5	8.15646	0.940139	5	4.97823	1.08303	5	6.63168	1.04931	5	12.4685	41.0114	1.103	1.08303	0.940139	1.04931	1.09301	0.994724	0.910074	0.218525	0.0603398	-0.135945
Q7KMK9	BcDNA.GH07774 OS=Drosophila melanogaster GN=Cand1 PE=2 SV=1 - [Q7KMK9_DROME]	354.88	16.65	9	1.14975	2	2.68629	0.907732	2	4.6324	1.0198	2	6.37833	1.0674	3	1.6941	92.5743	1.15	1.0198	0.907732	1.0674	1.0849	0.987563	0.910279	0.444426	0.0497552	-0.13562
Q9V9M7	RE62581p OS=Drosophila melanogaster GN=RpL21 PE=1 SV=1 - [Q9V9M7_DROME]	294.823	40.88	9	1.17889	6	12.8391	0.989475	6	10.5997	1.11203	6	1.89606	1.09658	6	6.67651	18.4642	1.179	1.11203	0.989475	1.09658	1.14552	1.04303	0.91053	0.246114	0.128387	-0.135222
Q9VKZ8	LP08774p OS=Drosophila melanogaster GN=Usp14 PE=1 SV=1 - [Q9VKZ8_DROME]	447.647	29.89	10	1.14633	3	2.09029	0.911742	4	8.1239	1.02506	5	7.7554	1.06539	5	4.56445	53.673	1.146	1.02506	0.911742	1.06539	1.08553	0.988564	0.910673	0.425809	0.0509028	-0.134994
Q9W227	Peptidyl-prolyl cis-trans isomerase OS=Drosophila melanogaster GN=CG2852 PE=1 SV=1 - [Q9W227_DROME]	527.112	51.22	10	1.16282	10	9.22887	0.97543	10	4.76435	1.16024	10	8.26851	1.1405	10	3.70484	22.1855	1.163	1.16024	0.97543	1.1405	1.16162	1.05796	0.910766	0.336029	0.148714	-0.134848
O96794	Aminopeptidase P OS=Drosophila melanogaster GN=ApepP PE=3 SV=2 - [O96794_DROME]	241.807	11.91	5	0.981686	2	2.48172	0.78776	2	7.87524	0.964245	2	6.07475	0.985218	2	9.16682	68.4809	0.982	0.964245	0.78776	0.985218	0.973123	0.886489	0.910974	0.474299	-0.106566	-0.134519
Q9VGP6	Prefoldin subunit 3 OS=Drosophila melanogaster GN=mgr PE=1 SV=3 - [PFD3_DROME]	54.14	19.07	2	1.12813	1		0.9532	1		1.05679	1		1.0371	1		22.3003	1.128	1.05679	0.9532	1.0371	1.0924	0.995151	0.910979	0.219191	0.0602424	-0.134511
Q9VEG6	Chorion peroxidase OS=Drosophila melanogaster GN=Pxt PE=2 SV=3 - [PERC_DROME]	1416.78	50.8	26	1.12122	8	11.3737	0.933918	9	11.1266	1.05707	9	7.48762	1.05123	9	7.25381	90.4814	1.121	1.05707	0.933918	1.05123	1.08903	0.992576	0.911428	0.285583	0.056149	-0.133799
Q8IRQ5	LP02262p OS=Drosophila melanogaster GN=l(1)G0255 PE=1 SV=1 - [Q8IRQ5_DROME]	198.483	21.41	7	1.08783	4	1.39291	0.848224	4	3.98373	1.00706	4	7.78196	1.06215	4	2.99753	50.4279	1.088	1.00706	0.848224	1.06215	1.04753	0.955188	0.911848	0.504177	0.000424077	-0.133135
Q9VEA1	Eukaryotic initiation factor 1A, isoform A OS=Drosophila melanogaster GN=eIF1A PE=1 SV=1 - [Q9VEA1_DROME]	35.1	14.19	2	1.07221	2	16.4146	0.859778	2	24.8293	1.01787	2	19.044	1.04613	2	19.2856	17.0856	1.072	1.01787	0.859778	1.04613	1.04493	0.952953	0.911975	0.443197	-0.00305614	-0.132933
Q8MZ34	Nicalin OS=Drosophila melanogaster GN=CG4972 PE=2 SV=1 - [Q8MZ34_DROME]	173.98	8.91	3	0.85614	2	3.77243	0.630487	2	19.4698	0.826398	2	1.50346	0.904645	2	3.22429	63.1337	0.856	0.826398	0.630487	0.904645	0.841199	0.767566	0.912466	0.646718	-0.315559	-0.132157
Q9V595	Uroporphyrinogen decarboxylase OS=Drosophila melanogaster GN=Updo PE=3 SV=1 - [DCUP_DROME]	102.98	6.74	2	0.944935	1		0.73701	1		0.83514	1		0.888279	1		39.9628	0.945	0.83514	0.73701	0.888279	0.89007	0.812644	0.913012	0.494613	-0.233657	-0.131295
P12613	T-complex protein 1 subunit alpha OS=Drosophila melanogaster GN=T-cp1 PE=2 SV=2 - [TCPA_DROME]	737.04	33.75	16	1.09684	14	4.67399	0.92214	14	3.92633	1.04809	14	7.60561	1.03646	14	7.54583	59.5193	1.097	1.04809	0.92214	1.03646	1.07254	0.979301	0.913063	0.272452	0.0354314	-0.131213
Q9W5R8	60S ribosomal protein L5 OS=Drosophila melanogaster GN=RpL5 PE=1 SV=2 - [RL5_DROME]	493.461	39.13	11	1.1193	9	1.51181	0.900014	9	14.1531	1.04368	9	9.09642	1.07544	9	9.755	34.0158	1.119	1.04368	0.900014	1.07544	1.08134	0.987727	0.913427	0.430139	0.0475038	-0.130639
Q0E8X7	Uncharacterized protein, isoform A OS=Drosophila melanogaster GN=roh PE=1 SV=1 - [Q0E8X7_DROME]	118.66	37.8	4	1.14306	4	3.04968	0.930446	4	3.57432	1.01797	4	0.673264	1.04345	4	5.67951	9.53489	1.143	1.01797	0.930446	1.04345	1.08048	0.98695	0.913434	0.382599	0.046363	-0.130627
F9W325	FI14723p1 OS=Drosophila melanogaster GN=larp-RB PE=2 SV=1 - [F9W325_DROME]	48.8433	2.69	3	1.02178	3	1.10225	0.853645	3	9.39119	1.05132	3	7.58257	1.04024	3	3.37968	106.157	1.022	1.05132	0.853645	1.04024	1.03666	0.946945	0.913458	0.442413	-0.0133523	-0.13059
Q9NHV8	Putative cytoplasmic aminopeptidase OS=Drosophila melanogaster GN=grsm PE=2 SV=1 - [Q9NHV8_DROME]	407.3	24.55	9	1.08523	5	5.16745	0.937436	5	2.91672	1.0627	5	9.65791	1.02455	5	1.26957	60.1875	1.085	1.0627	0.937436	1.02455	1.07385	0.980993	0.913529	0.174904	0.0375541	-0.130478
Q06559	40S ribosomal protein S3 OS=Drosophila melanogaster GN=RpS3 PE=1 SV=1 - [RS3_DROME]	427.69	58.13	15	1.10446	14	7.24515	0.902829	14	8.25085	1.06596	14	8.9714	1.08153	14	5.90875	27.4536	1.104	1.06596	0.902829	1.08153	1.08498	0.992179	0.914469	0.416603	0.0531693	-0.128994
Q24492	Replication protein A 70 kDa DNA-binding subunit OS=Drosophila melanogaster GN=RpA-70 PE=1 SV=1 - [RFA1_DROME]	280.55	22.39	11	1.17341	7	14.7098	0.982487	7	6.03344	1.0719	7	13.6391	1.0706	7	4.42929	66.5824	1.173	1.0719	0.982487	1.0706	1.12245	1.02654	0.914559	0.288935	0.102222	-0.128852
Q9VVL7	Dihydrolipoyl dehydrogenase OS=Drosophila melanogaster GN=Dmel\CG7430 PE=1 SV=1 - [Q9VVL7_DROME]	462.736	34.33	11	1.15236	6	16.0468	0.890692	6	9.80612	1.04108	6	3.93243	1.11505	6	4.56345	53.0515	1.152	1.04108	0.890692	1.11505	1.09654	1.00287	0.914578	0.532204	0.0685476	-0.128822
Q9W334	40S ribosomal protein S28 OS=Drosophila melanogaster GN=RpS28b PE=1 SV=2 - [RS28_DROME]	129.77	49.23	3	1.21479	5	2.43974	0.977465	5	12.774	1.04625	5	4.13019	1.09064	5	5.81078	7.47205	1.215	1.04625	0.977465	1.09064	1.13063	1.03405	0.914582	0.442127	0.112716	-0.128815
A0A0B4KEX0	Protein clueless OS=Drosophila melanogaster GN=clu PE=1 SV=1 - [A0A0B4KEX0_DROME]	157.27	6.21	6	1.02925	3	2.80861	0.882415	3	1.67409	1.09163	3	4.39618	1.05707	3	6.06107	144.655	1.029	1.09163	0.882415	1.05707	1.06031	0.969745	0.914583	0.431909	0.0200838	-0.128814
P36179	Serine/threonine-protein phosphatase PP2A 65 kDa regulatory subunit OS=Drosophila melanogaster GN=Pp2A-29B PE=2 SV=4 - [2AAA_DROME]	496.214	30.96	16	1.09493	8	3.7759	0.8994	9	8.95978	1.06538	11	8.78204	1.07694	13	5.88982	65.3823	1.095	1.06538	0.8994	1.07694	1.08019	0.988169	0.91481	0.414079	0.0470577	-0.128457
X2JC80	40S ribosomal protein SA OS=Drosophila melanogaster GN=sta PE=1 SV=1 - [X2JC80_DROME]	691.521	58.15	11	1.22112	7	12.305	0.946443	7	6.41481	1.09655	7	5.6542	1.17395	7	4.3293	30.2094	1.221	1.09655	0.946443	1.17395	1.15877	1.0602	0.914931	0.526503	0.148466	-0.128265
Q9V3G7	26S proteasome non-ATPase regulatory subunit 6 OS=Drosophila melanogaster GN=Rpn7 PE=2 SV=1 - [PSMD6_DROME]	181.393	32.39	10	1.05994	8	13.6749	0.873337	8	6.54888	1.02649	10	9.46073	1.03619	10	13.6923	45.3525	1.06	1.02649	0.873337	1.03619	1.04324	0.954762	0.915186	0.39866	-0.00285606	-0.127863
Q9VIE8	Aconitate hydratase, mitochondrial OS=Drosophila melanogaster GN=Acon PE=1 SV=2 - [Q9VIE8_DROME]	623.463	34.31	18	1.18736	5	2.72531	0.967643	5	2.23404	1.02053	5	16.4286	1.05322	5	7.05056	85.3446	1.187	1.02053	0.967643	1.05322	1.10376	1.01043	0.915443	0.423723	0.0787021	-0.127458
Q94523	Succinate dehydrogenase [ubiquinone] flavoprotein subunit, mitochondrial OS=Drosophila melanogaster GN=SdhA PE=2 SV=3 - [SDHA_DROME]	69.29	3.78	2	0.996013	2	19.2727	0.797424	2	41.2321	0.947668	2	11.1178	0.982067	2	16.9747	72.2973	0.996	0.947668	0.797424	0.982067	0.971834	0.889745	0.915532	0.480336	-0.104877	-0.127317
Q7KM15	Transcription factor BTF3 OS=Drosophila melanogaster GN=bic PE=1 SV=1 - [Q7KM15_DROME]	824.862	73.37	11	1.14355	5	4.17645	0.935082	5	4.00995	1.0803	5	7.32378	1.10184	5	3.02332	17.7273	1.144	1.0803	0.935082	1.10184	1.11215	1.01846	0.915763	0.404029	0.0898715	-0.126954
Q9V3H2	26S proteasome non-ATPase regulatory subunit 14 OS=Drosophila melanogaster GN=Rpn11 PE=1 SV=1 - [PSDE_DROME]	119.32	16.88	3	1.20005	2	23.0337	0.9539	2	4.70606	1.00113	2	15.9886	1.06194	2	10.9157	34.3785	1.2	1.00113	0.9539	1.06194	1.10056	1.00792	0.915822	0.498999	0.0748118	-0.126861
Q0E924	LD46344p OS=Drosophila melanogaster GN=Phb2 PE=1 SV=2 - [Q0E924_DROME]	369.853	48.16	13	1.16665	10	9.29365	0.952034	10	10.3158	1.08646	10	3.5406	1.11184	10	6.8598	33.0457	1.167	1.08646	0.952034	1.11184	1.12673	1.03194	0.91587	0.400462	0.108749	-0.126785
P12881	Proteasome subunit alpha type-1 OS=Drosophila melanogaster GN=Prosalpha6 PE=1 SV=1 - [PSA1_DROME]	209.455	44.8	9	1.1458	5	5.82858	0.892723	5	5.37579	1.09007	5	8.42717	1.15535	5	1.82608	31.0397	1.146	1.09007	0.892723	1.15535	1.11804	1.02404	0.915925	0.556323	0.0976165	-0.126699
Q9VEZ6	Uncharacterized protein, isoform A OS=Drosophila melanogaster GN=CG10407 PE=1 SV=1 - [Q9VEZ6_DROME]	251.101	34.75	8	1.11558	6	12.5391	0.930284	6	3.76803	1.01303	6	4.8029	1.01984	6	6.855	29.5264	1.116	1.01303	0.930284	1.01984	1.06451	0.975064	0.915972	0.320197	0.0268807	-0.126625
O76927	40S ribosomal protein S21 OS=Drosophila melanogaster GN=RpS21 PE=1 SV=1 - [RS21_DROME]	169.363	54.22	5	1.22395	4	5.17059	0.95704	4	3.10592	1.09508	4	3.56122	1.16719	4	11.7767	9.16153	1.224	1.09508	0.95704	1.16719	1.15954	1.06212	0.915979	0.512156	0.150247	-0.126614
Q8IQ53	GEO11416p1 OS=Drosophila melanogaster GN=Uev1A PE=1 SV=1 - [Q8IQ53_DROME]	59.75	39.81	3	1.16004	1		0.923802	1		1.1021	1		1.14861	1		12.1571	1.16	1.1021	0.923802	1.14861	1.13105	1.03621	0.916146	0.499722	0.114486	-0.126351
Q24439	ATP synthase subunit O, mitochondrial OS=Drosophila melanogaster GN=ATPsynO PE=2 SV=2 - [ATPO_DROME]	547.66	55.02	10	1.18215	5	9.57212	0.976497	5	13.272	1.08369	7	10.2383	1.10023	7	8.32171	22.4083	1.182	1.08369	0.976497	1.10023	1.13285	1.03836	0.916595	0.354328	0.117131	-0.125643
P54353	Putative peptidyl-prolyl cis-trans isomerase dodo OS=Drosophila melanogaster GN=dod PE=2 SV=3 - [DOD_DROME]	99.33	15.66	2	0.992686	1		0.991264	1		1.13707	1		0.961608	2	15.9736	18.3651	0.993	1.13707	0.991264	0.961608	1.06504	0.976436	0.916809	0.351539	0.0282501	-0.125306
Q9I7T5	GH01116p OS=Drosophila melanogaster GN=mge PE=1 SV=1 - [Q9I7T5_DROME]	124.12	39.34	3	1.21099	1		0.985743	2	3.11248	1.06283	2	14.9719	1.09938	2	2.27742	13.4005	1.211	1.06283	0.985743	1.09938	1.13691	1.04256	0.917009	0.418598	0.122627	-0.124992
Q09332	UDP-glucose:glycoprotein glucosyltransferase OS=Drosophila melanogaster GN=Ugt PE=1 SV=2 - [UGGG_DROME]	159.797	5.17	6	1.11689	4	8.75298	0.881529	4	6.14827	0.966166	4	1.10513	1.02914	4	7.64168	174.245	1.117	0.966166	0.881529	1.02914	1.04158	0.955333	0.917193	0.499598	-0.00357337	-0.124702
Q9W0H6	CG9149 OS=Drosophila melanogaster GN=Dmel\CG9149 PE=1 SV=2 - [Q9W0H6_DROME]	238.09	19.13	5	1.02176	3	11.0962	0.797727	3	25.4732	0.897402	3	12.2621	0.963109	3	11.5809	41.1365	1.022	0.897402	0.797727	0.963109	0.959701	0.880418	0.917388	0.523839	-0.121541	-0.124396
P32234	GTP-binding protein 128up OS=Drosophila melanogaster GN=128up PE=2 SV=2 - [128UP_DROME]	224.62	13.86	4	1.11132	2	5.23551	0.919254	2	1.9674	0.998818	2	6.63964	1.01634	3	14.8244	41.1058	1.111	0.998818	0.919254	1.01634	1.05491	0.967797	0.917422	0.361159	0.0149476	-0.124342
G4LU22	PRA1 family protein OS=Drosophila melanogaster GN=CG10373-RA PE=2 SV=1 - [G4LU22_DROME]	87.9	20.29	3	1.1975	2	4.2294	0.919283	2	0.289783	0.974165	2	6.43972	1.07362	2	2.55642	22.8244	1.198	0.974165	0.919283	1.07362	1.08608	0.996454	0.917475	0.577461	0.0570043	-0.124259
A0A0B4KHM2	COP9 signalosome subunit 5, isoform B OS=Drosophila melanogaster GN=CSN5 PE=4 SV=1 - [A0A0B4KHM2_DROME]	149.04	13.85	4	1.12471	2	2.11668	0.919267	2	1.45999	0.974048	3	4.47866	1.00698	3	0.527501	36.8463	1.125	0.974048	0.919267	1.00698	1.04952	0.963125	0.917678	0.426613	0.00776526	-0.12394
A1YK00	Nup75 OS=Drosophila melanogaster GN=Nup75 PE=4 SV=1 - [A1YK00_DROME]	64.1	6.14	3	0.957919	2	11.0152	0.87735	2	22.4655	0.95916	2	14.1494	0.882338	2	7.54109	76.805	0.958	0.95916	0.87735	0.882338	0.95858	0.879844	0.917862	0.00105574	-0.122855	-0.123651
P11147	Heat shock 70 kDa protein cognate 4 OS=Drosophila melanogaster GN=Hsc70-4 PE=1 SV=3 - [HSP7D_DROME]	2634.49	57.76	38	1.08185	33	7.41605	0.892202	34	6.91839	1.05151	34	6.87815	1.0662	34	8.67904	71.0874	1.082	1.05151	0.892202	1.0662	1.06675	0.9792	0.917926	0.426026	0.031451	-0.12355
P18053	Proteasome subunit alpha type-4 OS=Drosophila melanogaster GN=Prosalpha3 PE=1 SV=2 - [PSA4_DROME]	472.821	47.35	9	1.13013	4	7.31574	0.907286	4	13.9478	1.07067	5	16.1248	1.11325	5	8.94801	29.3929	1.13	1.07067	0.907286	1.11325	1.10033	1.01027	0.918149	0.489158	0.0763397	-0.1232
Q8MSW0	Isoleucyl-tRNA synthetase, isoform A OS=Drosophila melanogaster GN=IleRS PE=1 SV=1 - [Q8MSW0_DROME]	432.079	13.67	14	1.00977	7	8.65176	0.802873	8	7.88984	0.997191	8	6.9501	1.0405	8	7.80535	141.01	1.01	0.997191	0.802873	1.0405	1.0036	0.921685	0.918383	0.56232	-0.0562383	-0.122832
P39018	40S ribosomal protein S19a OS=Drosophila melanogaster GN=RpS19a PE=1 SV=3 - [RS19A_DROME]	352.906	57.05	11	1.16727	9	11.0606	0.945853	9	2.72147	1.05158	9	2.45824	1.09239	9	8.57825	17.2803	1.167	1.05158	0.945853	1.09239	1.10929	1.01912	0.918717	0.435667	0.0884833	-0.122307
A0A0B4K891	CG8963, isoform E OS=Drosophila melanogaster GN=CG8963 PE=1 SV=1 - [A0A0B4K891_DROME]	36.12	6.73	2	1.03985	1		0.902024	1		1.07198	1		1.03862	1		58.3209	1.04	1.07198	0.902024	1.03862	1.05599	0.970322	0.918873	0.346397	0.0175663	-0.122062
Q7JRH5	CG5726 OS=Drosophila melanogaster GN=CG5726 PE=1 SV=1 - [Q7JRH5_DROME]	65.37	2.87	2	1.07846	1		0.901987	1		1.05339	1		1.05663	1		86.5395	1.078	1.05339	0.901987	1.05663	1.0657	0.979307	0.918937	0.384858	0.0308137	-0.121962
P36241	60S ribosomal protein L19 OS=Drosophila melanogaster GN=RpL19 PE=1 SV=2 - [RL19_DROME]	137.3	20.69	4	1.14444	2	7.50788	0.868759	4	5.51169	0.970413	4	7.01069	1.07429	4	1.9899	23.9834	1.144	0.970413	0.868759	1.07429	1.05721	0.971527	0.918957	0.589338	0.0192913	-0.121931
Q9VNA5	Proteasome subunit beta type-4 OS=Drosophila melanogaster GN=Prosbeta7 PE=2 SV=1 - [PSB4_DROME]	314.632	27.61	6	1.34058	1		0.986623	1		0.947601	3	13.4072	1.11713	3	4.68796	29.9667	1.341	0.947601	0.986623	1.11713	1.1443	1.05188	0.919231	0.699248	0.133715	-0.121501
Q9VG51	RE52028p OS=Drosophila melanogaster GN=Snx3 PE=1 SV=1 - [Q9VG51_DROME]	62.08	22.75	2	1.1632	1		0.883969	1		0.910732	1		1.02331	1		19.424	1.163	0.910732	0.883969	1.02331	1.03687	0.953639	0.919732	0.621906	-0.00812766	-0.120714
Q9VEB1	IP09655p OS=Drosophila melanogaster GN=Mdh2 PE=1 SV=1 - [Q9VEB1_DROME]	1128.21	75	18	1.11854	10	5.77922	0.917162	10	6.84655	1.01986	10	5.54608	1.0504	10	4.81961	35.296	1.119	1.01986	0.917162	1.0504	1.06943	0.983782	0.919913	0.410747	0.0366261	-0.120431
P08181	Casein kinase II subunit alpha OS=Drosophila melanogaster GN=CkIIalpha PE=1 SV=2 - [CSK2A_DROME]	250.54	22.02	5	0.956283	2	14.171	0.764439	2	33.9835	0.881623	2	14.3657	0.926405	2	12.2049	39.9343	0.956	0.881623	0.764439	0.926405	0.918812	0.845422	0.920126	0.496771	-0.182208	-0.120097
Q9W3U0	Acyl-coenzyme A oxidase OS=Drosophila melanogaster GN=CG4586 PE=1 SV=1 - [Q9W3U0_DROME]	140.58	7.24	4	1.10546	4	8.71239	0.807966	4	29.9795	0.91089	4	13.0136	1.04696	4	17.8714	76.5554	1.105	0.91089	0.807966	1.04696	1.00795	0.927464	0.920154	0.653267	-0.0486097	-0.120053
Q5U0Z2	LD30448p OS=Drosophila melanogaster GN=CG10576 PE=2 SV=2 - [Q5U0Z2_DROME]	642.189	52.94	15	1.19118	9	11.3139	1.04517	9	7.17123	1.07625	9	3.48887	1.04161	9	7.15707	42.7051	1.191	1.07625	1.04517	1.04161	1.13362	1.04339	0.920401	0.256576	0.121109	-0.119666
Q9VCK0	Eukaryotic translation initiation factor 3 subunit D-1 OS=Drosophila melanogaster GN=eIF-3p66 PE=1 SV=1 - [EI3D1_DROME]	152.53	12.14	6	1.14583	4	2.44425	0.90126	4	8.29505	0.963288	4	2.82401	1.04053	4	7.62485	63.7577	1.146	0.963288	0.90126	1.04053	1.05464	0.970894	0.920589	0.541766	0.0170709	-0.11937
Q9VSA3	Probable medium-chain specific acyl-CoA dehydrogenase, mitochondrial OS=Drosophila melanogaster GN=CG12262 PE=2 SV=1 - [ACADM_DROME]	347.267	30.55	11	1.10508	10	5.5776	0.935347	10	8.27403	1.05934	10	6.09647	1.05746	10	8.6397	45.8424	1.105	1.05934	0.935347	1.05746	1.08217	0.996402	0.920745	0.318828	0.0543628	-0.119127
P55841	60S ribosomal protein L14 OS=Drosophila melanogaster GN=RpL14 PE=1 SV=1 - [RL14_DROME]	117.173	40.36	7	1.11753	7	3.84545	0.930244	7	1.29374	1.01331	7	6.02216	1.03281	7	6.65138	19.1618	1.118	1.01331	0.930244	1.03281	1.06566	0.981529	0.921055	0.369742	0.0324231	-0.11864
Q9VLM8	Alanine--tRNA ligase, cytoplasmic OS=Drosophila melanogaster GN=Aats-ala PE=2 SV=1 - [SYAC_DROME]	516.78	22.98	16	1.11813	8	4.08359	0.898168	8	3.958	1.00909	8	4.40122	1.06114	8	4.48675	107.674	1.118	1.00909	0.898168	1.06114	1.06355	0.979654	0.92112	0.482184	0.029614	-0.11854
Q8MRF8	SD07726p OS=Drosophila melanogaster GN=LeuRS PE=2 SV=1 - [Q8MRF8_DROME]	378.11	11.08	10	0.991958	3	9.482	0.872289	3	7.59047	0.970043	4	6.96149	0.935375	4	11.5236	134.833	0.992	0.970043	0.872289	0.935375	0.981021	0.903832	0.921317	0.147022	-0.0867586	-0.11823
Q94516	ATP synthase subunit b, mitochondrial OS=Drosophila melanogaster GN=ATPsynB PE=2 SV=2 - [AT5F1_DROME]	142.289	14.4	3	1.18411	1		0.926011	1		1.10575	1		1.18444	1		27.3403	1.184	1.10575	0.926011	1.18444	1.14488	1.05522	0.921693	0.574967	0.13637	-0.117642
Q9V3G1	60S ribosomal protein L8 OS=Drosophila melanogaster GN=RpL8 PE=1 SV=1 - [RL8_DROME]	443.7	33.59	8	1.13677	3	10.0928	0.967835	3	5.8964	1.06876	3	4.77281	1.06531	3	0.348079	27.8752	1.137	1.06876	0.967835	1.06531	1.10288	1.01657	0.921744	0.283952	0.0824938	-0.117562
B8A3X3	FI09227p OS=Drosophila melanogaster GN=Rab11-RB PE=2 SV=1 - [B8A3X3_DROME]	121.047	15.89	3	1.20031	3	2.81086	0.99042	3	0.588367	1.09055	3	5.96261	1.12132	3	9.93114	24.1725	1.2	1.09055	0.99042	1.12132	1.14528	1.05587	0.921936	0.404633	0.137066	-0.117262
Q9V3P6	26S proteasome non-ATPase regulatory subunit 1 OS=Drosophila melanogaster GN=Rpn2 PE=1 SV=1 - [PSMD1_DROME]	679.636	25.49	21	1.08353	11	11.0812	0.884812	11	11.2223	1.0456	11	9.30585	1.07855	11	7.93251	113.127	1.084	1.0456	0.884812	1.07855	1.0648	0.981679	0.921939	0.488559	0.0319513	-0.117257
Q7K2D2	Dynactin subunit 2 OS=Drosophila melanogaster GN=DCTN2-p50 PE=1 SV=1 - [DCTN2_DROME]	120.417	11.84	3	1.07667	2	0.693636	0.894534	2	1.28881	1.04631	2	4.18635	1.06351	2	0.233618	41.9727	1.077	1.04631	0.894534	1.06351	1.06165	0.979021	0.922165	0.437427	0.0278629	-0.116903
P41042	40S ribosomal protein S4 OS=Drosophila melanogaster GN=RpS4 PE=1 SV=2 - [RS4_DROME]	450.501	50.57	13	1.08276	15	7.16786	0.899388	15	8.77657	1.00359	15	8.70917	1.02518	15	8.8807	29.1159	1.083	1.00359	0.899388	1.02518	1.0433	0.962284	0.922351	0.389834	0.00284089	-0.116613
P02843	Vitellogenin-1 OS=Drosophila melanogaster GN=Yp1 PE=1 SV=1 - [VIT1_DROME]	2415.19	75.85	25	1.11984	18	9.64046	0.934938	18	7.44738	1.06058	18	9.30903	1.07644	18	8.89438	48.6815	1.12	1.06058	0.934938	1.07644	1.09029	1.00569	0.922408	0.385198	0.0664496	-0.116523
A1Z9M2	Receptor expression-enhancing protein OS=Drosophila melanogaster GN=CG8331 PE=3 SV=1 - [A1Z9M2_DROME]	43.66	15.73	3	1.17533	2	23.5602	0.974679	2	10.7355	1.0682	2	15.1374	1.09468	2	19.0987	20.3006	1.175	1.0682	0.974679	1.09468	1.1216	1.03468	0.922504	0.392317	0.107373	-0.116372
Q9XZ61	Ubiquitin carboxyl-terminal hydrolase OS=Drosophila melanogaster GN=Uch-L5 PE=1 SV=1 - [Q9XZ61_DROME]	489.557	42.28	10	1.0633	3	4.54215	0.854017	3	0.713084	1.00787	3	2.27001	1.05674	3	0.250997	37.6491	1.063	1.00787	0.854017	1.05674	1.03543	0.955378	0.922684	0.525597	-0.00781125	-0.116092
Q9VSS2	Signal recognition particle subunit SRP68 OS=Drosophila melanogaster GN=Srp68 PE=2 SV=1 - [SRP68_DROME]	138.29	7.78	4	1.09974	3	9.63335	0.90003	3	24.4954	1.0266	3	7.14071	1.06374	3	8.92927	68.9657	1.1	1.0266	0.90003	1.06374	1.0633	0.981884	0.92343	0.459885	0.0310868	-0.114925
Q9VN25	Eukaryotic translation initiation factor 3 subunit A OS=Drosophila melanogaster GN=eIF3-S10 PE=1 SV=1 - [EIF3A_DROME]	382.37	10.44	9	1.15648	4	2.68589	0.938749	4	4.75925	1.01187	5	4.2725	1.06335	5	0.37014	133.798	1.156	1.01187	0.938749	1.06335	1.08393	1.00105	0.923533	0.475993	0.0588943	-0.114764
Q9VZ23	GTP-binding nuclear protein Ran OS=Drosophila melanogaster GN=Ran PE=1 SV=1 - [RAN_DROME]	510.337	54.17	9	1.21738	3	3.97205	0.997658	3	0.563891	1.06455	3	0.30239	1.10954	4	0.840373	24.6927	1.217	1.06455	0.997658	1.10954	1.14077	1.0536	0.923584	0.453875	0.132669	-0.114685
Q9VQ29	Cytochrome b-c1 complex subunit Rieske, mitochondrial OS=Drosophila melanogaster GN=RFeSP PE=1 SV=3 - [Q9VQ29_DROME]	70.4	33.91	6	1.18308	2	11.6757	0.99389	2	0.51026	1.10479	2	0.348039	1.11932	2	2.79404	24.8566	1.183	1.10479	0.99389	1.11932	1.14389	1.0566	0.923689	0.358981	0.136694	-0.114521
Q9XZU1	Exportin-2 OS=Drosophila melanogaster GN=Cas PE=2 SV=2 - [XPO2_DROME]	782.504	30.26	23	1.08319	14	9.6052	0.883076	14	5.14048	1.065	14	7.26829	1.10209	14	7.29035	110.098	1.083	1.065	0.883076	1.10209	1.074	0.992585	0.924195	0.53591	0.0461276	-0.11373
Q9VHL2	LD47396p OS=Drosophila melanogaster GN=CCT7 PE=1 SV=2 - [Q9VHL2_DROME]	1127.57	47.24	21	1.09843	17	9.17858	0.896532	17	10.6424	1.03363	17	11.1719	1.07396	17	10.1811	59.3488	1.098	1.03363	0.896532	1.07396	1.06581	0.985245	0.924407	0.483192	0.0352545	-0.1134
Q9GU68	Eukaryotic translation initiation factor 5A OS=Drosophila melanogaster GN=eIF-5A PE=2 SV=2 - [IF5A_DROME]	312.917	58.49	12	1.13177	10	5.63398	0.926476	10	8.98801	1.02513	10	9.45387	1.0678	10	6.42911	17.5796	1.132	1.02513	0.926476	1.0678	1.07856	0.997137	0.924505	0.455057	0.0524874	-0.113248
Q9V3W7	LD40489p OS=Drosophila melanogaster GN=SF2 PE=1 SV=1 - [Q9V3W7_DROME]	40.24	11.37	3	1.12279	2	3.40027	0.977456	2	7.74609	1.05178	2	8.8258	1.0334	2	4.69987	28.3328	1.123	1.05178	0.977456	1.0334	1.08739	1.00543	0.924626	0.212012	0.0643384	-0.113059
A0A0B4LGQ1	Superoxide dismutase OS=Drosophila melanogaster GN=Sod2 PE=3 SV=1 - [A0A0B4LGQ1_DROME]	116.46	23.96	4	1.19202	2	8.41909	0.959349	2	9.23716	1.06112	2	0.409185	1.12481	2	12.8303	24.6437	1.192	1.06112	0.959349	1.12481	1.12656	1.04208	0.925009	0.507211	0.115695	-0.112461
P26270	26S proteasome non-ATPase regulatory subunit 7 OS=Drosophila melanogaster GN=Rpn8 PE=1 SV=6 - [PSMD7_DROME]	379.327	34.02	8	1.07077	5	11.9768	0.846708	5	4.16635	0.984215	5	7.44272	1.0544	5	2.47199	38.0655	1.071	0.984215	0.846708	1.0544	1.02761	0.950556	0.925018	0.564276	-0.0169338	-0.112447
A9UN46	IP19142p OS=Drosophila melanogaster GN=CG31928 PE=2 SV=1 - [A9UN46_DROME]	131.97	9.09	3	1.08761	2	2.38122	0.837224	2	6.03002	0.96255	2	13.2686	1.06127	2	4.9029	45.8833	1.088	0.96255	0.837224	1.06127	1.02527	0.949248	0.925847	0.613773	-0.0195663	-0.111154
Q9VQB4	CG3609, isoform A OS=Drosophila melanogaster GN=CG3609 PE=1 SV=1 - [Q9VQB4_DROME]	134.95	14.63	4	1.22222	2	6.81762	0.988408	2	3.99223	1.06072	2	0.610677	1.12565	2	8.30151	37.2623	1.222	1.06072	0.988408	1.12565	1.14136	1.05703	0.926114	0.509305	0.135384	-0.110738
Q7K221	Glutamate oxaloacetate transaminase 1, isoform A OS=Drosophila melanogaster GN=Got1 PE=1 SV=1 - [Q7K221_DROME]	183.77	21.39	6	1.13948	3	3.85792	0.934475	3	2.84528	0.966047	3	2.87101	1.01558	3	9.17031	46.0583	1.139	0.966047	0.934475	1.01558	1.05252	0.975026	0.92637	0.502351	0.0186823	-0.11034
P80455	40S ribosomal protein S12 OS=Drosophila melanogaster GN=RpS12 PE=1 SV=2 - [RS12_DROME]	766.104	62.59	11	1.14477	2	9.10322	0.909987	2	5.70509	0.991971	2	15.4683	1.06968	5	8.04845	15.1589	1.145	0.991971	0.909987	1.06968	1.06849	0.989833	0.926389	0.55071	0.0404123	-0.11031
Q8INH5	Aminopeptidase OS=Drosophila melanogaster GN=CG32473-RB PE=1 SV=1 - [Q8INH5_DROME]	40.16	2.21	2	1.22076	2	6.28559	0.97457	2	8.58416	1.04946	2	5.8746	1.12876	2	6.80398	102.593	1.221	1.04946	0.97457	1.12876	1.13523	1.05166	0.926389	0.544002	0.127829	-0.11031
P48588	40S ribosomal protein S25 OS=Drosophila melanogaster GN=RpS25 PE=1 SV=3 - [RS25_DROME]	57.2577	26.5	4	1.03917	4	11.6068	0.909977	4	8.02691	1.13913	4	2.00671	1.10874	4	8.77887	13.1934	1.039	1.13913	0.909977	1.10874	1.08907	1.00936	0.926812	0.548172	0.068265	-0.109651
O18332	FI01544p OS=Drosophila melanogaster GN=Rab1 PE=1 SV=1 - [O18332_DROME]	275.106	26.34	4	1.24654	1		1.00434	1		1.04243	1		1.11778	1		22.7484	1.247	1.04243	1.00434	1.11778	1.14471	1.06106	0.926925	0.548705	0.14025	-0.109475
Q7KNM2	SUMO-conjugating enzyme OS=Drosophila melanogaster GN=lwr PE=1 SV=1 - [Q7KNM2_DROME]	107.77	25.79	2	1.02737	1		0.914443	1		1.03156	1		0.993717	1		18.1363	1.027	1.03156	0.914443	0.993717	1.02928	0.95408	0.926941	0.198721	-0.0130926	-0.10945
Q9V434	Asparaginyl-tRNA synthetase, isoform A OS=Drosophila melanogaster GN=AsnRS PE=1 SV=1 - [Q9V434_DROME]	78.5367	10.39	4	0.909939	2	2.29206	0.631127	2	30.39	0.836048	2	20.2012	0.987393	2	18.3423	63.8913	0.91	0.836048	0.631127	0.987393	0.873024	0.80926	0.926962	0.759445	-0.250616	-0.109418
Q9U9Q1	Replication factor C 38kD subunit, isoform A OS=Drosophila melanogaster GN=RfC38 PE=1 SV=1 - [Q9U9Q1_DROME]	118.007	15.17	4	1.07922	2	15.8769	0.939197	2	5.86548	1.07679	2	8.05719	1.05972	2	4.99765	40.7892	1.079	1.07679	0.939197	1.05972	1.07789	0.999458	0.927231	0.322847	0.0537166	-0.108999
Q7KVL7	Vacuolar protein sorting-associated protein 35 OS=Drosophila melanogaster GN=Vps35 PE=1 SV=2 - [Q7KVL7_DROME]	133.854	6.1	4	1.13646	3	10.6213	0.927585	3	11.6549	1.0024	3	0.612789	1.05566	3	11.1546	91.0726	1.136	1.0024	0.927585	1.05566	1.0692	0.991622	0.927441	0.490045	0.0421982	-0.108673
Q9VXK0	Protein NipSnap OS=Drosophila melanogaster GN=Nipsnap PE=2 SV=2 - [NIPSN_DROME]	89.9267	15.38	3	1.10436	1		0.944771	1		1.10862	1		1.10748	1		31.945	1.104	1.10862	0.944771	1.10748	1.10631	1.02612	0.92752	0.428368	0.0914805	-0.10855
M9NFR5	Ypsilon schachtel, isoform B OS=Drosophila melanogaster GN=yps PE=1 SV=1 - [M9NFR5_DROME]	54.94	19.71	4	1.24508	2	10.8051	1.01674	2	22.6977	1.28327	2	28.4626	1.32861	2	11.3658	36.9564	1.245	1.28327	1.01674	1.32861	1.26414	1.17267	0.927648	0.619333	0.283978	-0.10835
Q6TMH4	Translin (Fragment) OS=Drosophila melanogaster GN=trsn PE=2 SV=1 - [Q6TMH4_DROME]	29.61	23.6	2	1.14764	2	1.07949	0.92364	2	14.2372	1.17638	2	4.7578	1.23385	2	0.202357	10.2344	1.148	1.17638	0.92364	1.23385	1.16219	1.07875	0.9282	0.645736	0.1631	-0.107492
Q9Y0Y2	Adenylosuccinate synthetase OS=Drosophila melanogaster GN=AdSS PE=2 SV=1 - [PURA_DROME]	128.36	10.96	4	1.00045	3	8.47283	0.818002	3	3.00853	0.981287	3	8.72993	1.02194	3	1.16146	48.8703	1	0.981287	0.818002	1.02194	0.990644	0.919969	0.928658	0.561395	-0.0669524	-0.106781
Q9VMS1	Cyclope, isoform A OS=Drosophila melanogaster GN=cype PE=1 SV=3 - [Q9VMS1_DROME]	70.44	37.66	3	1.19781	3	1.77246	0.940351	3	3.37467	1.0219	3	3.74051	1.12143	3	7.11956	8.29034	1.198	1.0219	0.940351	1.12143	1.10995	1.03089	0.928775	0.595256	0.0971932	-0.106599
P09052	ATP-dependent RNA helicase vasa, isoform A OS=Drosophila melanogaster GN=vas PE=1 SV=3 - [VASA1_DROME]	214.94	14.37	9	1.13379	6	4.37641	0.947305	6	2.47126	1.07341	6	4.67251	1.10299	6	6.31039	72.2867	1.134	1.07341	0.947305	1.10299	1.1037	1.02515	0.928824	0.446251	0.089092	-0.106524
Q9VCN6	Cell division cycle 16 ortholog OS=Drosophila melanogaster GN=Cdc16 PE=1 SV=1 - [Q9VCN6_DROME]	108.2	6.27	3	1.10251	1		0.868757	1		1.02074	1		1.10515	1		81.6856	1.103	1.02074	0.868757	1.10515	1.06187	0.986954	0.92945	0.610206	0.0338298	-0.10555
C8VV33	AT04852p OS=Drosophila melanogaster GN=eIF-4a-RD PE=2 SV=1 - [C8VV33_DROME]	846.987	53.59	18	1.18029	12	12.8069	0.93326	15	12.2704	1.0364	15	10.5252	1.12719	15	10.5414	44.2645	1.18	1.0364	0.93326	1.12719	1.1082	1.03023	0.929639	0.584368	0.0955897	-0.105258
O77134	9 kD basic protein OS=Drosophila melanogaster GN=ATPsynE PE=1 SV=1 - [O77134_DROME]	66.7133	24.69	3	1.20153	2	11.3128	0.934482	4	5.75719	1.04453	4	0.776901	1.15501	4	2.59212	9.02799	1.202	1.04453	0.934482	1.15501	1.12327	1.04475	0.930096	0.620808	0.115426	-0.104548
Q9V9X4	Methylthioribose-1-phosphate isomerase OS=Drosophila melanogaster GN=CG11334 PE=2 SV=1 - [MTNA_DROME]	174.41	21.98	4	1.15549	1		0.997274	1		1.07965	1		1.08117	1		39.0836	1.155	1.07965	0.997274	1.08117	1.11732	1.03922	0.9301	0.300274	0.107777	-0.104542
Q8T0L3	GH24511p OS=Drosophila melanogaster GN=Uba1 PE=1 SV=1 - [Q8T0L3_DROME]	1978.63	48.78	36	1.14736	13	5.29518	0.950627	13	6.46233	1.08688	13	8.49537	1.1275	13	4.98395	130.676	1.147	1.08688	0.950627	1.1275	1.11694	1.03906	0.930274	0.492118	0.107418	-0.104272
Q8I725	CG1236 OS=Drosophila melanogaster GN=CG1236 PE=1 SV=2 - [Q8I725_DROME]	86.82	5.76	2	1.09943	2	7.17933	0.913394	2	7.502	1.04604	2	4.96577	1.08247	2	4.66143	38.3503	1.099	1.04604	0.913394	1.08247	1.07252	0.997934	0.930458	0.488464	0.0490105	-0.103987
Q9VQ62	Protein NPC2 homolog OS=Drosophila melanogaster GN=Npc2a PE=2 SV=1 - [NPC2_DROME]	184.61	27.7	3	1.1402	2	1.04735	0.945142	2	2.32864	1.01897	2	1.69068	1.06439	2	1.89698	16.0102	1.14	1.01897	0.945142	1.06439	1.07948	1.00477	0.930784	0.471895	0.058602	-0.103481
Q9VHR8	Dipeptidyl peptidase 3 OS=Drosophila melanogaster GN=DppIII PE=2 SV=2 - [DPP3_DROME]	827.841	36.39	25	1.14334	16	11.2265	0.91692	16	9.53564	1.00669	16	8.37225	1.08429	16	9.59172	89.1383	1.143	1.00669	0.91692	1.08429	1.07484	1.00061	0.930931	0.56261	0.0524998	-0.103254
Q9V3J4	Protein SEC13 homolog OS=Drosophila melanogaster GN=Sec13 PE=1 SV=1 - [SEC13_DROME]	34.63	6.18	2	1.11465	2	4.59906	0.966487	2	2.90701	1.07436	2	6.9429	1.0721	2	2.28682	39.5032	1.115	1.07436	0.966487	1.0721	1.09468	1.0193	0.931137	0.314306	0.0790394	-0.102935
O61540	Methionine aminopeptidase 2 OS=Drosophila melanogaster GN=und PE=2 SV=1 - [O61540_DROME]	75.9867	7.37	3	1.21305	2	8.11108	0.974026	2	2.79141	1.06877	2	7.49785	1.15065	2	2.71749	49.858	1.213	1.06877	0.974026	1.15065	1.14088	1.06234	0.931152	0.562056	0.138697	-0.102912
Q9VVC5	Neural conserved at 73EF, isoform A OS=Drosophila melanogaster GN=Nc73EF PE=1 SV=2 - [Q9VVC5_DROME]	112.08	4.17	4	1.14971	4	12.6675	0.989961	4	14.4219	1.09787	4	1.75969	1.10354	4	2.47231	112.514	1.15	1.09787	0.989961	1.10354	1.12393	1.04675	0.931328	0.342171	0.117238	-0.102639
P48601	26S protease regulatory subunit 4 OS=Drosophila melanogaster GN=Rpt2 PE=1 SV=2 - [PRS4_DROME]	339.66	33.49	11	1.14098	6	7.13979	0.952502	6	12.7072	1.06358	6	4.69007	1.10114	6	7.04484	49.2927	1.141	1.06358	0.952502	1.10114	1.10229	1.02682	0.931537	0.462858	0.0893447	-0.102316
Q8SXM8	Lysine--tRNA ligase OS=Drosophila melanogaster GN=LysRS PE=1 SV=1 - [Q8SXM8_DROME]	130.87	7.67	3	1.14362	1		0.850829	1		1.09715	1		1.23707	1		64.6199	1.144	1.09715	0.850829	1.23707	1.12057	1.04395	0.93162	0.731692	0.113143	-0.102187
P54351	Vesicle-fusing ATPase 2 OS=Drosophila melanogaster GN=Nsf2 PE=2 SV=2 - [NSF2_DROME]	133.68	10.24	5	1.11546	2	2.33757	0.951065	2	0.0398613	0.984108	2	7.2175	1.00487	2	5.62336	83.3817	1.115	0.984108	0.951065	1.00487	1.04955	0.97797	0.931795	0.418191	0.018819	-0.101915
P55935	40S ribosomal protein S9 OS=Drosophila melanogaster GN=RpS9 PE=1 SV=2 - [RS9_DROME]	176.662	43.59	10	1.17453	7	9.31812	0.914679	9	13.5062	1.07193	9	10.1198	1.17917	9	13.7613	22.6096	1.175	1.07193	0.914679	1.17917	1.12347	1.04692	0.931868	0.643681	0.117056	-0.101803
Q9VAC4	GEO09167p1 OS=Drosophila melanogaster GN=Nph PE=1 SV=1 - [Q9VAC4_DROME]	169.53	42.31	4	1.67215	1		1.28373	1		1.42714	1		1.60428	1		17.3586	1.672	1.42714	1.28373	1.60428	1.54957	1.44401	0.931876	0.652907	0.580972	-0.10179
P50882	60S ribosomal protein L9 OS=Drosophila melanogaster GN=RpL9 PE=1 SV=2 - [RL9_DROME]	295.277	38.42	6	1.09718	7	10.3285	0.917411	7	1.94704	1.00871	7	4.12204	1.045	7	2.11046	21.3783	1.097	1.00871	0.917411	1.045	1.05285	0.981207	0.93195	0.453235	0.0234676	-0.101676
D8FT09	LD01992p (Fragment) OS=Drosophila melanogaster GN=CG14786-RA PE=2 SV=1 - [D8FT09_DROME]	107.243	3.93	2	0.938366	1		0.683857	1		0.981657	1		1.10536	1		85.5606	0.938	0.981657	0.683857	1.10536	0.959828	0.89461	0.932052	0.787327	-0.10991	-0.101517
M9PFG7	Kinesin light chain, isoform C OS=Drosophila melanogaster GN=Klc PE=4 SV=1 - [M9PFG7_DROME]	45.2	8.09	4	1.13593	3	13.8273	0.944291	3	1.33329	1.09269	3	4.81833	1.13361	3	2.96072	57.8803	1.136	1.09269	0.944291	1.13361	1.11435	1.03895	0.932339	0.518715	0.105661	-0.101074
Q53XD3	RE71279p OS=Drosophila melanogaster GN=Su(var)3-9 PE=2 SV=1 - [Q53XD3_DROME]	406.998	30.41	11	1.20403	6	2.24338	0.962227	6	4.74695	1.02312	6	6.10416	1.11461	7	10.2175	50.447	1.204	1.02312	0.962227	1.11461	1.11356	1.03842	0.932522	0.590165	0.104785	-0.100791
P29327	40S ribosomal protein S6 OS=Drosophila melanogaster GN=RpS6 PE=1 SV=1 - [RS6_DROME]	282.269	32.66	7	1.15897	5	4.73901	0.934488	5	7.72495	1.01042	5	7.22716	1.08905	5	3.16871	28.3899	1.159	1.01042	0.934488	1.08905	1.08471	1.01177	0.932756	0.566442	0.0670966	-0.100428
Q9NJH0	Elongation factor 1-gamma OS=Drosophila melanogaster GN=Ef1gamma PE=2 SV=2 - [EF1G_DROME]	1026.98	48.72	18	1.16529	12	8.30842	0.944165	12	5.61444	1.06417	12	5.47345	1.13599	12	6.60004	48.9368	1.165	1.06417	0.944165	1.13599	1.11458	1.04008	0.933155	0.562747	0.106598	-0.0998118
P07182	Chorion protein S36 OS=Drosophila melanogaster GN=Cp36 PE=3 SV=2 - [CH36_DROME]	792.297	35.92	10	1.26423	3	1.62413	0.996047	3	1.71779	1.11852	3	5.49169	1.22844	3	0.205818	29.8974	1.264	1.11852	0.996047	1.22844	1.19126	1.11224	0.933667	0.62255	0.202981	-0.0990198
P54385	Glutamate dehydrogenase, mitochondrial OS=Drosophila melanogaster GN=Gdh PE=1 SV=2 - [DHE3_DROME]	211.75	13.88	7	1.1623	6	6.47116	0.971155	6	3.14185	1.04501	6	2.44721	1.0901	6	5.51107	62.4969	1.162	1.04501	0.971155	1.0901	1.1035	1.03063	0.93396	0.474459	0.0928093	-0.0985674
A5XCL5	LD36265p (Fragment) OS=Drosophila melanogaster GN=UGP PE=1 SV=1 - [A5XCL5_DROME]	386.12	22.7	8	1.14389	3	2.27335	0.934777	3	1.49495	1.12127	3	4.75847	1.18105	3	2.24745	57.7881	1.144	1.12127	0.934777	1.18105	1.13264	1.05791	0.934028	0.60709	0.130453	-0.098462
Q9V5C6	Proteasome subunit alpha type-3 OS=Drosophila melanogaster GN=Prosalpha7 PE=1 SV=1 - [PSA3_DROME]	562.64	41.9	9	1.16315	5	10.5717	0.916609	5	2.98425	1.0836	5	8.01925	1.18181	5	11.8436	27.658	1.163	1.0836	0.916609	1.18181	1.1233	1.04921	0.934045	0.646031	0.118523	-0.098436
Q7K3J0	CG8258 OS=Drosophila melanogaster GN=CCT8 PE=1 SV=1 - [Q7K3J0_DROME]	1508.47	66.48	30	1.13008	24	13.7016	0.928261	24	8.85602	1.04357	24	9.99924	1.10229	24	8.09004	59.3956	1.13	1.04357	0.928261	1.10229	1.08679	1.01527	0.934198	0.538304	0.0709677	-0.0981996
Q7K556	TRPL translocation defect protein 14 OS=Drosophila melanogaster GN=Ttd14 PE=1 SV=1 - [TTD14_DROME]	30.57	3.58	2	1.15019	1		0.97105	1		1.02424	1		1.06017	2	5.30498	54.303	1.15	1.02424	0.97105	1.06017	1.08712	1.01561	0.934224	0.451452	0.0714296	-0.0981601
Q26454	DNA replication licensing factor MCM4 OS=Drosophila melanogaster GN=dpa PE=1 SV=2 - [MCM4_DROME]	197.951	11.32	7	1.09664	5	16.5279	0.84656	5	20.9238	1.00409	5	7.03177	1.11644	5	6.29208	96.5496	1.097	1.00409	0.84656	1.11644	1.05054	0.9815	0.934279	0.676326	0.0220981	-0.0980749
Q58CJ2	AT25977p OS=Drosophila melanogaster GN=CG16935 PE=2 SV=1 - [Q58CJ2_DROME]	123.86	9.23	2	0.918361	1		0.811037	1		1.01401	1		0.994473	1		35.3444	0.918	1.01401	0.811037	0.994473	0.966003	0.902755	0.934526	0.603408	-0.0987468	-0.0976929
Q8SX57	LD44221p OS=Drosophila melanogaster GN=CG11005 PE=1 SV=1 - [Q8SX57_DROME]	84.83	17.9	4	1.01894	2	4.05166	0.830132	2	5.89601	1.00286	2	3.8142	1.05936	2	2.68828	26.9161	1.019	1.00286	0.830132	1.05936	1.01093	0.944746	0.934533	0.622792	-0.0331602	-0.0976817
Q9VD02	CG7054 OS=Drosophila melanogaster GN=CG7054 PE=1 SV=1 - [Q9VD02_DROME]	57.047	11.73	2	1.0919	2	1.4795	0.932178	2	4.73816	1.0511	2	3.41063	1.07102	2	1.62979	19.81	1.092	1.0511	0.932178	1.07102	1.07155	1.0016	0.934718	0.435711	0.0510006	-0.0973977
O02195	Eukaryotic translation initiation factor 3 subunit I OS=Drosophila melanogaster GN=Trip1 PE=1 SV=1 - [EIF3I_DROME]	273.34	21.17	5	1.14712	2	4.79247	0.984199	2	4.43234	1.06868	2	1.70045	1.08735	2	1.2733	36.1366	1.147	1.06868	0.984199	1.08735	1.10784	1.03577	0.93495	0.381608	0.0992279	-0.0970383
Q9V3I2	Drab5 OS=Drosophila melanogaster GN=Rab5 PE=1 SV=1 - [Q9V3I2_DROME]	327.491	38.81	6	1.16266	2	0.43955	0.958016	2	9.28798	0.963118	3	7.39554	1.03028	3	7.00848	23.944	1.163	0.963118	0.958016	1.03028	1.06306	0.994146	0.935175	0.583196	0.0398753	-0.0966921
A5XD87	Phosphoglycerate mutase (Fragment) OS=Drosophila melanogaster GN=Pglym78 PE=3 SV=1 - [A5XD87_DROME]	266.766	38.04	8	1.16062	4	8.64768	0.936578	4	3.49972	1.08114	4	13.126	1.16052	4	5.05048	28.5647	1.161	1.08114	0.936578	1.16052	1.12107	1.04855	0.93531	0.603908	0.116636	-0.0964829
O61231	60S ribosomal protein L10 OS=Drosophila melanogaster GN=RpL10 PE=1 SV=1 - [RL10_DROME]	199.525	40.37	7	1.15952	6	7.30455	0.951493	6	2.82894	1.02875	6	5.41159	1.09569	6	8.64597	25.5112	1.16	1.02875	0.951493	1.09569	1.09437	1.02359	0.935321	0.543285	0.0818713	-0.0964672
P25007	Peptidyl-prolyl cis-trans isomerase OS=Drosophila melanogaster GN=Cyp1 PE=1 SV=2 - [PPIA_DROME]	995.043	58.59	12	1.22059	5	7.26491	1.00544	7	11.3976	1.0567	8	10.1076	1.12612	10	8.15015	24.6505	1.221	1.0567	1.00544	1.12612	1.13885	1.06578	0.935837	0.547853	0.139744	-0.0956712
Q9V3Z4	GH11341p OS=Drosophila melanogaster GN=Rpn5 PE=1 SV=1 - [Q9V3Z4_DROME]	209.183	20.92	10	1.09709	5	4.50878	0.919695	5	11.0217	1.07027	5	2.47423	1.10915	5	3.52948	57.7106	1.097	1.07027	0.919695	1.10915	1.08364	1.01442	0.936128	0.544545	0.0682682	-0.0952225
P91938	Thioredoxin reductase 1, mitochondrial OS=Drosophila melanogaster GN=Trxr-1 PE=1 SV=2 - [TRXR1_DROME]	1168.9	45.47	17	1.05126	5	14.4245	0.855842	5	8.5318	0.962873	5	14.2469	1.02969	5	4.74023	64.2819	1.051	0.962873	0.855842	1.02969	1.00694	0.942767	0.936273	0.577916	-0.0375267	-0.0949988
Q8SYJ2	GEO09626p1 OS=Drosophila melanogaster GN=ND-MLRQ PE=1 SV=1 - [Q8SYJ2_DROME]	46.13	21.69	2	1.10961	2	4.28113	0.98222	2	6.91253	0.970723	2	8.31812	0.966242	2	2.42162	9.42775	1.11	0.970723	0.98222	0.966242	1.04036	0.974231	0.936435	0.445047	0.00971029	-0.0947486
Q95029	Cathepsin L OS=Drosophila melanogaster GN=Cp1 PE=2 SV=2 - [CATL_DROME]	356.997	30.46	10	1.15279	5	10.5373	0.961015	5	7.20334	1.10906	5	7.67867	1.1578	5	10.8089	41.5746	1.153	1.10906	0.961015	1.1578	1.13103	1.05941	0.936675	0.551114	0.130451	-0.094379
Q7KK90	GH14654p OS=Drosophila melanogaster GN=GstE1 PE=1 SV=1 - [Q7KK90_DROME]	144.067	30.36	3	1.00608	1		0.843661	1		1.00882	1		1.04382	1		24.9439	1.006	1.00882	0.843661	1.04382	1.00741	0.943742	0.936799	0.589788	-0.0364416	-0.0941878
Q9VU35	RH34413p OS=Drosophila melanogaster GN=anon-WO0118547.175 PE=1 SV=1 - [Q9VU35_DROME]	149.218	53.4	6	1.10815	8	6.99589	0.926594	8	7.9285	1.08351	8	4.75808	1.12647	8	4.24512	11.0092	1.108	1.08351	0.926594	1.12647	1.09576	1.02653	0.936824	0.562766	0.0848521	-0.0941494
P52295	Importin subunit alpha OS=Drosophila melanogaster GN=Pen PE=1 SV=2 - [IMA_DROME]	1446.72	61.69	21	1.06787	7	15.9339	0.894561	7	2.64167	1.05638	7	10.1375	1.09645	7	3.19575	57.7857	1.068	1.05638	0.894561	1.09645	1.06219	0.995505	0.937221	0.577361	0.0402703	-0.0935385
P06603	Tubulin alpha-1 chain OS=Drosophila melanogaster GN=alphaTub84B PE=1 SV=1 - [TBA1_DROME]	977.546	58.89	22	1.08847	10	11.8722	0.917992	10	6.78532	1.05259	10	10.0549	1.08965	12	3.24653	49.8765	1.088	1.05259	0.917992	1.08965	1.0703	1.00382	0.937892	0.527341	0.0517562	-0.0925062
Q6NP22	LD47325p (Fragment) OS=Drosophila melanogaster GN=CG1371 PE=2 SV=1 - [Q6NP22_DROME]	273.095	8.24	8	1.065	6	5.184	0.856145	6	10.7626	0.944404	6	7.4703	1.02848	6	6.58343	129.739	1.065	0.944404	0.856145	1.02848	1.0047	0.942315	0.937905	0.613197	-0.039476	-0.0924868
P25843	Profilin OS=Drosophila melanogaster GN=chic PE=1 SV=1 - [PROF_DROME]	677.232	78.57	6	0.996568	5	7.24322	0.839021	5	2.65129	0.947254	5	2.46987	0.984966	5	6.826	13.7148	0.997	0.947254	0.839021	0.984966	0.972127	0.911994	0.938143	0.517051	-0.0868439	-0.0921208
P28668	Bifunctional glutamate/proline--tRNA ligase OS=Drosophila melanogaster GN=GluProRS PE=1 SV=2 - [SYEP_DROME]	319.2	10.62	17	1.11892	12	14.0474	0.889808	12	6.31684	1.00912	12	9.77385	1.10782	12	10.7289	189.293	1.119	1.00912	0.889808	1.10782	1.06406	0.998812	0.93868	0.646441	0.0439323	-0.0912951
Q9VAK1	Alphabet, isoform A OS=Drosophila melanogaster GN=alph PE=1 SV=1 - [Q9VAK1_DROME]	76.59	7.61	2	1.12213	1		0.85082	1		0.985722	1		1.12935	1		40.9291	1.122	0.985722	0.85082	1.12935	1.05386	0.990086	0.939484	0.720712	0.0306551	-0.0900589
P41094	40S ribosomal protein S18 OS=Drosophila melanogaster GN=RpS18 PE=1 SV=1 - [RS18_DROME]	315.925	51.32	10	1.15081	10	9.01537	0.971354	10	5.60746	1.07092	10	5.50822	1.11698	10	10.58	17.6006	1.151	1.07092	0.971354	1.11698	1.11096	1.04417	0.939881	0.505891	0.107079	-0.08945
Q9VN44	FI07923p OS=Drosophila melanogaster GN=Karybeta3 PE=1 SV=1 - [Q9VN44_DROME]	1084.36	32.31	23	1.1052	11	12.809	0.887664	11	6.69838	0.995313	11	7.06787	1.08645	11	6.82909	123.482	1.105	0.995313	0.887664	1.08645	1.05016	0.987056	0.939913	0.634189	0.0259041	-0.0894007
A0A126GUM8	Lingerer, isoform L OS=Drosophila melanogaster GN=lig PE=1 SV=1 - [A0A126GUM8_DROME]	183.357	6.66	5	1.06726	3	8.59101	0.9296	3	7.48243	1.10176	3	23.8425	1.10898	3	22.197	127.44	1.067	1.10176	0.9296	1.10898	1.08438	1.01929	0.939977	0.550099	0.0722187	-0.0893024
Q9VD29	RE74312p OS=Drosophila melanogaster GN=Sar1 PE=1 SV=1 - [Q9VD29_DROME]	398.684	41.97	6	1.17682	3	0.890768	0.910731	3	8.94972	0.962656	5	3.16421	1.10145	5	3.42805	21.7973	1.177	0.962656	0.910731	1.10145	1.06983	1.00609	0.940423	0.700274	0.0530698	-0.0886187
Q960X8	Hepatocyte growth factor-regulated tyrosine kinase substrate OS=Drosophila melanogaster GN=Hrs PE=1 SV=1 - [HRS_DROME]	61.6488	3.16	2	1.10872	1		0.931322	1		1.06672	1		1.11485	1		85.3602	1.109	1.06672	0.931322	1.11485	1.08786	1.02309	0.940458	0.56261	0.0772111	-0.088565
Q9VKM8	RH51633p OS=Drosophila melanogaster GN=CG33129 PE=1 SV=1 - [Q9VKM8_DROME]	200.83	24.47	5	1.09138	3	0.668076	0.938134	3	2.45749	1.10869	3	11.3834	1.1312	3	2.63767	25.7816	1.091	1.10869	0.938134	1.1312	1.09984	1.03467	0.94074	0.570621	0.0932314	-0.0881322
Q9W3C3	CG2004, isoform A OS=Drosophila melanogaster GN=CG2004 PE=1 SV=1 - [Q9W3C3_DROME]	153.913	8.94	3	1.155	2	16.8276	0.962176	2	13.3594	0.983115	2	8.64089	1.04974	2	3.40184	48.2563	1.155	0.983115	0.962176	1.04974	1.06906	1.00596	0.940978	0.580162	0.0524557	-0.0877676
Q3YMU0	Protein disulfide-isomerase (Fragment) OS=Drosophila melanogaster GN=ERp60 PE=1 SV=1 - [Q3YMU0_DROME]	903.309	57.67	26	1.21538	12	6.36071	0.964475	14	6.32345	1.01523	14	4.29888	1.13494	14	12.1529	55.3361	1.215	1.01523	0.964475	1.13494	1.11512	1.04971	0.941344	0.667772	0.113592	-0.0872063
Q9VTP4	60S ribosomal protein L10a-2 OS=Drosophila melanogaster GN=RpL10Ab PE=1 SV=2 - [R10AB_DROME]	658.84	45.16	9	1.18671	2	5.14031	0.989503	2	2.38757	1.05467	2	6.23476	1.12078	2	0.875127	24.2581	1.187	1.05467	0.989503	1.12078	1.12084	1.05514	0.941386	0.553898	0.121005	-0.087141
Q9VLV5	Probable small nuclear ribonucleoprotein E OS=Drosophila melanogaster GN=SmE PE=1 SV=1 - [RUXE_DROME]	83.12	27.66	2	1.06296	1		0.891635	1		0.969002	1		1.02191	1		11.0889	1.063	0.969002	0.891635	1.02191	1.016	0.956772	0.941704	0.537663	-0.0204252	-0.0866545
Q9VWT1	GH22474p OS=Drosophila melanogaster GN=HisRS PE=1 SV=1 - [Q9VWT1_DROME]	132.94	10.15	6	1.14148	4	9.56555	0.941904	4	11.3476	1.07286	4	4.50899	1.1433	4	4.36761	57.7102	1.141	1.07286	0.941904	1.1433	1.10693	1.0426	0.941887	0.606614	0.103374	-0.0863749
Q8T8R1	CCHC-type zinc finger protein CG3800 OS=Drosophila melanogaster GN=CG3800 PE=1 SV=1 - [Y3800_DROME]	210.32	53.33	8	1.15797	8	8.32855	0.994665	8	3.65067	1.05713	8	18.3933	1.09193	8	11.2326	17.6028	1.158	1.05713	0.994665	1.09193	1.10757	1.0433	0.941974	0.455824	0.104273	-0.0862408
P31409	V-type proton ATPase subunit B OS=Drosophila melanogaster GN=Vha55 PE=2 SV=1 - [VATB_DROME]	713.197	42.65	15	1.08323	7	11.8338	0.902207	7	10.6657	0.995597	7	8.88197	1.05645	7	11.7976	54.5149	1.083	0.995597	0.902207	1.05645	1.0393	0.979329	0.942299	0.568463	0.0127378	-0.0857438
Q9VJD1	Glucosidase 2 beta subunit, isoform A OS=Drosophila melanogaster GN=GCS2beta PE=1 SV=1 - [Q9VJD1_DROME]	135.76	10.58	4	1.05925	1		0.897498	1		0.992584	1		1.03636	2	8.68998	61.5012	1.059	0.992584	0.897498	1.03636	1.02579	0.966929	0.942617	0.524304	-0.00589002	-0.0852564
Q9V3P0	Peroxiredoxin 1 OS=Drosophila melanogaster GN=Jafrac1 PE=1 SV=1 - [PRDX1_DROME]	659.83	67.01	10	1.12155	6	4.26705	0.936288	8	7.10081	1.04485	8	10.5714	1.10626	8	4.10238	21.724	1.122	1.04485	0.936288	1.10626	1.08342	1.02127	0.942634	0.573983	0.0729824	-0.0852301
Q9VMQ9	Clot protein OS=Drosophila melanogaster GN=cl PE=1 SV=1 - [Q9VMQ9_DROME]	75.49	30.16	4	1.18102	3	15.0242	1.01671	3	0.00834645	1.04685	3	3.15679	1.0835	3	10.1168	14.6511	1.181	1.04685	1.01671	1.0835	1.11392	1.0501	0.942705	0.484066	0.11309	-0.0851213
A1ZB77	CG5174, isoform J OS=Drosophila melanogaster GN=CG5174 PE=1 SV=1 - [A1ZB77_DROME]	129.22	30.11	5	1.12671	4	10.9178	0.89813	4	10.632	0.97758	4	7.6037	1.08598	4	5.39586	20.4905	1.127	0.97758	0.89813	1.08598	1.05229	0.992056	0.942759	0.665546	0.0310126	-0.0850396
B7YZQ7	Nucleosome remodeling factor-38kD, isoform B OS=Drosophila melanogaster GN=Nurf-38 PE=1 SV=1 - [B7YZQ7_DROME]	478.531	61.03	10	0.978818	5	4.16677	0.826479	5	4.74043	0.975698	5	5.43089	1.01659	5	3.10023	32.6255	0.979	0.975698	0.826479	1.01659	0.977349	0.921535	0.942893	0.616596	-0.0754713	-0.0848346
P08736	Elongation factor 1-alpha 1 OS=Drosophila melanogaster GN=Ef1alpha48D PE=1 SV=2 - [EF1A1_DROME]	1263.08	61.34	20	1.21207	18	11.6018	0.978409	18	11.6166	1.03052	18	4.10629	1.13609	18	9.82799	50.2754	1.212	1.03052	0.978409	1.13609	1.12126	1.05725	0.942912	0.647614	0.122722	-0.0848047
P05990	CAD protein OS=Drosophila melanogaster GN=r PE=1 SV=3 - [PYR1_DROME]	334.179	7.78	13	1.03113	8	12.8594	0.908337	8	7.69288	1.05191	8	6.93514	1.05706	10	5.46104	246.515	1.031	1.05191	0.908337	1.05706	1.04146	0.982699	0.943582	0.515879	0.0167109	-0.0837802
P23128	Putative ATP-dependent RNA helicase me31b OS=Drosophila melanogaster GN=me31B PE=1 SV=3 - [DDX6_DROME]	1609.22	72.33	27	1.08273	18	14.9043	0.964444	18	13.5421	1.06872	18	11.2714	1.06657	18	5.40996	51.912	1.083	1.06872	0.964444	1.06657	1.07586	1.01551	0.9439	0.362354	0.0638463	-0.0832939
P20240	Otefin OS=Drosophila melanogaster GN=Ote PE=1 SV=2 - [OTE_DROME]	66.19	6.84	2	1.00741	1		0.884338	1		1.10115	1		1.10557	2	12.9482	46.5562	1.007	1.10115	0.884338	1.10557	1.05408	0.994953	0.94391	0.671532	0.0343397	-0.0832791
Q24524	Protein singed OS=Drosophila melanogaster GN=sn PE=3 SV=1 - [SING_DROME]	102.42	9.18	4	1.07375	3	13.7058	0.872763	3	1.07003	0.971838	3	5.72624	1.05839	3	8.48869	57.2436	1.074	0.971838	0.872763	1.05839	1.02292	0.965578	0.943944	0.642565	-0.008922	-0.0832272
Q9VGQ1	CG5214 OS=Drosophila melanogaster GN=CG5214 PE=1 SV=1 - [Q9VGQ1_DROME]	210.73	18.59	6	0.952459	3	15.5974	0.799448	3	12.6991	0.957256	3	0.874544	1.00305	3	13.485	49.8923	0.952	0.957256	0.799448	1.00305	0.954628	0.901247	0.944082	0.65244	-0.108498	-0.0830161
P55828	40S ribosomal protein S20 OS=Drosophila melanogaster GN=RpS20 PE=1 SV=1 - [RS20_DROME]	66.2175	29.17	4	1.13066	5	23.3982	0.917485	5	10.667	0.998227	5	16.9345	1.09457	5	16.4414	13.4793	1.131	0.998227	0.917485	1.09457	1.06461	1.00603	0.944972	0.649435	0.049501	-0.0816569
Q05344	FACT complex subunit Ssrp1 OS=Drosophila melanogaster GN=Ssrp PE=1 SV=2 - [SSRP1_DROME]	108.94	7.88	5	0.986737	3	9.62067	0.847213	3	17.6864	1.01406	3	4.01013	1.04412	3	4.7012	81.4823	0.987	1.01406	0.847213	1.04412	1.00053	0.945669	0.945169	0.636383	-0.0399145	-0.081356
Q03334	40S ribosomal protein S13 OS=Drosophila melanogaster GN=RpS13 PE=1 SV=3 - [RS13_DROME]	139.829	39.74	6	1.12935	5	3.79494	0.918401	5	3.42385	1.02103	5	8.55003	1.11395	5	7.15364	17.1676	1.129	1.02103	0.918401	1.11395	1.07501	1.01617	0.945265	0.650904	0.0637513	-0.0812093
P13008	40S ribosomal protein S26 OS=Drosophila melanogaster GN=RpS26 PE=1 SV=1 - [RS26_DROME]	57.7533	21.05	2	0.921404	1		0.854206	1		1.0174	1		0.978123	1		13.2582	0.921	1.0174	0.854206	0.978123	0.969202	0.916165	0.945278	0.568926	-0.0857259	-0.08119
P46415	Alcohol dehydrogenase class-3 OS=Drosophila melanogaster GN=Fdh PE=1 SV=3 - [ADHX_DROME]	531.116	52.24	14	1.13318	6	4.5767	0.97815	6	4.37629	1.09583	6	2.45855	1.12954	6	4.95213	40.3636	1.133	1.09583	0.97815	1.12954	1.11441	1.05384	0.945649	0.518422	0.115973	-0.0806232
O62602	Licorne OS=Drosophila melanogaster GN=lic PE=1 SV=1 - [O62602_DROME]	128.98	11.08	3	1.27482	2	5.62066	1.05629	2	5.83101	1.18059	2	2.16085	1.26627	2	2.00643	38.1703	1.275	1.18059	1.05629	1.26627	1.22779	1.16128	0.945828	0.621781	0.255892	-0.0803509
P55035	26S proteasome non-ATPase regulatory subunit 4 OS=Drosophila melanogaster GN=Rpn10 PE=1 SV=2 - [PSMD4_DROME]	178.06	16.67	4	1.04589	2	8.76975	0.911313	2	8.60193	1.00521	2	9.96481	1.0295	2	4.06231	42.5921	1.046	1.00521	0.911313	1.0295	1.02561	0.970408	0.94618	0.470395	-0.00342982	-0.079814
Q7KN97	Pyruvate carboxylase OS=Drosophila melanogaster GN=PCB PE=1 SV=1 - [Q7KN97_DROME]	606.786	20.49	16	1.02236	6	7.13304	0.874238	6	4.79963	1.0331	7	11.9821	1.0704	7	5.16651	130.781	1.022	1.0331	0.874238	1.0704	1.02755	0.972317	0.946247	0.630551	-0.000645626	-0.0797112
O01666	ATP synthase subunit gamma, mitochondrial OS=Drosophila melanogaster GN=ATPsyngamma PE=2 SV=2 - [ATPG_DROME]	550.93	52.53	14	1.10426	10	8.15947	0.911954	10	8.31218	0.987007	10	6.75044	1.067	10	9.87724	32.8501	1.104	0.987007	0.911954	1.067	1.0455	0.989476	0.946411	0.62228	0.0244671	-0.0794612
Q9W4X7	Eukaryotic translation initiation factor 3 subunit G-A OS=Drosophila melanogaster GN=eIF3ga PE=1 SV=1 - [EI3GA_DROME]	59.04	13.75	3	0.950935	1		0.942512	1		1.12945	1		1.02654	1		29.9271	0.951	1.12945	0.942512	1.02654	1.04023	0.984525	0.946453	0.629115	0.017198	-0.0793974
O18640	Guanine nucleotide-binding protein subunit beta-like protein OS=Drosophila melanogaster GN=Rack1 PE=1 SV=2 - [GBLP_DROME]	626.584	57.86	17	1.15574	10	10.3252	0.94167	10	7.51104	1.01871	10	8.84714	1.11666	10	5.25026	35.5957	1.156	1.01871	0.94167	1.11666	1.08736	1.02916	0.946484	0.652987	0.0811491	-0.0793505
P08570	60S acidic ribosomal protein P1 OS=Drosophila melanogaster GN=RpLP1 PE=1 SV=2 - [RLA1_DROME]	542.585	70.54	4	1.14605	1		0.935463	1		1.06042	1		1.15371	1		11.5058	1.146	1.06042	0.935463	1.15371	1.10321	1.04459	0.94686	0.666573	0.10232	-0.0787771
Q960M4	LD45324p OS=Drosophila melanogaster GN=Prx5 PE=1 SV=1 - [Q960M4_DROME]	415.07	56.84	7	0.958201	2	17.9339	0.773173	2	39.1117	0.959556	3	10.1467	1.04253	3	9.84602	19.8834	0.958	0.959556	0.773173	1.04253	0.958778	0.907852	0.946884	0.741699	-0.100101	-0.0787399
Q9VV39	Mitochondrial ribosomal protein S34 OS=Drosophila melanogaster GN=mRpS34 PE=1 SV=2 - [Q9VV39_DROME]	25.99	13.83	2	1.14116	1		0.934465	1		0.960379	1		1.05542	1		21.5975	1.141	0.960379	0.934465	1.05542	1.05069	0.994945	0.946945	0.659074	0.0320126	-0.0786474
A0A0B4LFR4	Oligosaccharide transferase delta subunit, isoform B OS=Drosophila melanogaster GN=OstDelta PE=1 SV=1 - [A0A0B4LFR4_DROME]	238.58	10.43	4	1.06641	1		0.959004	1		1.05543	1		1.05051	1		69.058	1.066	1.05543	0.959004	1.05051	1.06072	1.00476	0.947242	0.348308	0.0459413	-0.078195
O62619	Pyruvate kinase OS=Drosophila melanogaster GN=PyK PE=2 SV=2 - [KPYK_DROME]	1579.24	58.91	24	1.09347	11	5.58032	0.902059	11	14.6892	1.01573	11	12.1827	1.09567	11	7.80268	57.4039	1.093	1.01573	0.902059	1.09567	1.05436	0.998864	0.947361	0.647628	0.0373663	-0.0780135
Q9U4U2	Ferritin OS=Drosophila melanogaster GN=Fer2LCH PE=3 SV=1 - [Q9U4U2_DROME]	84.8367	19.38	3	1.39289	1		1.24203	1		1.23335	1		1.24699	2	14.2037	25.2547	1.393	1.23335	1.24203	1.24699	1.31318	1.24451	0.947709	0.480492	0.35432	-0.0774836
C0HKA1	40S ribosomal protein S14b OS=Drosophila melanogaster GN=RpS14b PE=2 SV=1 - [RS14B_DROME]	228.32	41.06	4	0.97261	2	12.7848	0.937202	2	6.71435	1.091	2	0.224881	1.01945	2	0.864613	16.2547	0.973	1.091	0.937202	1.01945	1.032	0.978326	0.947992	0.533275	0.00691337	-0.0770536
P54399	Protein disulfide-isomerase OS=Drosophila melanogaster GN=Pdi PE=2 SV=1 - [PDI_DROME]	683.084	42.94	18	1.23006	8	2.81363	0.935985	9	6.12745	0.891578	9	10.2223	1.07551	9	3.578	55.7464	1.23	0.891578	0.935985	1.07551	1.06079	1.00575	0.948114	0.79201	0.0467037	-0.0768675
C0MJ37	CG6554-PA OS=Drosophila melanogaster GN=CG6554 PE=3 SV=1 - [C0MJ37_DROME]	478.261	34.04	9	1.2258	4	5.88716	0.994707	4	0.915342	1.03507	4	3.4343	1.15255	4	8.78507	42.7539	1.226	1.03507	0.994707	1.15255	1.13053	1.07363	0.949663	0.691025	0.139748	-0.0745118
Q8MR88	Eukaryotic translation initiation factor 3 subunit E OS=Drosophila melanogaster GN=Int6 PE=2 SV=1 - [Q8MR88_DROME]	178.717	20.16	6	1.13775	3	5.02337	0.986356	3	2.03557	1.04304	3	6.82481	1.08529	3	4.54629	43.7765	1.138	1.04304	0.986356	1.08529	1.09052	1.03582	0.949843	0.508696	0.0878979	-0.0742386
Q2XYH0	CG5012 (Fragment) OS=Drosophila melanogaster GN=mRpL12 PE=4 SV=1 - [Q2XYH0_DROME]	154.9	31.36	4	1.01115	2	5.30536	0.875394	2	6.47893	1.02	2	6.20316	1.05375	2	10.403	18.155	1.011	1.02	0.875394	1.05375	1.0155	0.964572	0.949848	0.625961	-0.0149243	-0.0742311
A0A0B4LGC0	Tripeptidyl-peptidase II, isoform F OS=Drosophila melanogaster GN=TppII PE=4 SV=1 - [A0A0B4LGC0_DROME]	752.4	21.71	23	1.10351	14	13.161	0.902113	14	9.10223	1.01116	14	11.3859	1.10772	14	8.10524	148.816	1.104	1.01116	0.902113	1.10772	1.05758	1.00492	0.950204	0.686503	0.0439222	-0.0736915
O18333	GH01619p OS=Drosophila melanogaster GN=Rab2 PE=1 SV=1 - [O18333_DROME]	128.013	17.84	3	1.06817	2	0.646402	0.898053	2	1.00566	0.991494	2	8.41828	1.0596	2	3.15901	23.5458	1.068	0.991494	0.898053	1.0596	1.02975	0.978825	0.950549	0.626296	0.00570632	-0.0731676
P20432	Glutathione S-transferase D1 OS=Drosophila melanogaster GN=GstD1 PE=1 SV=1 - [GSTD1_DROME]	468.777	41.15	10	1.15432	5	7.20692	1.00083	5	1.02307	1.06015	5	6.74613	1.10461	5	5.22005	23.8511	1.154	1.06015	1.00083	1.10461	1.10708	1.05272	0.950903	0.518505	0.11044	-0.0726303
Q9W3F6	CG1440, isoform A OS=Drosophila melanogaster GN=CG1440 PE=1 SV=2 - [Q9W3F6_DROME]	206.184	14.55	6	1.11598	4	3.72636	0.964455	4	4.5006	1.01084	4	5.36043	1.05817	4	6.02717	55.1213	1.116	1.01084	0.964455	1.05817	1.06342	1.01131	0.951	0.536444	0.0524714	-0.0724828
Q9VJJ0	Proteasome subunit beta type OS=Drosophila melanogaster GN=Prosbeta4 PE=1 SV=1 - [Q9VJJ0_DROME]	178.04	26.37	3	1.10826	1		0.837012	1		0.901149	1		1.07399	2	2.84523	22.4674	1.108	0.901149	0.837012	1.07399	1.00457	0.9555	0.951149	0.784548	-0.0295437	-0.0722565
Q9VW54	26S proteasome regulatory complex subunit p97 OS=Drosophila melanogaster GN=Rpn1 PE=1 SV=2 - [Q9VW54_DROME]	758.546	24.05	16	1.14747	9	9.05952	0.941601	9	5.00985	1.00295	9	8.00583	1.10523	9	9.92699	102.212	1.147	1.00295	0.941601	1.10523	1.07497	1.02342	0.952037	0.6828	0.0688469	-0.0709109
Q0KIB3	CG2051, isoform A OS=Drosophila melanogaster GN=Hat1 PE=1 SV=1 - [Q0KIB3_DROME]	170.17	13.83	4	0.946683	1		0.84674	1		1.04896	1		1.0537	2	2.25685	47.9163	0.947	1.04896	0.84674	1.0537	0.997981	0.950219	0.952141	0.71902	-0.0382919	-0.0707531
Q8T0N3	GH18222p OS=Drosophila melanogaster GN=Mal-A5 PE=1 SV=1 - [Q8T0N3_DROME]	58.47	4.31	2	0.989367	1		0.912727	1		0.999239	2	12.1102	0.981415	2	2.9334	61.5577	0.989	0.999239	0.912727	0.981415	0.99412	0.947071	0.952673	0.308184	-0.0434822	-0.0699472
Q86NK4	GH01576p OS=Drosophila melanogaster GN=msk PE=2 SV=1 - [Q86NK4_DROME]	642.317	18.49	13	1.05237	3	4.02098	0.851143	3	1.03011	1.05527	3	1.90374	1.15745	3	12.8321	119.2	1.052	1.05527	0.851143	1.15745	1.05364	1.0043	0.953174	0.777915	0.0407828	-0.0691884
Q9VFQ9	Dipeptidase B, isoform A OS=Drosophila melanogaster GN=Dip-B PE=1 SV=2 - [Q9VFQ9_DROME]	395.038	27.76	10	1.17541	4	4.55498	1.0421	4	7.25358	0.987118	5	11.0973	1.01893	5	8.73271	55.4986	1.175	0.987118	1.0421	1.01893	1.08106	1.03051	0.953245	0.646747	0.0779046	-0.0690813
Q9V3P3	LD45860p OS=Drosophila melanogaster GN=REG PE=1 SV=1 - [Q9V3P3_DROME]	141.574	20	4	1.04497	2	5.49924	0.85617	4	4.8443	0.991739	4	1.07239	1.08625	4	9.7272	28.1039	1.045	0.991739	0.85617	1.08625	1.01837	0.971209	0.953691	0.728221	-0.00794235	-0.0684068
O97428	Ciboulot, isoform A OS=Drosophila melanogaster GN=cib PE=1 SV=1 - [O97428_DROME]	534.472	61.24	8	1.20013	4	5.32792	1.01336	4	1.40791	1.03924	4	2.53	1.12317	4	3.67819	14.4015	1.2	1.03924	1.01336	1.12317	1.11962	1.06826	0.954132	0.650478	0.129138	-0.0677391
Q8IRG6	FACT complex subunit spt16 OS=Drosophila melanogaster GN=dre4 PE=1 SV=2 - [SPT16_DROME]	109.61	4.8	4	1.14773	2	0.413123	0.940369	2	3.34723	1.06096	2	5.90696	1.16731	2	4.19866	123.506	1.148	1.06096	0.940369	1.16731	1.10448	1.05384	0.954149	0.717361	0.109513	-0.0677137
Q24150	Nucleosome assembly protein NAP-1 OS=Drosophila melanogaster GN=Nap1 PE=1 SV=1 - [Q24150_DROME]	481.368	41.35	14	1.1202	6	5.07324	0.912637	6	2.94276	1.00754	6	4.65152	1.1177	6	3.76361	42.7548	1.12	1.00754	0.912637	1.1177	1.06377	1.01517	0.954313	0.718043	0.0554515	-0.067466
M9PI17	CG6084, isoform D OS=Drosophila melanogaster GN=34F4T PE=1 SV=1 - [M9PI17_DROME]	660.191	58.54	17	1.09464	12	6.9498	0.955102	12	5.47525	1.12165	12	6.87964	1.16069	12	7.79026	35.8727	1.095	1.12165	0.955102	1.16069	1.10833	1.05789	0.954497	0.674676	0.114789	-0.0671867
Q8T3P0	GM01289p OS=Drosophila melanogaster GN=P5CDh1 PE=2 SV=1 - [Q8T3P0_DROME]	361.06	22.13	9	1.12213	4	5.86925	1.00005	4	4.01764	0.929358	4	15.2949	0.958047	5	8.75538	63.6533	1.122	0.929358	1.00005	0.958047	1.02568	0.979049	0.954538	0.682812	0.00301659	-0.067126
Q01604	Phosphoglycerate kinase OS=Drosophila melanogaster GN=Pgk PE=2 SV=2 - [PGK_DROME]	896.478	65.06	20	1.12212	11	6.3667	0.922751	11	9.95103	0.998127	11	1.06506	1.10353	12	6.87716	43.834	1.122	0.998127	0.922751	1.10353	1.06006	1.01314	0.955737	0.710198	0.0514936	-0.0653147
Q05825	ATP synthase subunit beta, mitochondrial OS=Drosophila melanogaster GN=ATPsynbeta PE=1 SV=3 - [ATPB_DROME]	1765.17	68.32	25	1.0944	15	11.5189	0.952835	16	9.71803	1.03853	16	7.99256	1.08602	16	9.1174	54.0744	1.094	1.03853	0.952835	1.08602	1.06626	1.01943	0.956072	0.582741	0.0601608	-0.0648089
Q7KJV6	Ubiquitin-like protein activating enzyme OS=Drosophila melanogaster GN=Uba2 PE=2 SV=1 - [Q7KJV6_DROME]	292.371	14.29	8	1.005	3	7.06219	0.913452	3	4.44298	1.05394	4	4.93866	1.05507	4	4.8837	77.5467	1.005	1.05394	0.913452	1.05507	1.02947	0.984263	0.956087	0.607556	0.00950928	-0.0647863
P19889	60S acidic ribosomal protein P0 OS=Drosophila melanogaster GN=RpLP0 PE=1 SV=1 - [RLA0_DROME]	785.25	58.68	14	1.1599	12	10.4035	0.970082	12	5.49726	1.04747	12	6.81515	1.14184	12	1.88809	34.1809	1.16	1.04747	0.970082	1.14184	1.10374	1.05596	0.956716	0.687451	0.110477	-0.0638378
O16043	Anon1A4 OS=Drosophila melanogaster GN=Df31 PE=1 SV=1 - [O16043_DROME]	595.387	67.76	12	1.16199	4	1.16716	1.06107	7	13.1565	1.05403	7	5.6324	1.05915	7	7.48166	18.812	1.162	1.05403	1.06107	1.05915	1.10802	1.06011	0.956762	0.468523	0.116095	-0.0637678
Q9V3U6	26-29kD-proteinase OS=Drosophila melanogaster GN=26-29-p PE=1 SV=1 - [Q9V3U6_DROME]	593.077	44.44	18	1.08795	9	15.1478	0.87444	9	14.5469	1.05795	9	11.7929	1.1803	9	9.40146	62.0903	1.088	1.05795	0.87444	1.1803	1.07297	1.02737	0.957498	0.794628	0.0702862	-0.0626581
A0A0A0RZ60	Cytochrome c oxidase subunit 2 OS=Drosophila melanogaster GN=COX2 PE=3 SV=1 - [A0A0A0RZ60_DROME]	164.44	13.16	2	1.04257	1		0.922864	1		0.990322	1		1.02469	1		26.1854	1.043	0.990322	0.922864	1.02469	1.01666	0.973776	0.957818	0.532382	-0.00724995	-0.0621773
Q9W5N2	60S ribosomal protein L38 OS=Drosophila melanogaster GN=RpL38 PE=1 SV=1 - [RL38_DROME]	82.6867	40	3	1.03601	3	5.00423	1.01221	3	20.2286	1.11628	3	1.75661	1.04946	3	4.42513	8.19464	1.036	1.11628	1.01221	1.04946	1.07614	1.03084	0.957903	0.413602	0.0748387	-0.0620481
P45594	Cofilin/actin-depolymerizing factor homolog OS=Drosophila melanogaster GN=tsr PE=1 SV=1 - [CADF_DROME]	464.077	63.51	10	1.14177	5	16.972	1.01308	5	4.98842	1.129	5	6.34059	1.16331	5	13.2646	17.1425	1.142	1.129	1.01308	1.16331	1.1355	1.08819	0.958337	0.594427	0.152633	-0.0613951
Q8MYV0	RH42429p OS=Drosophila melanogaster GN=Gabat PE=2 SV=1 - [Q8MYV0_DROME]	699.784	44.03	18	1.04119	14	11.2052	0.942541	14	8.44196	1.04952	14	5.29919	1.06132	14	10.3076	54.4964	1.041	1.04952	0.942541	1.06132	1.04526	1.00193	0.958545	0.542434	0.0333211	-0.0610814
A1Z8U4	T-complex chaperonin 5, isoform B OS=Drosophila melanogaster GN=CCT5 PE=1 SV=1 - [A1Z8U4_DROME]	996.003	57.23	22	1.08721	9	5.56565	0.896373	9	8.60618	0.993063	9	7.13176	1.09784	9	0.981215	55.7561	1.087	0.993063	0.896373	1.09784	1.04003	0.997105	0.958726	0.736546	0.0262221	-0.06081
Q7K3Z3	GH01724p OS=Drosophila melanogaster GN=p47 PE=1 SV=1 - [Q7K3Z3_DROME]	192.852	17.94	5	1.08375	2	10.5073	0.967859	2	8.85749	1.032	2	12.6109	1.06119	2	2.19953	43.3535	1.084	1.032	0.967859	1.06119	1.058	1.01452	0.958906	0.501194	0.0510703	-0.0605381
Q9V8M5	Probable 3-hydroxyisobutyrate dehydrogenase, mitochondrial OS=Drosophila melanogaster GN=CG15093 PE=2 SV=2 - [3HIDH_DROME]	370.984	35.49	6	1.13683	2	1.24624	0.921453	2	10.6686	1.0365	2	7.34876	1.16302	2	0.183503	33.861	1.137	1.0365	0.921453	1.16302	1.08675	1.04224	0.959044	0.7661	0.0898514	-0.0603308
A0ANL0	CG9273 protein (Fragment) OS=Drosophila melanogaster GN=CG9273 PE=4 SV=1 - [A0ANL0_DROME]	193.668	20.33	4	1.09853	3	10.9896	0.975856	3	1.29569	1.02706	3	11.5467	1.06386	3	6.08724	26.361	1.099	1.02706	0.975856	1.06386	1.06303	1.01986	0.959387	0.526792	0.0582763	-0.0598156
P29844	Heat shock 70 kDa protein cognate 3 OS=Drosophila melanogaster GN=Hsc70-3 PE=2 SV=2 - [HSP7C_DROME]	1436.56	46.95	30	1.1354	16	6.82903	0.9461	16	12.3988	0.988416	17	7.74377	1.09235	18	8.93192	72.2165	1.135	0.988416	0.9461	1.09235	1.06171	1.01923	0.959987	0.721345	0.0569303	-0.0589139
Q9VZU7	Ubiquitinyl hydrolase 1 OS=Drosophila melanogaster GN=Usp5 PE=1 SV=1 - [Q9VZU7_DROME]	361.41	14.03	8	1.08183	3	19.7715	0.980645	3	9.91705	1.01613	3	8.54699	1.03401	3	12.9825	92.0333	1.082	1.01613	0.980645	1.03401	1.04907	1.00733	0.960214	0.428582	0.0398197	-0.058572
Q9Y125	BcDNA.GH08312 OS=Drosophila melanogaster GN=Sap-r PE=1 SV=1 - [Q9Y125_DROME]	373.378	13.96	10	1.16838	3	6.34629	1.00821	3	5.19618	0.960278	3	12.3646	1.03675	3	0.266429	105.893	1.168	0.960278	1.00821	1.03675	1.06414	1.02248	0.960855	0.729513	0.0608819	-0.0576091
Q7KN62	Transitional endoplasmic reticulum ATPase TER94 OS=Drosophila melanogaster GN=TER94 PE=1 SV=1 - [TERA_DROME]	1897.61	51.19	34	1.15069	15	8.44866	0.969263	15	9.34925	1.09133	15	12.0308	1.18567	15	5.34544	88.8033	1.151	1.09133	0.969263	1.18567	1.12116	1.07747	0.961028	0.734608	0.136321	-0.05735
P31009	40S ribosomal protein S2 OS=Drosophila melanogaster GN=RpS2 PE=1 SV=2 - [RS2_DROME]	641.218	58.43	13	1.07393	9	7.35669	0.919762	9	6.68976	1.04394	9	6.83684	1.11565	9	2.59903	28.8814	1.074	1.04394	0.919762	1.11565	1.05897	1.01771	0.961034	0.717538	0.0539937	-0.0573407
Q9VEP3	CG4009, isoform B OS=Drosophila melanogaster GN=CG4009 PE=4 SV=2 - [Q9VEP3_DROME]	78.32	4.16	2	0.95509	2	3.92607	0.73554	2	33.1324	0.750646	2	3.56825	0.903724	2	20.0629	73.8204	0.955	0.750646	0.73554	0.903724	0.852823	0.819632	0.961081	0.82537	-0.258317	-0.0572703
Q9V3Y4	LD43650p OS=Drosophila melanogaster GN=Mtch PE=1 SV=1 - [Q9V3Y4_DROME]	114.93	8.54	2	1.02214	1		0.864148	1		0.841261	2	6.79411	0.926754	2	0.824638	34.9893	1.022	0.841261	0.864148	0.926754	0.93163	0.895451	0.961165	0.741587	-0.130742	-0.0571437
Q7KVX5	VAMP-associated protein of 33kDa ortholog A, isoform A OS=Drosophila melanogaster GN=Vap33 PE=1 SV=1 - [Q7KVX5_DROME]	275.097	32.77	5	1.00359	2	6.62758	0.882184	2	5.93211	1.02728	2	6.21692	1.07028	2	9.22546	26.7543	1.004	1.02728	0.882184	1.07028	1.01564	0.976231	0.9612	0.717897	-0.00615935	-0.0570922
Q9V3K3	RuvB-like helicase 2 OS=Drosophila melanogaster GN=rept PE=1 SV=1 - [RUVB2_DROME]	74.82	4.57	2	1.06746	2	0.144562	0.937239	2	7.08888	0.980316	2	0.591788	1.03081	2	1.74511	53.5076	1.067	0.980316	0.937239	1.03081	1.02366	0.984025	0.961283	0.597703	0.00525037	-0.0569673
A0A0B4K6W2	Fat facets, isoform E OS=Drosophila melanogaster GN=faf PE=3 SV=1 - [A0A0B4K6W2_DROME]	70.72	1.16	2	0.854514	1		0.695767	1		0.80679	1		0.901695	1		309.74	0.855	0.80679	0.695767	0.901695	0.830895	0.798731	0.96129	0.789737	-0.29574	-0.0569562
Q9VHS2	Cytochrome c oxidase subunit 7A, mitochondrial OS=Drosophila melanogaster GN=COX7A PE=3 SV=1 - [COX7A_DROME]	178.39	37.08	3	1.08854	3	7.38447	0.921806	5	7.16484	0.982357	5	14.1486	1.07116	5	10.6992	9.89539	1.089	0.982357	0.921806	1.07116	1.03568	0.996482	0.962154	0.710853	0.0227459	-0.05566
Q9I7R0	GH04560p OS=Drosophila melanogaster GN=anon-EST:Posey232 PE=1 SV=1 - [Q9I7R0_DROME]	147.39	20.83	3	1.01132	1		0.855146	1		0.966559	1		1.04802	1		23.1477	1.011	0.966559	0.855146	1.04802	0.988779	0.951582	0.962381	0.743137	-0.0439396	-0.0553206
Q95SI7	CG6028 OS=Drosophila melanogaster GN=CG6028 PE=1 SV=1 - [Q95SI7_DROME]	96.6967	15.36	3	0.997919	1		0.828174	1		0.96741	1		1.06511	1		32.2729	0.998	0.96741	0.828174	1.06511	0.982705	0.946644	0.963304	0.791236	-0.0521383	-0.0539371
P02283	Histone H2B OS=Drosophila melanogaster GN=His2B PE=1 SV=2 - [H2B_DROME]	150.73	26.83	3	1.18964	2	8.37073	1.10172	2	16.0154	1.05608	2	0.416928	1.06206	2	6.32931	13.6875	1.19	1.05608	1.10172	1.06206	1.12304	1.08189	0.963362	0.615434	0.140481	-0.0538499
Q8IP94	Threonyl-tRNA synthetase, isoform B OS=Drosophila melanogaster GN=ThrRS PE=1 SV=1 - [Q8IP94_DROME]	599.343	26.81	15	1.01855	8	17.5855	0.872022	10	10.9229	0.986897	11	6.40512	1.06045	11	8.68694	79.2949	1.019	0.986897	0.872022	1.06045	1.00295	0.966237	0.963396	0.737879	-0.0226518	-0.0537988
Q9VT68	CG6707, isoform B OS=Drosophila melanogaster GN=Dmel\CG6707 PE=1 SV=2 - [Q9VT68_DROME]	28.2	13.85	3	1.1423	3	12.5717	0.963232	3	2.73245	1.04111	3	17.5544	1.14012	3	0.898603	25.1615	1.142	1.04111	0.963232	1.14012	1.09155	1.05167	0.963464	0.733079	0.0995357	-0.0536974
D3PFE0	MIP16878p (Fragment) OS=Drosophila melanogaster GN=dec-1-RC PE=2 SV=1 - [D3PFE0_DROME]	1705.44	48.42	32	1.12838	23	16.0609	0.984206	23	36.306	1.04967	23	8.85853	1.11464	23	20.671	105.05	1.128	1.04967	0.984206	1.11464	1.08883	1.04942	0.963805	0.656034	0.0961895	-0.0531867
Q24572	Probable histone-binding protein Caf1 OS=Drosophila melanogaster GN=Caf1 PE=1 SV=1 - [CAF1_DROME]	110.41	15.35	6	1.14931	3	2.08042	0.986184	3	2.20599	1.08983	3	9.18544	1.17163	3	4.50903	48.6045	1.149	1.08983	0.986184	1.17163	1.11941	1.07891	0.963813	0.71767	0.136156	-0.0531749
Q7KTK9	CG5261, isoform A OS=Drosophila melanogaster GN=muc PE=1 SV=1 - [Q7KTK9_DROME]	65.21	7.6	3	1.13174	3	1.0999	0.928919	3	11.4377	1.01539	3	6.12285	1.14081	3	14.8683	44.0901	1.132	1.01539	0.928919	1.14081	1.0737	1.03486	0.963832	0.778563	0.0760143	-0.0531465
O18413	26S protease regulatory subunit 8 OS=Drosophila melanogaster GN=Rpt6 PE=1 SV=2 - [PRS8_DROME]	445.49	39.75	13	1.07121	6	13.6363	0.86028	6	15.5318	1.00117	6	13.7653	1.13892	6	9.11257	45.8282	1.071	1.00117	0.86028	1.13892	1.03608	0.999598	0.964785	0.823203	0.0252802	-0.0517204
F6J1F4	CG1515 (Fragment) OS=Drosophila melanogaster GN=CG1515 PE=3 SV=1 - [F6J1F4_DROME]	36.56	15.46	3	1.19884	3	10.7157	0.994718	3	5.33648	1.1773	3	3.43869	1.29864	3	10.4425	21.8633	1.199	1.1773	0.994718	1.29864	1.18815	1.14668	0.965093	0.810968	0.223089	-0.0512598
Q8SX76	LD24646p OS=Drosophila melanogaster GN=pch2 PE=1 SV=1 - [Q8SX76_DROME]	161.63	9.26	3	1.00328	2	17.7349	0.903101	2	4.46599	0.941463	4	9.5797	0.973538	4	6.04566	46.5342	1.003	0.941463	0.903101	0.973538	0.972232	0.938319	0.965119	0.543725	-0.0662384	-0.051221
P22769	Proteasome subunit alpha type-7-1 OS=Drosophila melanogaster GN=Prosalpha4 PE=1 SV=2 - [PSA71_DROME]	184.82	20.88	4	1.13346	1		0.97706	1		1.06977	1		1.14996	2	0.978763	27.9554	1.133	1.06977	0.97706	1.14996	1.10138	1.06351	0.965613	0.720645	0.114075	-0.0504837
P02828	Heat shock protein 83 OS=Drosophila melanogaster GN=Hsp83 PE=1 SV=1 - [HSP83_DROME]	2823.18	58.58	38	1.09725	24	11.3291	0.967637	24	7.65397	1.08333	26	4.53322	1.1383	26	4.51917	81.8142	1.097	1.08333	0.967637	1.1383	1.09017	1.05297	0.965879	0.706298	0.0995061	-0.0500854
P08928	Lamin Dm0 OS=Drosophila melanogaster GN=Lam PE=1 SV=4 - [LAM0_DROME]	104.39	7.07	4	1.07547	3	7.91052	0.940878	3	7.26928	1.04777	3	7.78155	1.11165	3	10.6247	71.2574	1.075	1.04777	0.940878	1.11165	1.06138	1.02626	0.966912	0.723958	0.0616734	-0.0485431
A0A0B4JCW4	Succinate--CoA ligase [ADP-forming] subunit beta, mitochondrial OS=Drosophila melanogaster GN=skap PE=1 SV=1 - [A0A0B4JCW4_DROME]	481.963	29.05	9	1.0867	5	8.29129	0.926759	5	3.96134	0.948018	5	14.3349	1.04183	5	3.30131	48.9529	1.087	0.948018	0.926759	1.04183	1.01751	0.984294	0.967356	0.748065	0.00110161	-0.0478805
A9LRV8	Transporter OS=Drosophila melanogaster GN=CG4476 PE=2 SV=1 - [A9LRV8_DROME]	59.18	4.61	2	1.03458	1		0.91962	1		1.00229	1		1.0513	1		69.7191	1.035	1.00229	0.91962	1.0513	1.01865	0.98546	0.967421	0.673102	0.00276046	-0.0477837
P17704	40S ribosomal protein S17 OS=Drosophila melanogaster GN=RpS17 PE=1 SV=2 - [RS17_DROME]	427.83	64.12	10	1.12766	7	2.39759	1.01542	7	14.943	1.06856	7	11.7881	1.11254	7	4.4466	15.2752	1.128	1.06856	1.01542	1.11254	1.09828	1.06398	0.968768	0.608069	0.11236	-0.0457769
A8DQW8	Closca OS=Drosophila melanogaster GN=clos PE=4 SV=3 - [A8DQW8_DROME]	72.7905	1.63	2	0.921839	1		0.777081	1		0.924287	1		1.01161	1		206.961	0.922	0.924287	0.777081	1.01161	0.923143	0.894347	0.968806	0.828925	-0.138233	-0.0457204
X2JE34	RNA-binding protein 2, isoform E OS=Drosophila melanogaster GN=eIF4H1 PE=1 SV=1 - [X2JE34_DROME]	204.37	19.56	4	1.1662	2	3.07127	1.0074	2	2.54963	1.10826	2	5.89351	1.19713	2	3.2354	34.2097	1.166	1.10826	1.0074	1.19713	1.13713	1.10226	0.969337	0.758706	0.162934	-0.0449302
Q9Y105	Probable glutamine--tRNA ligase OS=Drosophila melanogaster GN=Aats-gln PE=2 SV=1 - [SYQ_DROME]	119.387	8.61	6	1.13093	3	1.11717	0.932145	3	1.50033	0.968021	3	10.3737	1.10412	3	0.294043	87.4531	1.131	0.968021	0.932145	1.10412	1.04951	1.01813	0.970101	0.815901	0.0478195	-0.0437936
Q7K172	LD04933p OS=Drosophila melanogaster GN=ste24a PE=1 SV=1 - [Q7K172_DROME]	99.39	5.32	2				0.858479	1		0.931034	1		0.948325	1		51.6066		0.931034	0.858479	0.948325	0.931034	0.903402	0.970321	#DIV/0!	-0.124828	-0.0434656
Q9VU68	Actin-interacting protein 1 OS=Drosophila melanogaster GN=flr PE=2 SV=1 - [WDR1_DROME]	172.19	9.21	5	1.08401	4	0.920087	0.932088	4	8.66982	1.04911	4	7.63826	1.13827	4	3.84703	66.5086	1.084	1.04911	0.932088	1.13827	1.06655	1.03518	0.970586	0.792458	0.0714203	-0.0430728
Q7KLV9	26S proteasome non-ATPase regulatory subunit 11 OS=Drosophila melanogaster GN=Rpn6 PE=1 SV=1 - [PSD11_DROME]	323.221	28.67	10	1.05282	6	5.82587	0.89394	6	4.28564	1.00414	6	9.03177	1.10292	6	7.86598	47.2337	1.053	1.00414	0.89394	1.10292	1.02857	0.99843	0.970696	0.805188	0.019188	-0.0429087
Q7KMQ0	26S proteasome regulatory complex subunit p48B OS=Drosophila melanogaster GN=Rpt1 PE=1 SV=1 - [Q7KMQ0_DROME]	533.42	35.1	12	1.09104	9	6.99645	0.923303	10	4.36465	1.02951	10	16.3751	1.13641	10	9.69225	48.511	1.091	1.02951	0.923303	1.13641	1.06026	1.02986	0.971328	0.809707	0.0634279	-0.0419703
Q8MT23	RH09938p OS=Drosophila melanogaster GN=RpL30 PE=2 SV=1 - [Q8MT23_DROME]	259.58	53.15	4	1.02204	1		0.864546	1		0.918696	1		1.02207	1		12.2845	1.022	0.918696	0.864546	1.02207	0.970348	0.94331	0.972136	0.801076	-0.063811	-0.0407703
Q9VEC2	LP02120p OS=Drosophila melanogaster GN=CG12321-RA PE=1 SV=1 - [Q9VEC2_DROME]	49.64	8.1	2	1.08394	1		0.930342	1		0.973003	1		1.0697	1		27.7855	1.084	0.973003	0.930342	1.0697	1.0285	1.00002	0.972311	0.779506	0.0202885	-0.0405109
E1UIA5	CG16916 protein OS=Drosophila melanogaster GN=CG16916 PE=3 SV=1 - [E1UIA5_DROME]	285.805	27.36	9	1.11125	3	1.8336	0.941347	3	1.97556	1.02215	3	1.20988	1.13319	3	2.8963	47.0422	1.111	1.02215	0.941347	1.13319	1.06657	1.03727	0.972524	0.807635	0.0728854	-0.040194
Q9W392	CG7033 OS=Drosophila melanogaster GN=CCT2 PE=1 SV=2 - [Q9W392_DROME]	1809.98	63.36	27	1.08409	13	17.0221	0.945787	13	11.7294	1.01051	13	12.9732	1.09124	14	11.7482	58.0273	1.084	1.01051	0.945787	1.09124	1.04725	1.01851	0.972557	0.758012	0.0465373	-0.0401449
Q9VLS4	CG8498, isoform A OS=Drosophila melanogaster GN=CG8498 PE=1 SV=1 - [Q9VLS4_DROME]	102.143	51.11	3	1.03593	1		0.871824	1		0.970264	1		1.08014	1		9.90994	1.036	0.970264	0.871824	1.08014	1.00313	0.975981	0.972933	0.82687	-0.0152821	-0.0395872
Q7KW39	Probable methylmalonate-semialdehyde dehydrogenase [acylating], mitochondrial OS=Drosophila melanogaster GN=CG17896 PE=2 SV=1 - [MMSA_DROME]	136.26	12.5	4	1.07239	2	5.33658	0.893183	2	5.15326	0.935974	2	0.592138	1.06091	2	2.08985	55.9368	1.072	0.935974	0.893183	1.06091	1.00399	0.977047	0.973167	0.82626	-0.0138796	-0.039241
Q960Z0	Kinesin-like protein Klp10A OS=Drosophila melanogaster GN=Klp10A PE=1 SV=1 - [KI10A_DROME]	102.897	4.1	3	1.07551	2	2.95735	0.96119	2	1.08711	1.05741	2	7.15884	1.11543	2	5.8553	88.6161	1.076	1.05741	0.96119	1.11543	1.06671	1.03831	0.973377	0.749701	0.0736992	-0.0389299
A4V4J0	Shibire, isoform C OS=Drosophila melanogaster GN=shi PE=1 SV=1 - [A4V4J0_DROME]	164.454	7.35	5	1.04204	2	10.5233	0.871824	3	25.504	0.871423	3	22.1327	0.99107	3	28.6106	92.9723	1.042	0.871423	0.871824	0.99107	0.956712	0.931447	0.973592	0.830799	-0.0831493	-0.0386109
Q95U46	GH07925p OS=Drosophila melanogaster GN=CG3902 PE=2 SV=1 - [Q95U46_DROME]	267.117	15.94	5	1.20691	4	5.02349	1.04368	4	8.6422	1.01022	4	5.38948	1.11656	4	3.0382	45.351	1.207	1.01022	1.04368	1.11656	1.10861	1.08012	0.974298	0.811412	0.129972	-0.0375655
Q8IQW2	Cytochrome c oxidase subunit OS=Drosophila melanogaster GN=COX6B PE=1 SV=1 - [Q8IQW2_DROME]	72.4233	40.26	3	1.00166	2	1.65173	0.920282	2	9.90571	0.982147	2	11.0546	1.01355	2	10.252	9.28034	1.002	0.982147	0.920282	1.01355	0.992074	0.966917	0.974642	0.650456	-0.0300083	-0.037055
Q9VSS1	Pixie, isoform A OS=Drosophila melanogaster GN=pix PE=1 SV=1 - [Q9VSS1_DROME]	88.58	9.17	5	1.05987	3	6.04372	0.927659	4	4.8255	1.03427	4	5.94926	1.11388	4	3.01984	69.254	1.06	1.03427	0.927659	1.11388	1.04714	1.02077	0.974819	0.805433	0.0480536	-0.036793
Q9W5W8	CG9577 OS=Drosophila melanogaster GN=CG9577 PE=1 SV=2 - [Q9W5W8_DROME]	187.763	9.94	2	1.01405	1		0.870498	1		1.01496	1		1.10741	1		33.7966	1.014	1.01496	0.870498	1.10741	1.01448	0.988954	0.974839	0.849373	0.00235767	-0.0367636
Q9VKW1	CG5168, isoform A OS=Drosophila melanogaster GN=CG5168 PE=1 SV=1 - [Q9VKW1_DROME]	53.71	9.31	3	0.958973	2	18.6377	0.801884	2	20.5979	0.944313	2	0.114288	1.05412	2	6.79784	46.1606	0.959	0.944313	0.801884	1.05412	0.951657	0.928	0.975141	0.86873	-0.0896453	-0.0363168
Q95RF6	LD34461p OS=Drosophila melanogaster GN=Tom20 PE=1 SV=1 - [Q95RF6_DROME]	87.45	17.54	2							0.903853	1		0.88166	1		18.7727		0.903853		0.88166	0.903853	0.88166	0.975447	#DIV/0!	-0.163773	-0.0358647
P21187	Polyadenylate-binding protein OS=Drosophila melanogaster GN=pAbp PE=1 SV=3 - [PABP_DROME]	1251.89	44.79	19	1.08065	12	6.88337	0.922346	12	7.29136	1.02343	12	7.69642	1.13109	12	7.33965	69.8816	1.081	1.02343	0.922346	1.13109	1.05222	1.02672	0.975767	0.835729	0.0557363	-0.0353918
Q9V3E3	GM06185p OS=Drosophila melanogaster GN=mRpL50 PE=1 SV=1 - [Q9V3E3_DROME]	92.13	19.58	2	1.0779	1		0.891494	1		0.990916	1		1.12754	1		20.914	1.078	0.990916	0.891494	1.12754	1.03446	1.00952	0.975891	0.861172	0.0312711	-0.0352084
P46150	Moesin/ezrin/radixin homolog 1 OS=Drosophila melanogaster GN=Moe PE=1 SV=2 - [MOEH_DROME]	335.484	26.82	15	1.1232	9	11.7258	0.969744	9	10.5014	0.945081	9	10.8302	1.04876	10	10.3463	68.0987	1.123	0.945081	0.969744	1.04876	1.03404	1.00925	0.976027	0.822773	0.0307889	-0.0350069
Q9VLR5	RNA polymerase II transcriptional coactivator OS=Drosophila melanogaster GN=Ssb-c31a PE=2 SV=1 - [TCP4_DROME]	85.1267	26.36	3	0.972279	3	0.980841	0.897155	3	5.85417	1.03786	3	4.95917	1.06471	3	10.4917	12.1813	0.972	1.03786	0.897155	1.06471	1.00493	0.980933	0.976123	0.81478	-0.0103408	-0.0348646
Q9VPN5	Hsp70/Hsp90 organizing protein homolog OS=Drosophila melanogaster GN=Hop PE=1 SV=1 - [Q9VPN5_DROME]	398.596	43.88	19	1.09037	17	5.46166	0.95628	17	5.38122	1.05836	17	4.94017	1.14345	17	4.85979	55.6629	1.09	1.05836	0.95628	1.14345	1.07418	1.04987	0.977367	0.82178	0.0867195	-0.0330273
P48149	40S ribosomal protein S15Aa OS=Drosophila melanogaster GN=RpS15Aa PE=1 SV=2 - [RS15A_DROME]	320.414	57.69	7	1.09281	6	2.75217	0.964505	6	7.48336	0.987767	6	9.27788	1.07023	6	7.47808	14.7619	1.093	0.987767	0.964505	1.07023	1.04038	1.01737	0.977876	0.786791	0.0409768	-0.0322771
P35381	ATP synthase subunit alpha, mitochondrial OS=Drosophila melanogaster GN=blw PE=1 SV=2 - [ATPA_DROME]	1319.07	50.72	28	1.11348	24	9.47629	0.991387	25	9.13231	1.0616	25	6.85235	1.13524	25	7.39163	59.3844	1.113	1.0616	0.991387	1.13524	1.0873	1.06331	0.977939	0.783217	0.104656	-0.032183
O62613	Nucleoporin OS=Drosophila melanogaster GN=Nup154 PE=2 SV=1 - [O62613_DROME]	83.61	4.15	3							0.899711	1		0.879915	1		151.859		0.899711		0.879915	0.899711	0.879915	0.977996	#DIV/0!	-0.168515	-0.0320989
Q9VND8	GTP-binding protein Rheb homolog OS=Drosophila melanogaster GN=Rheb PE=2 SV=1 - [RHEB_DROME]	40.71	8.79	2	1.0543	2	7.40506	0.905737	2	10.7775	0.996194	2	11.2331	1.10049	2	0.742737	20.7175	1.054	0.996194	0.905737	1.10049	1.0251	1.00311	0.978556	0.848732	0.0201235	-0.0312743
Q9VLB7	Rab GDP dissociation inhibitor OS=Drosophila melanogaster GN=Gdi PE=1 SV=1 - [Q9VLB7_DROME]	660.56	42.89	14	1.0266	8	12.5501	0.894545	8	4.84277	0.978288	8	10.6808	1.07222	8	8.2111	49.8714	1.027	0.978288	0.894545	1.07222	1.00264	0.983381	0.980788	0.853718	-0.0101841	-0.0279875
Q7JR58	CG6543, isoform A OS=Drosophila melanogaster GN=CG6543 PE=1 SV=1 - [Q7JR58_DROME]	618.097	36.61	9	1.02906	9	10.5392	0.931826	9	5.49363	0.990531	9	8.59505	1.04911	9	8.59633	31.5621	1.029	0.990531	0.931826	1.04911	1.00977	0.99047	0.980891	0.784145	0.000102712	-0.0278346
Q0KI00	Aminopeptidase OS=Drosophila melanogaster GN=SP1029 PE=1 SV=1 - [Q0KI00_DROME]	126.38	8.15	4	0.949328	1		0.854604	1		1.02707	1		1.08423	1		107.954	0.949	1.02707	0.854604	1.08423	0.988037	0.969416	0.981154	0.892056	-0.0310874	-0.027449
Q9VVA4	CG9674, isoform A OS=Drosophila melanogaster GN=Dmel\CG9674 PE=1 SV=2 - [Q9VVA4_DROME]	746.543	13.58	16	1.02956	5	3.39326	0.949619	5	5.00505	1.01721	5	2.84328	1.05942	5	7.85718	231.928	1.03	1.01721	0.949619	1.05942	1.0236	1.00452	0.981353	0.762782	0.0200812	-0.0271555
P91929	NADH dehydrogenase [ubiquinone] 1 alpha subcomplex subunit 10, mitochondrial OS=Drosophila melanogaster GN=ND-42 PE=2 SV=2 - [NDUAA_DROME]	144.95	17.69	5	1.06504	2	20.3265	0.932449	2	12.165	0.953598	2	20.6318	1.04887	2	15.1299	46.8676	1.065	0.953598	0.932449	1.04887	1.0093	0.990659	0.981531	0.838545	-9.30816e-05	-0.0268939
Q94518	Nascent polypeptide-associated complex subunit alpha OS=Drosophila melanogaster GN=Nacalpha PE=1 SV=2 - [NACA_DROME]	185.979	25.81	5	1.10171	2	14.9303	0.910434	2	12.4154	0.930858	2	25.2281	1.08508	2	22.6699	23.0067	1.102	0.930858	0.910434	1.08508	1.01643	0.997758	0.981631	0.892639	0.010136	-0.0267477
Q7KN84	Putative uncharacterized protein OS=Drosophila melanogaster GN=Dp1 PE=2 SV=1 - [Q7KN84_DROME]	144.023	9.59	6	1.07904	3	2.68294	0.994439	3	11.9467	1.07571	3	5.67377	1.12242	3	2.43239	100.454	1.079	1.07571	0.994439	1.12242	1.07735	1.05843	0.982433	0.795349	0.0947072	-0.0255697
A0A0B4KGP6	Fmr1, isoform H OS=Drosophila melanogaster GN=Fmr1 PE=1 SV=1 - [A0A0B4KGP6_DROME]	195.363	12.82	5	1.07022	1		0.978381	1		1.06112	1		1.11596	1		64.8782	1.07	1.06112	0.978381	1.11596	1.06556	1.04717	0.982742	0.814635	0.0790549	-0.0251153
P37276	Dynein heavy chain, cytoplasmic OS=Drosophila melanogaster GN=Dhc64C PE=2 SV=2 - [DYHC_DROME]	947.555	8.77	27	1.05646	10	14.0861	0.890417	10	9.39162	0.956534	11	2.84522	1.08841	11	9.1915	529.851	1.056	0.956534	0.890417	1.08841	1.00627	0.989413	0.98325	0.893041	-0.00317109	-0.0243691
Q9VMI5	CG9135 protein OS=Drosophila melanogaster GN=CG9135 PE=1 SV=1 - [Q9VMI5_DROME]	107.197	16.84	6	1.06144	4	12.7128	0.928266	4	8.64613	1.00347	4	11.2259	1.1039	4	7.18723	53.426	1.061	1.00347	0.928266	1.1039	1.03224	1.01608	0.98435	0.877319	0.0343963	-0.0227566
Q9U4L6	Mitochondrial import receptor subunit TOM40 homolog 1 OS=Drosophila melanogaster GN=Tom40 PE=2 SV=2 - [TO401_DROME]	318.51	28.2	7	1.05341	5	1.98309	0.930617	5	2.12343	0.957146	5	1.85074	1.04835	5	2.8815	36.3134	1.053	0.957146	0.930617	1.04835	1.00507	0.989482	0.984488	0.856275	-0.00397742	-0.0225548
Q9VQR9	FI04424p OS=Drosophila melanogaster GN=CG17593-RA PE=1 SV=1 - [Q9VQR9_DROME]	93.51	7.35	2	0.972738	1		0.790968	1		0.899906	1		1.05324	1		54.1201	0.973	0.899906	0.790968	1.05324	0.936453	0.922103	0.984677	0.925671	-0.10586	-0.022278
B5RIT8	Sodium/potassium-transporting ATPase subunit alpha OS=Drosophila melanogaster GN=Atpalpha-RD PE=2 SV=1 - [B5RIT8_DROME]	576.843	22.53	15	1.16484	7	21.7572	1.04271	9	18.0689	0.966224	9	6.22085	1.0559	9	6.06618	91.9224	1.165	0.966224	1.04271	1.0559	1.06561	1.04931	0.984697	0.885007	0.0805585	-0.0222476
A1Z7K8	CG8235 OS=Drosophila melanogaster GN=AIMP1 PE=1 SV=1 - [A1Z7K8_DROME]	73.35	13.62	3	1.18796	1		1.02287	1		1.11377	1		1.244	1		34.3791	1.188	1.11377	1.02287	1.244	1.15088	1.13343	0.984839	0.894799	0.191721	-0.0220396
P43248	DNA mismatch repair protein spellchecker 1 OS=Drosophila melanogaster GN=spel1 PE=3 SV=4 - [MSH2_DROME]	166.52	4.47	3	1.05935	1		0.916748	1		0.940533	1		1.05248	1		103.247	1.059	0.940533	0.916748	1.05248	0.999766	0.984613	0.984843	0.881884	-0.0113538	-0.0220337
Q9TVM2	Exportin-1 OS=Drosophila melanogaster GN=emb PE=1 SV=1 - [XPO1_DROME]	618.18	17.78	13	1.03398	5	15.6753	0.887437	5	7.51679	0.959235	5	1.35603	1.07646	5	19.7732	122.72	1.034	0.959235	0.887437	1.07646	0.996618	0.98195	0.985283	0.898483	-0.015583	-0.0213903
Q7KVY5	Shaggy, isoform K OS=Drosophila melanogaster GN=sgg PE=1 SV=1 - [Q7KVY5_DROME]	83.3967	9.86	3	0.855648	1		0.805874	1		0.88897	1		0.915272	1		43.315	0.856	0.88897	0.805874	0.915272	0.872485	0.860573	0.986347	0.854141	-0.206714	-0.0198324
P36951	Putative hydroxypyruvate isomerase OS=Drosophila melanogaster GN=Gip PE=2 SV=1 - [HYI_DROME]	185.803	26.52	6	1.01844	3	17.1209	0.947797	3	4.60304	0.961533	3	16.4989	1.00719	3	8.98037	29.0749	1.018	0.961533	0.947797	1.00719	0.989767	0.977493	0.9876	0.792802	-0.0238405	-0.0180013
Q9V461	DNA replication licensing factor Mcm6 OS=Drosophila melanogaster GN=Mcm6 PE=1 SV=1 - [MCM6_DROME]	164.29	6.73	4	1.01383	2	15.5215	0.846837	2	4.10934	0.941275	2	3.68952	1.08429	2	1.39372	92.2946	1.014	0.941275	0.846837	1.08429	0.977637	0.965564	0.98765	0.931408	-0.0415925	-0.0179276
Q94901	RNA-binding protein lark OS=Drosophila melanogaster GN=lark PE=1 SV=1 - [LARK_DROME]	37.44	5.68	2	1.04219	2	14.3641	0.967829	2	3.71166	0.977697	2	21.2466	1.02795	2	6.20405	39.8866	1.042	0.977697	0.967829	1.02795	1.00985	0.997892	0.98816	0.811363	0.00554714	-0.0171841
P49735	DNA replication licensing factor Mcm2 OS=Drosophila melanogaster GN=Mcm2 PE=1 SV=1 - [MCM2_DROME]	188.59	6.31	4	1.06647	3	5.60767	0.957863	3	10.5675	1.07328	3	9.4865	1.15879	3	16.5594	100.351	1.066	1.07328	0.957863	1.15879	1.06964	1.05833	0.989424	0.920677	0.0894562	-0.0153399
A4V0U4	Leukotriene A(4) hydrolase OS=Drosophila melanogaster GN=CG10602 PE=1 SV=1 - [A4V0U4_DROME]	742.197	41.92	16	1.06624	6	2.33637	0.947592	7	10.0612	0.986554	7	6.6022	1.08535	7	7.11469	68.4462	1.066	0.986554	0.947592	1.08535	1.02628	1.01647	0.990444	0.913115	0.0304942	-0.0138526
Q9VC18	RE29555p OS=Drosophila melanogaster GN=CG11089 PE=1 SV=1 - [Q9VC18_DROME]	418.123	27.12	10	1.13918	4	5.38758	0.937291	4	9.23859	1.02614	4	1.71621	1.20729	4	18.7674	63.2837	1.139	1.02614	0.937291	1.20729	1.08257	1.07229	0.990506	0.950391	0.107579	-0.0137628
M9WDW1	FI21104p1 OS=Drosophila melanogaster GN=lds-RA PE=2 SV=1 - [M9WDW1_DROME]	45.3	2.63	2	0.77975	1		0.756253	1		0.845935	1		0.858411	1		93.7321	0.78	0.845935	0.756253	0.858411	0.812968	0.807332	0.993068	0.934594	-0.303748	-0.0100355
Q9VXE0	Probable small nuclear ribonucleoprotein G OS=Drosophila melanogaster GN=SNRPG PE=1 SV=1 - [RUXG_DROME]	76.6267	55.26	3	0.937865	2	6.84041	0.887321	2	9.26025	0.892465	2	8.53479	0.930825	2	8.38416	8.53237	0.938	0.892465	0.887321	0.930825	0.915232	0.909073	0.99327	0.86299	-0.132661	-0.00974184
A0A0B4KF90	Like-AP180, isoform J OS=Drosophila melanogaster GN=lap PE=1 SV=1 - [A0A0B4KF90_DROME]	157.08	9.88	4	1.13177	1		0.915015	1		0.882993	1		1.08685	1		72.3409	1.132	0.882993	0.915015	1.08685	1.0075	1.00093	0.993485	0.969331	0.00606007	-0.00943013
P48148	Ras-like GTP-binding protein Rho1 OS=Drosophila melanogaster GN=Rho1 PE=1 SV=1 - [RHO1_DROME]	163.163	40.1	6	1.10934	3	25.1731	1.02175	4	12.8463	1.0258	4	7.20848	1.09992	4	17.2696	21.7092	1.109	1.0258	1.02175	1.09992	1.0674	1.06084	0.993849	0.918934	0.0896516	-0.00890128
O76511	Thymidylate synthase OS=Drosophila melanogaster GN=Ts PE=1 SV=2 - [TYSY_DROME]	97.01	8.41	2	0.883391	1		0.811113	1		0.898901	1		0.962855	1		36.6333	0.883	0.898901	0.811113	0.962855	0.890951	0.886984	0.995548	0.963255	-0.169801	-0.00643787
Q9I7D3	Caprin homolog OS=Drosophila melanogaster GN=Capr PE=1 SV=1 - [CAPR1_DROME]	391.718	11.34	9	1.07056	4	1.58979	0.965947	4	9.81277	1.00981	4	1.73022	1.10972	4	3.90301	103.528	1.071	1.00981	0.965947	1.10972	1.04041	1.03783	0.997527	0.976719	0.0553621	-0.00357229
O02649	60 kDa heat shock protein, mitochondrial OS=Drosophila melanogaster GN=Hsp60 PE=1 SV=3 - [CH60_DROME]	1866.25	61.08	30	1.0951	15	10.1209	0.941674	16	7.597	0.998525	16	4.26458	1.14782	16	6.57948	60.7709	1.095	0.998525	0.941674	1.14782	1.04676	1.04475	0.998074	0.987473	0.0645433	-0.00278165
Q9VHP0	ATP-dependent RNA helicase bel OS=Drosophila melanogaster GN=bel PE=1 SV=1 - [DDX3_DROME]	571.9	31.45	16	1.03428	6	11.5425	0.943369	6	4.46225	0.942331	6	5.12511	1.02924	6	3.72259	85.0293	1.034	0.942331	0.943369	1.02924	0.988166	0.986305	0.998117	0.979059	-0.0185346	-0.00271856
Q9VXY7	Lipid storage droplets surface-binding protein 2 OS=Drosophila melanogaster GN=Lsd-2 PE=1 SV=1 - [LSD2_DROME]	515.078	47.44	13	1.10987	9	6.36443	1.0097	9	8.14428	1.02974	9	3.96878	1.12614	9	5.54654	38.2056	1.11	1.02974	1.0097	1.12614	1.06987	1.06792	0.998177	0.980496	0.0961187	-0.00263294
P46222	60S ribosomal protein L11 OS=Drosophila melanogaster GN=RpL11 PE=1 SV=2 - [RL11_DROME]	140.77	20.11	3	1.21459	1		1.16269	1		1.11691	1		1.16572	1		21.0992	1.215	1.11691	1.16269	1.16572	1.16595	1.16421	0.998501	0.974818	0.22043	-0.00216453
Q9VGM2	Fatty acid bindin protein, isoform B OS=Drosophila melanogaster GN=fabp PE=1 SV=1 - [Q9VGM2_DROME]	311.245	76.15	7	1.08402	4	11.7192	0.965268	4	11.7449	0.955158	4	13.5731	1.07094	4	8.27508	14.4935	1.084	0.955158	0.965268	1.07094	1.01958	1.0181	0.998554	0.987485	0.0269297	-0.00208822
A1Z6S6	RE54322p OS=Drosophila melanogaster GN=vimar PE=1 SV=1 - [A1Z6S6_DROME]	119.847	5.68	3	1.00257	2	32.0151	1.01542	2	6.38795	1.11992	2	14.8626	1.1071	2	11.289	70.2089	1.003	1.11992	1.01542	1.1071	1.06146	1.06126	0.999809	0.998071	0.0859132	-0.000275514
Q9VGK3	Peptidylprolyl isomerase OS=Drosophila melanogaster GN=CG14715 PE=1 SV=1 - [Q9VGK3_DROME]	188.75	40.58	4	1.08287	1		1.01641	1		1.02247	2	7.41485	1.08922	2	1.0184	14.7747	1.083	1.02247	1.01641	1.08922	1.05274	1.05281	1.00007	0.99885	0.0741971	0.000105492
Q9W3N1	CG1444 OS=Drosophila melanogaster GN=spidey PE=1 SV=1 - [Q9W3N1_DROME]	77.31	9.03	2	1.05559	1		0.903263	1		0.955621	1		1.11015	1		35.0948	1.056	0.955621	0.903263	1.11015	1.00581	1.00671	1.00089	0.994493	0.00900061	0.00128394
Q9XZL7	Transforming acidic coiled-coil containing protein OS=Drosophila melanogaster GN=tacc PE=2 SV=1 - [Q9XZL7_DROME]	65.55	2.77	2	0.988576	1		0.819484	1		0.870301	1		1.04175	1		132.441	0.989	0.870301	0.819484	1.04175	0.929651	0.930618	1.00104	0.994571	-0.104489	0.00150051
P35122	Ubiquitin carboxyl-terminal hydrolase OS=Drosophila melanogaster GN=Uch PE=2 SV=2 - [UCHL_DROME]	469.532	60.79	11	1.06708	7	12.8858	1.02991	7	20.8769	1.08915	7	8.37391	1.13215	7	9.61724	25.8341	1.067	1.08915	1.02991	1.13215	1.07808	1.08103	1.00274	0.960112	0.110432	0.00394597
Q960D3	SD06613p OS=Drosophila melanogaster GN=vig2 PE=1 SV=1 - [Q960D3_DROME]	290.81	30.58	13	1.13529	6	4.84526	1.01257	6	6.39379	1.06062	6	12.6031	1.19291	6	3.16442	45.1923	1.135	1.06062	1.01257	1.19291	1.09781	1.10274	1.00449	0.96431	0.137861	0.00645944
P52304	Serine/threonine-protein kinase polo OS=Drosophila melanogaster GN=polo PE=1 SV=2 - [POLO_DROME]	464.53	15.28	6	1.05174	2	2.78322	0.972208	3	11.2769	1.06639	3	14.0517	1.15943	3	1.62918	66.9301	1.052	1.06639	0.972208	1.15943	1.05919	1.06582	1.00625	0.950171	0.0874642	0.00899464
A1Z9E3	Elongation factor Tu OS=Drosophila melanogaster GN=mEFTu1 PE=1 SV=1 - [A1Z9E3_DROME]	553.013	30.88	9	1.06938	1		0.999411	1		0.984264	1		1.06782	1		53.9577	1.069	0.984264	0.999411	1.06782	1.02663	1.03361	1.0068	0.909701	0.0428086	0.00977831
O97471	Microsomal glutathione S-transferase-like protein OS=Drosophila melanogaster GN=Mgstl PE=2 SV=1 - [O97471_DROME]	48.2	16.45	2	1.14844	1		1.05413	1		1.04339	1		1.1531	1		16.8422	1.148	1.04339	1.05413	1.1531	1.09569	1.10361	1.00723	0.92249	0.137039	0.0103863
Q9VZU4	LD25561p OS=Drosophila melanogaster GN=ND-30 PE=1 SV=1 - [Q9VZU4_DROME]	168.897	27.92	6	0.975533	4	8.48223	0.872106	4	6.61036	0.916915	4	5.68452	1.03846	4	6.91376	29.9525	0.976	0.916915	0.872106	1.03846	0.946457	0.955285	1.00933	0.929461	-0.0726937	0.0133936
Q9VGH5	AT27789p OS=Drosophila melanogaster GN=glo PE=1 SV=1 - [Q9VGH5_DROME]	129.05	7.51	3	1.05982	1		0.950438	1		0.982637	1		1.11202	1		61.3594	1.06	0.982637	0.950438	1.11202	1.02132	1.03123	1.00971	0.921986	0.0374007	0.0139354
A0A0B4LGB7	Calcium-transporting ATPase OS=Drosophila melanogaster GN=SERCA PE=1 SV=1 - [A0A0B4LGB7_DROME]	793.717	17.92	12	1.0648	5	7.80139	0.975801	5	9.59933	1.03053	5	10.273	1.14025	5	3.68144	109.281	1.065	1.03053	0.975801	1.14025	1.04776	1.05802	1.00979	0.913965	0.0743422	0.0140581
P02844	Vitellogenin-2 OS=Drosophila melanogaster GN=Yp2 PE=1 SV=2 - [VIT2_DROME]	3092.75	66.06	22	1.03312	15	12.3013	0.962977	15	10.7804	1.06583	15	8.10404	1.1588	15	8.26231	49.63	1.033	1.06583	0.962977	1.1588	1.04941	1.06089	1.01093	0.918545	0.0774293	0.015689
P29613	Triosephosphate isomerase OS=Drosophila melanogaster GN=Tpi PE=1 SV=3 - [TPIS_DROME]	416.252	60.32	14	1.08435	11	4.59993	0.997157	11	8.92911	1.09418	11	7.72334	1.20653	11	14.3042	26.6087	1.084	1.09418	0.997157	1.20653	1.08909	1.10184	1.01171	0.914278	0.13152	0.0167953
Q27415	Nucleoplasmin-like protein OS=Drosophila melanogaster GN=Nlp PE=1 SV=1 - [NLP_DROME]	283.809	29.61	4	1.11546	3	1.43346	0.950611	3	9.0965	1.01866	5	4.50998	1.21105	5	2.53704	16.9854	1.115	1.01866	0.950611	1.21105	1.06683	1.08083	1.01312	0.928873	0.102737	0.0188116
L0CPX5	Heterogeneous nuclear ribonucleoprotein OS=Drosophila melanogaster GN=hrp48 PE=4 SV=1 - [L0CPX5_DROME]	402.21	29.69	8	1.11548	5	3.04461	0.964675	5	10.4486	0.981675	5	10.1972	1.1608	5	5.47996	44.9451	1.115	0.981675	0.964675	1.1608	1.04834	1.06274	1.01373	0.914452	0.0779434	0.0196796
Q95WY3	FI04781p OS=Drosophila melanogaster GN=Nop56 PE=1 SV=1 - [Q95WY3_DROME]	51.05	6.05	2	1.08319	1		0.966779	1		0.960654	1		1.11042	1		54.8028	1.083	0.960654	0.966779	1.11042	1.02183	1.0386	1.01642	0.875255	0.0428968	0.0234915
Q9VI56	CG1943, isoform A OS=Drosophila melanogaster GN=CG1943 PE=1 SV=1 - [Q9VI56_DROME]	29.6467	38.98	3	1.35547	1		1.26487	1		1.36248	1		1.49776	1		12.4203	1.355	1.36248	1.26487	1.49776	1.35874	1.38131	1.01661	0.864266	0.454157	0.02377
Q8IRD0	RH17559p OS=Drosophila melanogaster GN=Dmel\CG32267 PE=1 SV=1 - [Q8IRD0_DROME]	37.1851	42.86	2	1.11232	1		1.03748	1		0.971618	1		1.08101	1		5.50202	1.112	0.971618	1.03748	1.08101	1.04181	1.05925	1.01674	0.834529	0.0710646	0.0239475
Q9VMB9	Cytochrome c oxidase subunit 5B, isoform A OS=Drosophila melanogaster GN=COX5B PE=1 SV=1 - [Q9VMB9_DROME]	81.6833	26.67	3	1.03084	3	0.86874	0.982896	3	2.66338	0.993693	3	3.49178	1.07666	3	7.89233	13.5697	1.031	0.993693	0.982896	1.07666	1.01235	1.02978	1.01722	0.762677	0.0300191	0.0246321
Q9VXI3	CG9911, isoform C OS=Drosophila melanogaster GN=CG9911 PE=1 SV=1 - [Q9VXI3_DROME]	148.54	12.8	4	1.1471	1		0.9375	1		0.802516	1		1.0469	1		43.3209	1.147	0.802516	0.9375	1.0469	0.974758	0.992202	1.0179	0.931904	-0.024089	0.0255901
Q8IGE9	RH35990p (Fragment) OS=Drosophila melanogaster GN=lost PE=2 SV=1 - [Q8IGE9_DROME]	480.096	32.96	15	1.06518	11	11.6562	1.02606	11	15.2201	1.05998	11	14.1255	1.13841	11	9.25899	58.7479	1.065	1.05998	1.02606	1.13841	1.06249	1.08223	1.01858	0.759048	0.100732	0.0265631
Q9VXK6	Eukaryotic translation initiation factor 5 OS=Drosophila melanogaster GN=eIF5 PE=1 SV=1 - [IF5_DROME]	105.34	10.34	5	1.04203	5	3.45679	0.944665	5	1.26445	0.945201	5	1.98686	1.08046	5	1.67108	51.6682	1.042	0.945201	0.944665	1.08046	0.9936	1.01256	1.01908	0.841246	0.00437311	0.027271
Q9VLU0	Barrier-to-autointegration factor OS=Drosophila melanogaster GN=baf PE=1 SV=1 - [BAF_DROME]	172.143	68.89	5	1.04502	3	6.39425	0.99658	3	2.02615	1.0184	3	3.6177	1.10647	3	4.65021	10.1098	1.045	1.0184	0.99658	1.10647	1.0317	1.05153	1.01922	0.759302	0.0587534	0.027462
Q7KN90	Cysteine--tRNA ligase, cytoplasmic OS=Drosophila melanogaster GN=CysRS PE=1 SV=1 - [SYCC_DROME]	168.77	10.8	5	0.89705	2	8.66128	0.811861	2	10.1297	0.938443	2	3.67116	1.06075	3	6.47125	84.2058	0.897	0.938443	0.811861	1.06075	0.917722	0.936307	1.02025	0.896391	-0.109409	0.0289254
X2J8I7	Sorting nexin 1, isoform B OS=Drosophila melanogaster GN=Snx1 PE=1 SV=1 - [X2J8I7_DROME]	144.01	8.55	3	0.99592	2	3.90964	0.910427	2	4.81547	0.923906	2	2.8657	1.04974	2	12.3121	51.8483	0.996	0.923906	0.910427	1.04974	0.959953	0.980085	1.02097	0.821416	-0.0439927	0.0299434
P23779	Cystatin-like protein OS=Drosophila melanogaster GN=Cys PE=2 SV=2 - [CYTL_DROME]	53.97	24.6	2	1.07167	1		0.955324	1		0.95586	1		1.12003	1		13.4289	1.072	0.95586	0.955324	1.12003	1.01393	1.03768	1.02342	0.835631	0.0366578	0.0333989
P22977	Chorion protein S16 OS=Drosophila melanogaster GN=Cp16 PE=2 SV=2 - [CH16_DROME]	278.25	36.23	4	1.13164	1		1.00314	1		0.858908	1		1.03997	1		14.2562	1.132	0.858908	1.00314	1.03997	0.995454	1.02156	1.02622	0.867228	0.0120977	0.0373421
Q9W0Y1	Troponin C-akin-1 protein OS=Drosophila melanogaster GN=Tina-1 PE=2 SV=1 - [TINA1_DROME]	38.5	19.76	3	1.05084	2	9.89808	0.93723	2	0.778617	0.947325	2	1.31927	1.11795	2	1.38815	19.0435	1.051	0.947325	0.93723	1.11795	0.999162	1.02759	1.02845	0.810533	0.0190283	0.0404743
A0A075BJ89	Piwi OS=Drosophila melanogaster GN=piwi PE=3 SV=1 - [A0A075BJ89_DROME]	88.39	3.08	2				0.963987	1		0.976712	1		1.04578	1		97.0561		0.976712	0.963987	1.04578	0.976712	1.00488	1.02884	#DIV/0!	-0.0134851	0.0410195
P11450	Follicle cell protein 3C-1 OS=Drosophila melanogaster GN=Fcp3C PE=2 SV=3 - [FCP3C_DROME]	29.4506	7.45	2	1.06511	1		1.02674	1		0.96395	1		1.06148	1		30.2801	1.065	0.96395	1.02674	1.06148	1.01447	1.04411	1.02921	0.634869	0.0415032	0.0415401
M9PIS3	6-phosphogluconate dehydrogenase, decarboxylating OS=Drosophila melanogaster GN=Pgd PE=3 SV=1 - [M9PIS3_DROME]	308.751	22.45	8	1.063	4	7.37742	1.01226	5	1.30066	0.997829	5	9.09085	1.10939	5	5.33939	52.4575	1.063	0.997829	1.01226	1.10939	1.03041	1.06083	1.02951	0.65489	0.0642059	0.0419622
Q9VWH4	Probable isocitrate dehydrogenase [NAD] subunit alpha, mitochondrial OS=Drosophila melanogaster GN=l(1)G0156 PE=2 SV=1 - [IDH3A_DROME]	371.79	23.61	7	1.13108	3	0.446252	1.01773	3	4.07438	1.01671	3	11.6548	1.20499	3	3.94596	40.818	1.131	1.01671	1.01773	1.20499	1.07385	1.11136	1.03492	0.765009	0.12756	0.0495261
Q9VLT5	Protein purity of essence OS=Drosophila melanogaster GN=poe PE=1 SV=1 - [POE_DROME]	64.4133	0.73	3	0.820842	2	33.1327	0.811681	2	15.113	0.875675	2	22.665	0.945039	2	17.7892	590.325	0.821	0.875675	0.811681	0.945039	0.848337	0.87836	1.03539	0.717425	-0.212203	0.0501741
P84051	Histone H2A OS=Drosophila melanogaster GN=His2A PE=1 SV=2 - [H2A_DROME]	147.91	25.81	2	1.04541	1		1.04134	1		1.00159	1		1.07876	1		13.3545	1.045	1.00159	1.04134	1.07876	1.0233	1.06005	1.03591	0.328238	0.0586753	0.050905
Q7KU78	Uncharacterized protein, isoform C OS=Drosophila melanogaster GN=BcDNA:HL01868 PE=1 SV=1 - [Q7KU78_DROME]	78.9665	8.9	4	1.01748	4	11.9338	0.921996	4	4.18595	0.932261	4	1.21294	1.09821	4	4.90003	51.1258	1.017	0.932261	0.921996	1.09821	0.97463	1.0101	1.03639	0.751495	-0.0112865	0.0515726
Q9TW62	UMP-CMP kinase OS=Drosophila melanogaster GN=Dak1 PE=2 SV=1 - [Q9TW62_DROME]	160.18	32.14	5	1.11405	2	21.9445	1.07433	2	3.55568	0.917805	2	8.24824	1.0319	3	11.0507	21.8089	1.114	0.917805	1.07433	1.0319	1.0159	1.05312	1.03663	0.74639	0.0487135	0.0519026
Q27889	Serine/threonine-protein phosphatase 2B catalytic subunit 2 OS=Drosophila melanogaster GN=Pp2B-14D PE=1 SV=2 - [PP2B2_DROME]	202.475	17.37	8	1.12751	6	11.5605	1.03767	6	17.6076	1.01273	6	5.74366	1.18412	6	2.50499	63.0608	1.128	1.01273	1.03767	1.18412	1.07036	1.11089	1.03787	0.706036	0.12491	0.0536207
E1JHT6	Reticulon-like protein OS=Drosophila melanogaster GN=Rtnl1 PE=1 SV=1 - [E1JHT6_DROME]	152.321	17.96	9	1.12905	6	14.8029	0.966599	6	6.83243	0.914009	6	11.9817	1.15425	6	6.23064	65.4038	1.129	0.914009	0.966599	1.15425	1.0215	1.06042	1.0381	0.810618	0.0576678	0.053944
Q05783	High mobility group protein D OS=Drosophila melanogaster GN=HmgD PE=1 SV=1 - [HMGD_DROME]	91.93	27.68	3	1.07467	1		0.986886	1		0.984248	1		1.15095	1		12.4083	1.075	0.984248	0.986886	1.15095	1.02962	1.06892	1.03816	0.715841	0.0691334	0.0540309
Q9VBX8	IP15857p OS=Drosophila melanogaster GN=CG33096 PE=1 SV=2 - [Q9VBX8_DROME]	53.72	11.89	2	0.916482	1		0.883339	1		0.830109	1		0.931977	1		32.3201	0.916	0.830109	0.883339	0.931977	0.873055	0.907658	1.03963	0.555818	-0.167818	0.0560761
P02518	Heat shock protein 27 OS=Drosophila melanogaster GN=Hsp27 PE=1 SV=2 - [HSP27_DROME]	593.356	71.83	13	1.01378	9	11.4683	1.03573	10	7.765	1.11684	10	10.5286	1.17958	12	10.1015	23.602	1.014	1.11684	1.03573	1.17958	1.06542	1.10766	1.03964	0.67998	0.119466	0.056087
Q9VKI8	CG6287 OS=Drosophila melanogaster GN=CG6287 PE=1 SV=1 - [Q9VKI8_DROME]	597.758	46.69	11	1.02509	4	4.74996	0.94389	4	7.18571	0.999221	4	4.86219	1.16368	6	4.38301	35.2127	1.025	0.999221	0.94389	1.16368	1.01211	1.05379	1.04118	0.742642	0.0464746	0.0582158
M9PET0	Glycerol-3-phosphate dehydrogenase [NAD(+)] OS=Drosophila melanogaster GN=Gpdh PE=1 SV=1 - [M9PET0_DROME]	159.406	25.43	7	1.0426	3	0.463424	0.98299	3	5.40724	0.886605	3	7.10832	1.0264	4	2.56501	38.2338	1.043	0.886605	0.98299	1.0264	0.964802	1.00469	1.04135	0.671684	-0.0224692	0.0584508
Q9VPX7	Adenylyl cyclase-associated protein OS=Drosophila melanogaster GN=capt PE=1 SV=2 - [Q9VPX7_DROME]	526.656	41.51	12	1.08995	5	8.0893	1.00719	5	22.1308	0.992446	5	2.29981	1.165	5	17.1765	45.5762	1.09	0.992446	1.00719	1.165	1.04122	1.08609	1.04309	0.676391	0.0887121	0.0608666
Q8IGN0	RE59368p OS=Drosophila melanogaster GN=Past1 PE=2 SV=1 - [Q8IGN0_DROME]	193.92	13.67	4	1.06108	2	3.36562	0.927904	2	0.727836	0.845172	2	12.6977	1.06155	2	2.11221	60.9707	1.061	0.845172	0.927904	1.06155	0.953086	0.994725	1.04369	0.774032	-0.038476	0.0616908
A1ZAH8	Ribosomal protein S15, isoform B OS=Drosophila melanogaster GN=RpS15 PE=1 SV=1 - [A1ZAH8_DROME]	253.12	33.33	3	1.00545	1		0.963747	1		1.02357	1		1.15821	1		16.9682	1.005	1.02357	0.963747	1.15821	1.01428	1.06098	1.04603	0.679769	0.0529284	0.0649309
Q9VTW1	CG4300, isoform B OS=Drosophila melanogaster GN=anon-WO0118547.387 PE=1 SV=1 - [Q9VTW1_DROME]	126.96	13.93	4	0.908928	1		0.855921	1		0.918634	1		1.05799	1		42.0015	0.909	0.918634	0.855921	1.05799	0.913817	0.956955	1.04721	0.71128	-0.0967501	0.0665447
A1Z6H4	RE52822p OS=Drosophila melanogaster GN=vlc PE=1 SV=1 - [A1Z6H4_DROME]	93.0538	4.29	2	0.970898	2	9.07844	0.931794	2	8.81911	0.941967	2	7.23797	1.07248	2	2.68757	63.5586	0.971	0.941967	0.931794	1.07248	0.956483	1.00213	1.04773	0.590056	-0.030556	0.0672648
Q9VIE7	Burgundy, isoform B OS=Drosophila melanogaster GN=bur PE=1 SV=3 - [Q9VIE7_DROME]	179.32	9.22	5	1.0946	3	7.43246	1.05003	3	0.923961	0.986739	3	2.39798	1.13924	3	4.13329	76.7421	1.095	0.986739	1.05003	1.13924	1.04087	1.09464	1.05166	0.523462	0.09412	0.0726619
Q24253	AP complex subunit beta OS=Drosophila melanogaster GN=AP-1-2beta PE=1 SV=1 - [Q24253_DROME]	210.155	11.73	9	1.0457	5	11.137	0.984857	5	11.9789	0.947557	6	3.83039	1.11538	6	4.38865	101.115	1.046	0.947557	0.984857	1.11538	0.996779	1.05012	1.05351	0.581044	0.0329471	0.0752041
P07487	Glyceraldehyde-3-phosphate dehydrogenase 2 OS=Drosophila melanogaster GN=Gapdh2 PE=1 SV=2 - [G3P2_DROME]	1496.09	63.25	17	1.07982	2	5.18696	1.01309	2	3.84916	1.00669	2	4.16763	1.18619	2	7.71866	35.3473	1.08	1.00669	1.01309	1.18619	1.04334	1.09964	1.05395	0.610038	0.0991219	0.0758118
Q7K0B6	Glutathione S transferase T1 OS=Drosophila melanogaster GN=GstT1 PE=1 SV=1 - [Q7K0B6_DROME]	33.18	8.33	2	1.07632	2	4.1894	1.04277	2	6.97935	1.02664	2	4.40416	1.17352	2	12.9214	26.5549	1.076	1.02664	1.04277	1.17352	1.05132	1.10815	1.05405	0.501538	0.110176	0.0759419
Q9VB96	Uncharacterized protein, isoform A OS=Drosophila melanogaster GN=CG31075 PE=1 SV=2 - [Q9VB96_DROME]	192.19	11.34	4	1.0763	2	1.96987	1.01553	2	1.5984	1.00376	2	2.48012	1.17779	2	4.53371	52.5728	1.076	1.00376	1.01553	1.17779	1.03988	1.09666	1.0546	0.588031	0.0947669	0.0766989
Q9VFE4	40S ribosomal protein S5b OS=Drosophila melanogaster GN=RpS5b PE=2 SV=1 - [RS5B_DROME]	185.826	38.7	7	1.01274	1		0.995973	1		0.973102	1		1.10072	1		25.7003	1.013	0.973102	0.995973	1.10072	0.993051	1.04835	1.05568	0.427825	0.0290275	0.0781753
A0A0B4KGQ0	Ran binding protein 3, isoform B OS=Drosophila melanogaster GN=RanBP3 PE=1 SV=1 - [A0A0B4KGQ0_DROME]	78.84	7.37	3	1.06346	2	1.23907	0.976723	2	7.85319	0.934407	2	1.11587	1.13555	2	0.503288	47.3449	1.063	0.934407	0.976723	1.13555	0.998704	1.05614	1.05751	0.630645	0.0384639	0.080671
Q7KU82	MIP20544p OS=Drosophila melanogaster GN=smid PE=1 SV=2 - [Q7KU82_DROME]	148.44	6.7	4	1.01857	1		0.869044	1		0.883053	1		1.14241	1		100.248	1.019	0.883053	0.869044	1.14241	0.951026	1.00573	1.05752	0.754381	-0.032102	0.0806813
Q9VH81	GH12714p OS=Drosophila melanogaster GN=PpD3 PE=1 SV=1 - [Q9VH81_DROME]	146.043	7.12	3	0.987396	2	5.26548	0.960181	2	2.91625	0.946983	2	0.169824	1.08984	2	8.44728	59.225	0.987	0.946983	0.960181	1.08984	0.966991	1.02501	1.06	0.482568	-0.00639494	0.0840602
A1Z8U0	Pre-mRNA processing factor 8 OS=Drosophila melanogaster GN=Prp8 PE=1 SV=1 - [A1Z8U0_DROME]	94.6267	1.21	2	0.904309	1		0.853711	1		0.832284	1		0.992854	1		279.401	0.904	0.832284	0.853711	0.992854	0.868142	0.923283	1.06352	0.554104	-0.159576	0.0888411
P15348	DNA topoisomerase 2 OS=Drosophila melanogaster GN=Top2 PE=1 SV=1 - [TOP2_DROME]	325.721	5.87	7	0.937566	4	2.66564	0.945267	4	3.98552	0.967113	4	6.86032	1.08211	4	1.22096	164.293	0.938	0.967113	0.945267	1.08211	0.952557	1.01369	1.06418	0.474322	-0.025254	0.0897387
A0APE4	CG6459 protein OS=Drosophila melanogaster GN=CG6459 PE=4 SV=1 - [A0APE4_DROME]	127.826	23.95	4	1.06725	3	0.637617	1.00078	3	3.45602	0.960084	3	0.906945	1.15809	3	6.0944	28.9824	1.067	0.960084	1.00078	1.15809	1.01354	1.07944	1.06501	0.56004	0.0648413	0.0908707
P07764	Fructose-bisphosphate aldolase OS=Drosophila melanogaster GN=Ald PE=1 SV=5 - [ALF_DROME]	611.38	46.26	14	1.10735	7	4.3379	1.02385	7	4.43729	0.930368	7	2.38273	1.14703	7	3.30214	39.0233	1.107	0.930368	1.02385	1.14703	1.01868	1.08544	1.06553	0.598498	0.0724915	0.0915704
Q8SYR7	RE39378p OS=Drosophila melanogaster GN=CD98hc PE=2 SV=1 - [Q8SYR7_DROME]	215.67	14.16	5	0.984755	1		0.939254	1		0.90938	1		1.08027	1		62.5657	0.985	0.90938	0.939254	1.08027	0.94719	1.00976	1.06606	0.516057	-0.0321302	0.0922878
P98159	Serine protease nudel OS=Drosophila melanogaster GN=ndl PE=1 SV=2 - [NUDEL_DROME]	57.4833	1.22	3	1.05699	2	11.0553	0.975962	2	2.04354	0.941192	2	1.89163	1.15846	2	23.9152	292.305	1.057	0.941192	0.975962	1.15846	0.999096	1.06721	1.06818	0.592918	0.0462715	0.0951529
Q7K486	Armadillo repeat-containing protein 6 homolog OS=Drosophila melanogaster GN=CG5721 PE=1 SV=1 - [ARMC6_DROME]	197.821	11.42	4							0.9243	1		0.987438	1		51.346		0.9243		0.987438	0.9243	0.987438	1.06831	#DIV/0!	-0.0659027	0.0953286
Q9VH64	CG8507 OS=Drosophila melanogaster GN=CG8507 PE=1 SV=1 - [Q9VH64_DROME]	174.382	19	6	1.03498	5	7.54677	0.987952	5	10.4649	0.986423	5	4.00837	1.17252	5	0.357607	44.5762	1.035	0.986423	0.987952	1.17252	1.01071	1.08023	1.06879	0.542032	0.0633577	0.095973
P10987	Actin-5C OS=Drosophila melanogaster GN=Act5C PE=1 SV=4 - [ACT1_DROME]	1367.07	52.66	17	1.0037	3	7.53001	1.03329	3	10.1855	0.957764	3	8.23821	1.07086	3	1.00947	41.7948	1.004	0.957764	1.03329	1.07086	0.980882	1.05207	1.07258	0.139389	0.0226923	0.101082
Q9GTX9	FEMCOAT OS=Drosophila melanogaster GN=Femcoat PE=2 SV=1 - [Q9GTX9_DROME]	93.3843	26	8	1.12131	4	9.50178	1.04508	4	3.95258	0.933205	4	5.61379	1.15945	4	9.16641	23.8621	1.121	0.933205	1.04508	1.15945	1.0271	1.10227	1.07318	0.564762	0.0895262	0.101893
Q9I7M3	Uncharacterized protein, isoform A OS=Drosophila melanogaster GN=CG10237 PE=1 SV=1 - [Q9I7M3_DROME]	114.937	9.63	3	1.33857	2	2.55675	0.83212	2	31.2222	1.18061	2	23.499	1.87229	2	82.8437	35.1285	1.339	1.18061	0.83212	1.87229	1.25981	1.35221	1.07335	0.87675	0.384258	0.102115
Q9U3Z7	NHP2-like protein 1 homolog OS=Drosophila melanogaster GN=hoip PE=2 SV=1 - [NH2L1_DROME]	202.52	44.88	4	1.15855	2	12.3585	1.05997	2	16.2608	0.904607	2	0.0719299	1.1587	2	6.89722	13.8744	1.159	0.904607	1.05997	1.1587	1.0318	1.10933	1.07514	0.627161	0.0974311	0.104526
Q7KT36	IP19005p OS=Drosophila melanogaster GN=CG13083-RB PE=2 SV=1 - [Q7KT36_DROME]	111.789	13.29	4	1.11695	2	6.13814	1.02121	3	6.01588	0.930008	3	1.96466	1.18726	3	0.487936	35.3754	1.117	0.930008	1.02121	1.18726	1.0235	1.10424	1.07888	0.584691	0.0882825	0.109532
Q9W1I7	CG5554, isoform A OS=Drosophila melanogaster GN=CG5554 PE=1 SV=1 - [Q9W1I7_DROME]	161.997	15.79	5	1.00164	1		0.931187	1		0.931292	1		1.15701	1		36.3217	1.002	0.931292	0.931187	1.15701	0.966646	1.0441	1.08012	0.579937	0.00665715	0.111196
P07486	Glyceraldehyde-3-phosphate dehydrogenase 1 OS=Drosophila melanogaster GN=Gapdh1 PE=2 SV=2 - [G3P1_DROME]	1491.15	66.87	18	1.04018	3	2.32875	0.942766	3	6.83206	0.999143	3	1.55328	1.25977	3	2.24134	35.3282	1.04	0.999143	0.942766	1.25977	1.01957	1.10127	1.08013	0.660059	0.0835632	0.1112
E8NH46	MIP29050p OS=Drosophila melanogaster GN=CG16817-RA PE=2 SV=1 - [E8NH46_DROME]	201.123	25.54	7	1.06383	3	8.36241	1.06692	3	0.491121	0.979909	5	8.88314	1.15324	5	5.856	20.7099	1.064	0.979909	1.06692	1.15324	1.02195	1.11008	1.08623	0.281133	0.090997	0.119332
P40792	Ras-related protein Rac1 OS=Drosophila melanogaster GN=Rac1 PE=1 SV=2 - [RAC1_DROME]	101.023	16.15	3	1.07693	3	0.742925	1.04299	3	0.449151	0.908212	3	3.63604	1.11621	3	12.6339	21.3401	1.077	0.908212	1.04299	1.11621	0.992606	1.0796	1.08764	0.444129	0.0498962	0.121206
Q07152	Inosine-5'-monophosphate dehydrogenase OS=Drosophila melanogaster GN=ras PE=1 SV=1 - [IMDH_DROME]	103.29	7.26	3	1.12793	1		1.02815	1		0.97273	1		1.26276	1		57.7924	1.128	0.97273	1.02815	1.26276	1.05036	1.14545	1.09053	0.568756	0.133403	0.125025
O76331	Transportin OS=Drosophila melanogaster GN=Trn PE=2 SV=1 - [O76331_DROME]	146.25	5.6	4	0.96961	1		0.903588	1		0.89075	1		1.13777	1		101.429	0.97	0.89075	0.903588	1.13777	0.930375	1.02068	1.09706	0.541054	-0.0372943	0.133642
P02517	Heat shock protein 26 OS=Drosophila melanogaster GN=Hsp26 PE=1 SV=2 - [HSP26_DROME]	999.633	84.13	16	0.97085	8	11.5148	1.01376	8	9.86425	1.07423	8	9.67857	1.23769	8	2.16939	22.9798	0.971	1.07423	1.01376	1.23769	1.02261	1.12573	1.10083	0.490975	0.101558	0.138594
Q9V447	Krueppel homolog 2 OS=Drosophila melanogaster GN=Kr-h2 PE=1 SV=1 - [KRH2_DROME]	45.23	18.12	4	1.13001	2	28.7986	1.10931	2	8.44482	0.900891	3	3.10833	1.12663	3	8.61282	31.1953	1.13	0.900891	1.10931	1.12663	1.01545	1.11797	1.10097	0.466325	0.0914977	0.138769
Q7K4H4	Bifunctional lysine-specific demethylase and histidyl-hydroxylase NO66 OS=Drosophila melanogaster GN=CG2982 PE=1 SV=1 - [NO66_DROME]	104.51	5.51	3	0.949757	1		0.973173	1		0.951644	1		1.12973	1		73.0523	0.95	0.951644	0.973173	1.12973	0.950822	1.05145	1.10583	0.327383	-0.000184989	0.145135
M9PD08	Ef1alpha-like factor, isoform C OS=Drosophila melanogaster GN=eRF3 PE=1 SV=1 - [M9PD08_DROME]	481.658	32.93	14	1.07544	8	14.735	1.03026	8	9.47576	0.92271	8	8.49406	1.19013	9	9.0067	55.2522	1.075	0.92271	1.03026	1.19013	0.998855	1.1102	1.11147	0.419369	0.0745806	0.152467
Q0E9F9	CG2915, isoform A OS=Drosophila melanogaster GN=CG2915-RB PE=1 SV=1 - [Q0E9F9_DROME]	57.6079	7.28	2	1.05349	1		1.03968	1		0.923611	1		1.16234	1		51.0244	1.053	0.923611	1.03968	1.16234	0.988306	1.10101	1.11404	0.333508	0.0609292	0.1558
M9MS06	Alpha actinin, isoform D OS=Drosophila melanogaster GN=Actn PE=1 SV=1 - [M9MS06_DROME]	144.711	10.39	8	1.03086	7	5.64717	1.04995	7	5.36786	0.931278	7	4.63834	1.14077	7	8.21237	103.762	1.031	0.931278	1.04995	1.14077	0.981139	1.09536	1.11642	0.23242	0.0519677	0.158877
Q94522	Succinate--CoA ligase [ADP/GDP-forming] subunit alpha, mitochondrial OS=Drosophila melanogaster GN=Scsalpha PE=2 SV=3 - [SUCA_DROME]	262.883	19.82	6	1.03813	2	0.165364	0.998708	2	0.517841	0.925733	2	9.45238	1.20343	2	7.64952	34.3671	1.038	0.925733	0.998708	1.20343	0.981867	1.10107	1.1214	0.414622	0.0562513	0.165305
Q9VUL1	CTP synthase OS=Drosophila melanogaster GN=CTPsyn PE=1 SV=2 - [PYRG_DROME]	110.843	6.06	3	0.935677	3	5.58852	0.975111	3	0.524947	0.940245	3	6.60816	1.13196	3	4.38473	69.4037	0.936	0.940245	0.975111	1.13196	0.938122	1.05354	1.12303	0.27909	-0.00845674	0.167391
Q9VIV8	Uncharacterized protein OS=Drosophila melanogaster GN=CG13084 PE=4 SV=1 - [Q9VIV8_DROME]	66.1159	3.96	2	1.08795	2	8.68292	1.04616	2	17.8843	0.782698	2	11.6755	1.0665	2	2.72304	51.2674	1.088	0.782698	1.04616	1.0665	0.935349	1.05633	1.12934	0.511956	-0.00868247	0.175482
Q58SM9	Hemomucin (Fragment) OS=Drosophila melanogaster GN=Hmu PE=4 SV=1 - [Q58SM9_DROME]	133.92	9.06	4	1.00554	3	7.24289	1.03674	3	2.11796	0.902982	3	3.10251	1.14034	3	1.21571	56.4194	1.006	0.902982	1.03674	1.14034	0.954491	1.08854	1.14044	0.207933	0.0275972	0.189587
Q7K5M6	GH04176p OS=Drosophila melanogaster GN=Sip1 PE=1 SV=1 - [Q7K5M6_DROME]	40.54	6.08	2	1.10101	2	19.4807	1.11493	2	13.9482	0.802711	2	19.794	1.06049	2	16.2562	30.6697	1.101	0.802711	1.11493	1.06049	0.951856	1.08771	1.14273	0.464761	0.0250561	0.192483
P91926	AP-2 complex subunit alpha OS=Drosophila melanogaster GN=AP-2alpha PE=1 SV=1 - [AP2A_DROME]	239.85	10.43	7	0.978667	3	8.61934	0.976808	3	1.47815	0.854839	3	11.1033	1.11958	3	6.76116	105.553	0.979	0.854839	0.976808	1.11958	0.91692	1.04819	1.14317	0.299637	-0.0286138	0.193038
Q7KV27	CG1640, isoform A OS=Drosophila melanogaster GN=CG1640 PE=1 SV=1 - [Q7KV27_DROME]	156.007	12.32	5	1.06741	2	8.57795	1.06158	2	1.72965	0.891079	2	6.01513	1.18655	2	1.57153	63.0883	1.067	0.891079	1.06158	1.18655	0.97904	1.12406	1.14813	0.311089	0.0690823	0.199286
Q9VT04	Proton-coupled amino acid transporter-like protein pathetic OS=Drosophila melanogaster GN=path PE=1 SV=1 - [PATH_DROME]	164.95	8.7	3	0.997239	1		1.04762	1		0.980521	1		1.22576	1		52.021	0.997	0.980521	1.04762	1.22576	0.98876	1.13669	1.14961	0.24	0.0842652	0.201144
Q9V895	Acidic leucine-rich nuclear phosphoprotein 32 family member A OS=Drosophila melanogaster GN=Anp32a PE=2 SV=1 - [AN32A_DROME]	147.36	17.62	3				0.916074	1		0.850887	1		1.08114	1		29.1587		0.850887	0.916074	1.08114	0.850887	0.998609	1.17361	#DIV/0!	-0.117485	0.230952
A1ZB71	Glutathione S transferase E6 OS=Drosophila melanogaster GN=GstE6 PE=1 SV=1 - [A1ZB71_DROME]	86.0007	14.41	3	0.958955	3	0.959798	1.05034	3	15.4464	0.956517	3	8.30161	1.21692	3	9.64938	24.9991	0.959	0.956517	1.05034	1.21692	0.957759	1.13363	1.18363	0.169152	0.0593418	0.243215
Q7KSD3	Frayed, isoform A OS=Drosophila melanogaster GN=fray PE=1 SV=1 - [Q7KSD3_DROME]	127.7	7.43	3	0.979	2	11.8019	1.01191	2	2.6974	0.765082	2	12.2751	1.14463	2	3.86325	60.2633	0.979	0.765082	1.01191	1.14463	0.872041	1.07827	1.23649	0.243001	-0.0444077	0.306249
P20477	Glutamine synthetase 1, mitochondrial OS=Drosophila melanogaster GN=Gs1 PE=2 SV=3 - [GLNA1_DROME]	142.623	16.54	6	0.965097	3	4.76552	1.03567	3	4.47519	0.873734	3	2.01796	1.25689	3	9.36258	44.3684	0.965	0.873734	1.03567	1.25689	0.919367	1.14628	1.24681	0.198367	0.0378365	0.318247
Q9W3M7	LD32873p OS=Drosophila melanogaster GN=mahe PE=1 SV=1 - [Q9W3M7_DROME]	174.31	5.61	4	0.836458	2	14.9938	0.907358	2	24.4279	0.792927	3	7.44544	1.13494	3	5.25988	100.356	0.836	0.792927	0.907358	1.13494	0.814464	1.02115	1.25377	0.216243	-0.132942	0.326272
A9YGJ9	CG2446 (Fragment) OS=Drosophila melanogaster GN=CG2446 PE=4 SV=1 - [A9YGJ9_DROME]	160.85	15.98	4	0.939071	1		1.01829	1		0.842148	1		1.21512	1		27.1868	0.939	0.842148	1.01829	1.21512	0.890574	1.1167	1.25392	0.175364	-0.00397309	0.32644
Q9V496	Apolipophorins OS=Drosophila melanogaster GN=Rfabg PE=1 SV=2 - [APLP_DROME]	4578.35	38.38	108	0.985582	60	7.67554	1.20595	61	15.2996	0.888258	66	8.99765	1.22126	67	10.635	372.447	0.986	0.888258	1.20595	1.22126	0.937129	1.2136	1.29502	0.0305535	0.0928092	0.372979
Q8IQZ8	FI20019p1 OS=Drosophila melanogaster GN=Fim PE=1 SV=1 - [Q8IQZ8_DROME]	106.833	5.84	3	0.890417	1		0.973584	1		0.802314	2	14.1203	1.25994	2	6.30149	69.0914	0.89	0.802314	0.973584	1.25994	0.846157	1.11676	1.3198	0.212475	-0.0408414	0.400323
Q9VBV5	Nucleotide exchange factor SIL1 OS=Drosophila melanogaster GN=CG10420 PE=2 SV=1 - [SIL1_DROME]	59.47	6.06	2	0.702383	1		0.799516	1		0.641799	1		1.13795	2	3.7966	47.9129	0.702	0.641799	0.799516	1.13795	0.671899	0.968733	1.44178	0.2263	-0.309756	0.527854
Q962I2	RAL2 OS=Drosophila melanogaster GN=Rala PE=1 SV=1 - [Q962I2_DROME]	48.61	12.69	2	0.918962	1		1.18201	1		0.825163	1		1.44267	1		22.4223	0.919	0.825163	1.18201	1.44267	0.872081	1.31234	1.50484	0.0863582	0.0973399	0.589611
E1JGP0	LD04994p1 OS=Drosophila melanogaster GN=Act57B-RC PE=2 SV=1 - [E1JGP0_DROME]	779.19	49.72	14													40.2322					#DIV/0!	#DIV/0!	#DIV/0!	#DIV/0!
Q7K485	CathD OS=Drosophila melanogaster GN=cathD PE=1 SV=1 - [Q7K485_DROME]	598.483	29.34	6													42.4456					#DIV/0!	#DIV/0!	#DIV/0!	#DIV/0!
P29413	Calreticulin OS=Drosophila melanogaster GN=Crc PE=1 SV=2 - [CALR_DROME]	425.732	29.06	8													46.7792					#DIV/0!	#DIV/0!	#DIV/0!	#DIV/0!
A0A0B4K6U6	Squid, isoform E OS=Drosophila melanogaster GN=sqd PE=4 SV=1 - [A0A0B4K6U6_DROME]	359.44	22.08	5													33.0338					#DIV/0!	#DIV/0!	#DIV/0!	#DIV/0!
P61209	ADP-ribosylation factor 1 OS=Drosophila melanogaster GN=Arf79F PE=2 SV=2 - [ARF1_DROME]	358.608	57.69	7													20.6747					#DIV/0!	#DIV/0!	#DIV/0!	#DIV/0!
Q9XYN7	Proteasome subunit beta type-3 OS=Drosophila melanogaster GN=Prosbeta3 PE=1 SV=1 - [PSB3_DROME]	357.51	22.44	4													23.2184					#DIV/0!	#DIV/0!	#DIV/0!	#DIV/0!
A8JUV4	Vitelline membrane-like, isoform A OS=Drosophila melanogaster GN=Vml PE=4 SV=1 - [A8JUV4_DROME]	331.04	13.32	3													56.0817					#DIV/0!	#DIV/0!	#DIV/0!	#DIV/0!
H7BWR4	Malic enzyme OS=Drosophila melanogaster PE=2 SV=1 - [H7BWR4_DROME]	324.2	20.07	7													63.9308					#DIV/0!	#DIV/0!	#DIV/0!	#DIV/0!
Q9VWB8	Nucleoporin 205kD, isoform A OS=Drosophila melanogaster GN=Nup205 PE=1 SV=2 - [Q9VWB8_DROME]	320.89	3.48	4													232.582					#DIV/0!	#DIV/0!	#DIV/0!	#DIV/0!
P12982	Serine/threonine-protein phosphatase alpha-2 isoform OS=Drosophila melanogaster GN=Pp1-87B PE=1 SV=1 - [PP12_DROME]	320.789	20.53	4													34.5192					#DIV/0!	#DIV/0!	#DIV/0!	#DIV/0!
Q9NFN9	Putative Sec23 protein OS=Drosophila melanogaster GN=Sec23 PE=4 SV=1 - [Q9NFN9_DROME]	316.583	13.39	5													86.4473					#DIV/0!	#DIV/0!	#DIV/0!	#DIV/0!
P40945	ADP-ribosylation factor 2 OS=Drosophila melanogaster GN=Arf102F PE=2 SV=2 - [ARF2_DROME]	256.51	41.11	5													20.6038					#DIV/0!	#DIV/0!	#DIV/0!	#DIV/0!
Q7KMR7	Thioredoxin-like protein TXL OS=Drosophila melanogaster GN=Txl PE=2 SV=1 - [Q7KMR7_DROME]	217.37	21.6	4													31.7979					#DIV/0!	#DIV/0!	#DIV/0!	#DIV/0!
Q9VNC1	Mitochondrial ribosomal protein L44 OS=Drosophila melanogaster GN=mRpL44 PE=1 SV=1 - [Q9VNC1_DROME]	215.24	10.9	2													36.229					#DIV/0!	#DIV/0!	#DIV/0!	#DIV/0!
H1UUD2	Ferritin OS=Drosophila melanogaster GN=Fer1HCH PE=1 SV=1 - [H1UUD2_DROME]	213.423	21.89	2													19.2297					#DIV/0!	#DIV/0!	#DIV/0!	#DIV/0!
Q9I7K6	Protein NASP homolog OS=Drosophila melanogaster GN=CG8223 PE=1 SV=1 - [NASP_DROME]	207.697	8.54	3													51.8592					#DIV/0!	#DIV/0!	#DIV/0!	#DIV/0!
P35128	Ubiquitin-conjugating enzyme E2 N OS=Drosophila melanogaster GN=ben PE=2 SV=1 - [UBE2N_DROME]	198.61	35.76	3													17.225					#DIV/0!	#DIV/0!	#DIV/0!	#DIV/0!
P40796	La protein homolog OS=Drosophila melanogaster GN=La PE=1 SV=2 - [LA_DROME]	169.42	15.9	4													44.8573					#DIV/0!	#DIV/0!	#DIV/0!	#DIV/0!
P25160	ADP-ribosylation factor-like protein 1 OS=Drosophila melanogaster GN=Arl1 PE=2 SV=5 - [ARL1_DROME]	168.667	31.11	3													20.2344					#DIV/0!	#DIV/0!	#DIV/0!	#DIV/0!
Q95R81	SD02803p OS=Drosophila melanogaster GN=CG10289 PE=2 SV=1 - [Q95R81_DROME]	168.498	4.46	3													110.761					#DIV/0!	#DIV/0!	#DIV/0!	#DIV/0!
A8JRB8	CG5028, isoform C OS=Drosophila melanogaster GN=CG5028-RC PE=1 SV=1 - [A8JRB8_DROME]	167.427	15.56	3													43.174					#DIV/0!	#DIV/0!	#DIV/0!	#DIV/0!
Q9U3W5	Putative mitotic protein phosphatase 1 regulator OS=Drosophila melanogaster GN=sds22 PE=2 SV=1 - [Q9U3W5_DROME]	163.083	16.26	3													37.7544					#DIV/0!	#DIV/0!	#DIV/0!	#DIV/0!
Q9U1K3	Globin OS=Drosophila melanogaster GN=glob1 PE=3 SV=1 - [Q9U1K3_DROME]	161.57	45.75	3													17.0919					#DIV/0!	#DIV/0!	#DIV/0!	#DIV/0!
D3DMZ9	Thioredoxin OS=Drosophila melanogaster GN=Trx-2-RA PE=2 SV=1 - [D3DMZ9_DROME]	146.34	39.62	3													11.729					#DIV/0!	#DIV/0!	#DIV/0!	#DIV/0!
Q8IPP8	Uncharacterized protein OS=Drosophila melanogaster GN=CG31548 PE=1 SV=1 - [Q8IPP8_DROME]	145.177	12.89	2													27.14					#DIV/0!	#DIV/0!	#DIV/0!	#DIV/0!
Q9VWD9	LD38919p OS=Drosophila melanogaster GN=Ubqn PE=1 SV=1 - [Q9VWD9_DROME]	144.05	6.4	2													58.7985					#DIV/0!	#DIV/0!	#DIV/0!	#DIV/0!
A0A024E3A5	FI24283p1 OS=Drosophila melanogaster GN=CG6020-RA PE=2 SV=1 - [A0A024E3A5_DROME]	142.95	13.94	3													46.8263					#DIV/0!	#DIV/0!	#DIV/0!	#DIV/0!
Q9VMI3	GM14163p OS=Drosophila melanogaster GN=ND-51 PE=1 SV=1 - [Q9VMI3_DROME]	141.373	16.24	3													51.7973					#DIV/0!	#DIV/0!	#DIV/0!	#DIV/0!
A8E6L0	FI01808p OS=Drosophila melanogaster GN=CstF-64 PE=2 SV=1 - [A8E6L0_DROME]	140.383	14.88	2													26.2662					#DIV/0!	#DIV/0!	#DIV/0!	#DIV/0!
Q9I7K0	Microtubule-associated protein Jupiter OS=Drosophila melanogaster GN=Jupiter PE=1 SV=2 - [JUPIT_DROME]	138.94	24.52	3										1.30552	1		22.3052				1.30552	#DIV/0!	1.30552	#DIV/0!	#DIV/0!
Q9VZ20	Dynein light intermediate chain, isoform A OS=Drosophila melanogaster GN=Dlic PE=1 SV=2 - [Q9VZ20_DROME]	137.983	12.17	3													54.4236					#DIV/0!	#DIV/0!	#DIV/0!	#DIV/0!
Q9W087	CG2021 OS=Drosophila melanogaster GN=Dmel\CG2021 PE=1 SV=1 - [Q9W087_DROME]	137.65	37.89	2													10.3474					#DIV/0!	#DIV/0!	#DIV/0!	#DIV/0!
Q9GYU8	Nuclear pore complex protein Nup88 OS=Drosophila melanogaster GN=mbo PE=1 SV=2 - [NUP88_DROME]	136.39	5.13	2													78.6322					#DIV/0!	#DIV/0!	#DIV/0!	#DIV/0!
A0A0B4LG05	Tudor, isoform B OS=Drosophila melanogaster GN=tud PE=4 SV=1 - [A0A0B4LG05_DROME]	135.423	1.15	2													284.696					#DIV/0!	#DIV/0!	#DIV/0!	#DIV/0!
Q9VN86	AT14148p OS=Drosophila melanogaster GN=CG2604 PE=1 SV=1 - [Q9VN86_DROME]	135.033	9.77	2													47.2262					#DIV/0!	#DIV/0!	#DIV/0!	#DIV/0!
Q961A9	LD25077p OS=Drosophila melanogaster GN=Nup133 PE=2 SV=1 - [Q961A9_DROME]	129.05	3.04	2													115.791					#DIV/0!	#DIV/0!	#DIV/0!	#DIV/0!
Q8INM3	Protein slender lobes OS=Drosophila melanogaster GN=sle PE=1 SV=1 - [SLE_DROME]	127.72	2.11	2													158.557					#DIV/0!	#DIV/0!	#DIV/0!	#DIV/0!
Q9VES1	ARL-6-interacting protein 1 homolog OS=Drosophila melanogaster GN=CG10326 PE=2 SV=1 - [AR6P1_DROME]	126.52	13.71	2										1.23811	1		22.2189				1.23811	#DIV/0!	1.23811	#DIV/0!	#DIV/0!
A0A0B4K8B2	Nucleolar protein at 60B, isoform G OS=Drosophila melanogaster GN=Nop60B PE=1 SV=1 - [A0A0B4K8B2_DROME]	125.32	12.33	2													25.771					#DIV/0!	#DIV/0!	#DIV/0!	#DIV/0!
Q9W4X9	Centromere/kinetochore protein zw10 OS=Drosophila melanogaster GN=Zw10 PE=1 SV=2 - [ZW10_DROME]	123.91	4.72	2													82.211					#DIV/0!	#DIV/0!	#DIV/0!	#DIV/0!
Q9VDP9	S-formylglutathione hydrolase OS=Drosophila melanogaster GN=CG4390 PE=1 SV=1 - [Q9VDP9_DROME]	123.6	15.73	2													31.4214					#DIV/0!	#DIV/0!	#DIV/0!	#DIV/0!
Q7JVZ8	Glutathione S transferase E11, isoform A OS=Drosophila melanogaster GN=GstE11 PE=1 SV=1 - [Q7JVZ8_DROME]	122.19	20.44	2													25.078					#DIV/0!	#DIV/0!	#DIV/0!	#DIV/0!
A0A0B4KFX5	C-terminal binding protein, isoform I OS=Drosophila melanogaster GN=CtBP PE=1 SV=1 - [A0A0B4KFX5_DROME]	121.05	8.44	2										1.19442	1		41.3182				1.19442	#DIV/0!	1.19442	#DIV/0!	#DIV/0!
Q9VAD0	Acid phosphatase 1, isoform A OS=Drosophila melanogaster GN=Acph-1 PE=1 SV=1 - [Q9VAD0_DROME]	120.7	9.82	3													50.1053					#DIV/0!	#DIV/0!	#DIV/0!	#DIV/0!
Q9VQF7	Bacchus OS=Drosophila melanogaster GN=Bacc PE=2 SV=1 - [BACC_DROME]	118.823	30.26	2													15.4508					#DIV/0!	#DIV/0!	#DIV/0!	#DIV/0!
Q9VR31	Farnesyl transferase alpha, isoform A OS=Drosophila melanogaster GN=Fnta PE=1 SV=1 - [Q9VR31_DROME]	117.49	13.9	2													38.8833					#DIV/0!	#DIV/0!	#DIV/0!	#DIV/0!
P05205	Heterochromatin protein 1 OS=Drosophila melanogaster GN=Su(var)205 PE=1 SV=2 - [HP1_DROME]	116.013	22.82	3													23.1713					#DIV/0!	#DIV/0!	#DIV/0!	#DIV/0!
Q9W4P5	V-type proton ATPase subunit d 1 OS=Drosophila melanogaster GN=VhaAC39-1 PE=2 SV=1 - [VA0D1_DROME]	114.68	9.43	2													39.8257					#DIV/0!	#DIV/0!	#DIV/0!	#DIV/0!
Q7K3W2	CG8728 OS=Drosophila melanogaster GN=CG8728-RA PE=1 SV=1 - [Q7K3W2_DROME]	112.3	9.89	2													61.011					#DIV/0!	#DIV/0!	#DIV/0!	#DIV/0!
Q86BQ4	CG2862, isoform B OS=Drosophila melanogaster GN=CG2862 PE=1 SV=1 - [Q86BQ4_DROME]	110.843	41.27	2													13.8362					#DIV/0!	#DIV/0!	#DIV/0!	#DIV/0!
Q7JUY7	PTB domain-containing adapter protein ced-6 OS=Drosophila melanogaster GN=ced-6 PE=1 SV=1 - [CED6_DROME]	110.468	6.19	2										0.655669	2	10.0802	56.1062				0.655669	#DIV/0!	0.655669	#DIV/0!	#DIV/0!
Q9W1H4	DNA ligase 1 OS=Drosophila melanogaster GN=DNA-ligI PE=1 SV=2 - [DNLI1_DROME]	110.43	5.62	2													84.6653					#DIV/0!	#DIV/0!	#DIV/0!	#DIV/0!
Q9NH01	DID OS=Drosophila melanogaster GN=poly PE=2 SV=1 - [Q9NH01_DROME]	110.3	13.55	2													27.8815					#DIV/0!	#DIV/0!	#DIV/0!	#DIV/0!
P13395	Spectrin alpha chain OS=Drosophila melanogaster GN=alpha-Spec PE=1 SV=2 - [SPTCA_DROME]	109.083	2.53	3													278.132					#DIV/0!	#DIV/0!	#DIV/0!	#DIV/0!
Q9VBP9	Nuclear protein localization protein 4 homolog OS=Drosophila melanogaster GN=Npl4 PE=1 SV=3 - [NPL4_DROME]	108.74	6.75	2													73.3145					#DIV/0!	#DIV/0!	#DIV/0!	#DIV/0!
Q9V3D9	Signal recognition particle 54 kDa protein OS=Drosophila melanogaster GN=Srp54k PE=1 SV=1 - [Q9V3D9_DROME]	104.93	8.07	2													55.8294					#DIV/0!	#DIV/0!	#DIV/0!	#DIV/0!
Q868A1	HSBP1-like protein (Fragment) OS=Drosophila melanogaster GN=CG5446 PE=4 SV=1 - [Q868A1_DROME]	104.93	45.12	2													9.38549					#DIV/0!	#DIV/0!	#DIV/0!	#DIV/0!
Q9VCR2	Aminoacylase OS=Drosophila melanogaster GN=CG6726 PE=1 SV=2 - [Q9VCR2_DROME]	104.14	10.97	2													44.9701					#DIV/0!	#DIV/0!	#DIV/0!	#DIV/0!
Q960K8	3-hydroxyisobutyryl-CoA hydrolase, mitochondrial OS=Drosophila melanogaster GN=CG5044 PE=1 SV=1 - [Q960K8_DROME]	102.99	12.21	2													42.7201					#DIV/0!	#DIV/0!	#DIV/0!	#DIV/0!
O46037	Vinculin OS=Drosophila melanogaster GN=Vinc PE=1 SV=1 - [VINC_DROME]	100.23	4.06	2													106.236					#DIV/0!	#DIV/0!	#DIV/0!	#DIV/0!
Q9VUY9	Phosphoglucomutase OS=Drosophila melanogaster GN=Pgm PE=1 SV=1 - [PGM_DROME]	99.9267	8.04	2													60.728					#DIV/0!	#DIV/0!	#DIV/0!	#DIV/0!
Q9VQI5	LP04564p OS=Drosophila melanogaster GN=CG3098 PE=1 SV=2 - [Q9VQI5_DROME]	99.82	7.76	2													47.2978					#DIV/0!	#DIV/0!	#DIV/0!	#DIV/0!
Q7JVX3	CG4408, isoform B OS=Drosophila melanogaster GN=CG4408 PE=1 SV=1 - [Q7JVX3_DROME]	99.75	4.93	2													52.9836					#DIV/0!	#DIV/0!	#DIV/0!	#DIV/0!
B6E0P6	ATP synthase subunit a OS=Drosophila melanogaster GN=ATP6 PE=4 SV=1 - [B6E0P6_DROME]	97.9	13.84	2													25.1981					#DIV/0!	#DIV/0!	#DIV/0!	#DIV/0!
M9PG40	Uncharacterized protein, isoform D OS=Drosophila melanogaster GN=BcDNA:RE63412 PE=1 SV=1 - [M9PG40_DROME]	97.36	22.16	2													19.1907					#DIV/0!	#DIV/0!	#DIV/0!	#DIV/0!
Q9VW59	LD16419p OS=Drosophila melanogaster GN=RhoGDI PE=1 SV=1 - [Q9VW59_DROME]	96.7333	28.36	3													23.2038					#DIV/0!	#DIV/0!	#DIV/0!	#DIV/0!
Q24583	V-type proton ATPase subunit F 1 OS=Drosophila melanogaster GN=Vha14-1 PE=1 SV=1 - [VATF1_DROME]	94.8	29.84	2													13.8412					#DIV/0!	#DIV/0!	#DIV/0!	#DIV/0!
Q960I0	LP07340p OS=Drosophila melanogaster GN=Acsl PE=2 SV=1 - [Q960I0_DROME]	94.2167	10.83	3										1.1239	1		48.1399				1.1239	#DIV/0!	1.1239	#DIV/0!	#DIV/0!
Q9V3V9	Endonuclease G inhibitor, isoform A OS=Drosophila melanogaster GN=EndoGI PE=1 SV=1 - [Q9V3V9_DROME]	92.8533	13.09	3													40.5889					#DIV/0!	#DIV/0!	#DIV/0!	#DIV/0!
Q8SYG2	COP9 signalosome complex subunit 3 OS=Drosophila melanogaster GN=CSN3 PE=2 SV=2 - [CSN3_DROME]	90.41	8.76	2													50.6708					#DIV/0!	#DIV/0!	#DIV/0!	#DIV/0!
Q9VNI3	Histone PARylation factor 1-like OS=Drosophila melanogaster GN=CG1218 PE=1 SV=2 - [HPF1_DROME]	89.4633	9.58	3										1.20149	1		51.0676				1.20149	#DIV/0!	1.20149	#DIV/0!	#DIV/0!
Q9VXH4	CG9921, isoform B OS=Drosophila melanogaster GN=CG9921 PE=1 SV=1 - [Q9VXH4_DROME]	88.4067	39.22	2													11.406					#DIV/0!	#DIV/0!	#DIV/0!	#DIV/0!
P41043	Glutathione S-transferase S1 OS=Drosophila melanogaster GN=GstS1 PE=1 SV=2 - [GSTS1_DROME]	86.58	11.65	2													27.596					#DIV/0!	#DIV/0!	#DIV/0!	#DIV/0!
Q9V9W7	Rough deal OS=Drosophila melanogaster GN=rod PE=1 SV=2 - [Q9V9W7_DROME]	86.11	2.11	3													239.539					#DIV/0!	#DIV/0!	#DIV/0!	#DIV/0!
P22817	Insulin-degrading enzyme OS=Drosophila melanogaster GN=Ide PE=1 SV=4 - [IDE_DROME]	79.5167	3.03	2													113.612					#DIV/0!	#DIV/0!	#DIV/0!	#DIV/0!
Q7K3M5	DHX15 ortholog, isoform A OS=Drosophila melanogaster GN=Dhx15 PE=1 SV=1 - [Q7K3M5_DROME]	79.5	3.57	2										1.09027	1		82.599				1.09027	#DIV/0!	1.09027	#DIV/0!	#DIV/0!
M9PE74	No circadian temperature entrainment, isoform D OS=Drosophila melanogaster GN=nocte PE=1 SV=1 - [M9PE74_DROME]	78.16	1.56	2													234.907					#DIV/0!	#DIV/0!	#DIV/0!	#DIV/0!
O77266	CG4199, isoform A OS=Drosophila melanogaster GN=CG4199 PE=1 SV=3 - [O77266_DROME]	77.24	7.79	2													60.74					#DIV/0!	#DIV/0!	#DIV/0!	#DIV/0!
Q9VIJ9	LD10773p OS=Drosophila melanogaster GN=Ns4 PE=1 SV=1 - [Q9VIJ9_DROME]	75.37	6.61	2													66.5767					#DIV/0!	#DIV/0!	#DIV/0!	#DIV/0!
Q9VG73	Interleukin enhancer-binding factor 2 homolog OS=Drosophila melanogaster GN=CG5641 PE=2 SV=1 - [ILF2_DROME]	73.53	12.88	2													43.6299					#DIV/0!	#DIV/0!	#DIV/0!	#DIV/0!
Q9VUV9	Putative U5 small nuclear ribonucleoprotein 200 kDa helicase OS=Drosophila melanogaster GN=l(3)72Ab PE=2 SV=4 - [U520_DROME]	71.15	1.45	2													244.356					#DIV/0!	#DIV/0!	#DIV/0!	#DIV/0!
Q9VTZ6	Probable phosphomannomutase OS=Drosophila melanogaster GN=CG10688 PE=2 SV=1 - [PMM_DROME]	70.54	13.78	2													29.648					#DIV/0!	#DIV/0!	#DIV/0!	#DIV/0!
Q8SXC2	CG6950, isoform A OS=Drosophila melanogaster GN=CG6950-RC PE=1 SV=1 - [Q8SXC2_DROME]	70.46	5.56	2													51.1691					#DIV/0!	#DIV/0!	#DIV/0!	#DIV/0!
M9MS86	Mucin related 2B, isoform B OS=Drosophila melanogaster GN=Mur2B PE=4 SV=1 - [M9MS86_DROME]	66.47	3.32	2													124.187					#DIV/0!	#DIV/0!	#DIV/0!	#DIV/0!
Q9VMK3	Palisade, isoform A OS=Drosophila melanogaster GN=psd PE=4 SV=2 - [Q9VMK3_DROME]	52.9	7.09	2													40.5058					#DIV/0!	#DIV/0!	#DIV/0!	#DIV/0!
A4V193	Half pint, isoform D OS=Drosophila melanogaster GN=hfp PE=1 SV=1 - [A4V193_DROME]	52.41	9.36	2													57.9528					#DIV/0!	#DIV/0!	#DIV/0!	#DIV/0!
Q9VZL3	Sc2 OS=Drosophila melanogaster GN=Sc2 PE=1 SV=1 - [Q9VZL3_DROME]	51.73	8.61	2													34.163					#DIV/0!	#DIV/0!	#DIV/0!	#DIV/0!
Q95SC0	GM03616p OS=Drosophila melanogaster GN=CG9917-RA PE=2 SV=1 - [Q95SC0_DROME]	45.48	11.63	2													33.7258					#DIV/0!	#DIV/0!	#DIV/0!	#DIV/0!
P91927	LETM1 and EF-hand domain-containing protein anon-60Da, mitochondrial OS=Drosophila melanogaster GN=Letm1 PE=2 SV=2 - [A60DA_DROME]	31.63	2.47	2													113.511					#DIV/0!	#DIV/0!	#DIV/0!	#DIV/0!
Q9VLT7	IP17351p OS=Drosophila melanogaster GN=RpL36A PE=1 SV=2 - [Q9VLT7_DROME]	27.7533	13.46	2													12.4929					#DIV/0!	#DIV/0!	#DIV/0!	#DIV/0!
C7LAA5	GM15464p OS=Drosophila melanogaster GN=CG30122-RB PE=2 SV=1 - [C7LAA5_DROME]	20.52	3.93	2													121.193					#DIV/0!	#DIV/0!	#DIV/0!	#DIV/0!
