# Supplementary material for: Drosophila MARF1 ensures proper oocyte maturation by regulating nanos expression
Source: PLoS One. 2020 Apr 3;15(4):e0231114. doi: 10.1371/journal.pone.0231114 (PMC7122799; doi:10.1371/journal.pone.0231114)
Supplement: S4 Table — (XLSX) [file pone.0231114.s013.xlsx]

## Sheet: RIP-seq
gene_id	gene	locus	status	HA_bound (FPKM)	Myc_bound (FPKM)	(log2(Myc+0.1)+log2(HA+0.1))/2	log2FC((Myc+0.1)/(HA+0.1))	p_value	Comment
FBgn0023523	Or2a*	X:2246230-2247567	OK	7.10262	105.854	4.78791	3.87877	5e-05	*originate from the transgene for Myc-dMarf1
FBgn0003742	tra2	2R:14601277-14604337	OK	38.565	184.995	6.40254	2.25917	5e-05
FBgn0000018	abo	2L:10973442-10975293	OK	11.0801	49.0636	4.55119	2.13666	5e-05
FBgn0029825	CG12728	X:5942605-5945250	OK	5.6505	25.0703	3.58867	2.12996	5e-05
FBgn0000810	fs(1)K10*	X:2242137-2246041	OK	93.4074	1701.82	8.63998	4.18594	0.00115	*originate from the transgene for Myc-dMarf1
FBgn0002962	nos	3R:19154096-19162300	OK	184.315	660.793	8.44754	1.84146	0.00365
FBgn0032688	CG15160	2L:18590890-18595429	OK	59.9696	20.0954	5.12226	-1.57261	5e-05
FBgn0028582	lqf	3L:7528779-7540012	OK	104.436	34.7685	5.91585	-1.584	5e-05
FBgn0022355	Tsf1	X:18387083-18390344	OK	35.5087	10.1924	4.25883	-1.79065	5e-05
FBgn0261797	Dhc64C	3L:4806052-4825687	OK	86.2923	11.9224	5.01024	-2.84518	5e-05
FBgn0021825	Dmn	2R:8891831-8893339	OK	391.943	55.9199	7.21137	-2.807	5e-05
FBgn0000330	cm	X:6991611-7011145	OK	841.965	34.9513	7.42459	-4.58639	5e-05
FBgn0038167	lkb1	3R:13675091-13679430	OK	1736.91	72.2644	8.4698	-4.58518	5e-05
FBgn0004647	N	X:3134869-3172221	OK	3.01133	8.81372	2.39678	1.5185	0.0003
FBgn0040813	Nplp2	3L:13356375-13357223	OK	159.917	40.8133	6.33829	-1.96758	0.00035
FBgn0002565	Lsp2	3L:12129102-12131869	OK	10.7153	1.60607	2.10284	-2.66432	0.00035
FBgn0035986	CG4022	3L:9406178-9410832	OK	23.0513	66.9293	5.29987	1.5337	0.00045
FBgn0033926	Arc1	2R:14357926-14360297	OK	71.9233	27.086	5.46759	-1.4056	0.0005
FBgn0026199	myo	4:690685-696055	OK	17.3316	46.4629	4.83237	1.41748	0.00055
FBgn0000044	Act57B	2R:20944020-20946431	OK	46.7369	17.474	4.84247	-1.4142	0.00065
FBgn0002789	Mp20	2R:13246669-13248880	OK	46.9426	13.4444	4.65776	-1.79627	0.0013
FBgn0030828	CG5162	X:17215303-17217365	OK	14.5226	3.10391	2.77498	-2.19029	0.00145
FBgn0020248	stet	3L:1475437-1489547	OK	79.3379	199.278	6.97556	1.32761	0.0015
FBgn0011745	Arp1	3R:12691732-12694842	OK	387.891	149.572	7.91277	-1.37422	0.0016
FBgn0002868	MtnA	3R:9783406-9784370	OK	717.854	277.924	8.80341	-1.36868	0.0017
FBgn0004370	Ptp10D	X:11622014-11677338	OK	5.12996	12.3081	3.01001	1.24641	0.00175
FBgn0011754	PhKgamma	X:11695136-11705300	OK	35.548	82.3248	5.76038	1.20926	0.00195
FBgn0264695	Mhc	2L:16766565-16788766	OK	4.72885	1.66716	1.54656	-1.45025	0.00235
FBgn0032897	CG9336	2L:20858694-20861014	OK	267.966	118.907	7.48067	-1.17154	0.0024
FBgn0038828	CG17270	3R:20816444-20818929	OK	16.0102	42.1263	4.70499	1.39017	0.0026
FBgn0016054	phr6-4	2L:20643350-20645791	OK	17.3454	40.9275	4.74165	1.23374	0.0027
FBgn0041111	lilli	2L:2885928-2954406	OK	6.65661	15.4729	3.35863	1.20467	0.00275
FBgn0031561	CG16712	2L:3696217-3696658	OK	323.677	117.284	7.60697	-1.46376	0.00345
FBgn0052221	CG32221	3L:19834669-19836413	OK	12.7141	33.6816	4.37891	1.39851	0.0037
FBgn0004167	kst	3L:3336859-3368133	OK	15.8811	7.15017	3.42815	-1.14028	0.0037
FBgn0040602	CG14545	3R:25850409-25851291	OK	280.32	651.572	8.73972	1.21656	0.0039
FBgn0260990	yata	3R:29749218-29754528	OK	149.442	63.3345	6.6058	-1.23721	0.00425
FBgn0032363	CG6509	2L:11501714-11517081	OK	13.3711	29.4659	4.31883	1.13407	0.0043
FBgn0004169	up	X:13593473-13602578	OK	13.882	5.21817	3.10821	-1.39457	0.0045
FBgn0022349	CG1910	3R:31747642-31754705	OK	56.8143	129.282	6.42311	1.18477	0.00465
FBgn0042201	Nplp3	3L:16318023-16318690	OK	2.31426	0	-1.02517	-4.59351	0.00465
FBgn0035923	CG6511	3L:8721323-8726108	OK	11.3111	25.2666	4.08861	1.15249	0.00475
FBgn0260439	Pp2A-29B	2L:8366037-8370090	OK	223.391	99.5042	7.2211	-1.16594	0.00545
FBgn0036091	CG18628	3L:10639739-10640136	OK	107.371	17.743	5.45254	-2.59052	0.0056
FBgn0260938	tay	X:15876367-15887311	OK	7.05472	15.0412	3.37965	1.08151	0.00595
FBgn0031913	CG5958	2L:7430529-7433516	OK	189.098	88.8791	7.01957	-1.08836	0.006
FBgn0264905	CR44096	3R:21720966-21723234	OK	0	1.80504	-1.19605	4.25175	0.0067
FBgn0259735	CG42389	2L:16545015-16663218	OK	14.9459	32.1748	4.46182	1.10104	0.0068
FBgn0032036	CG13384	2L:8384454-8389331	OK	15.5716	34.1446	4.53394	1.12772	0.00725
FBgn0004117	Tm2	3R:15310192-15315197	OK	13.6889	4.24987	2.9532	-1.66446	0.0073
FBgn0027532	CG7139	3L:22067269-22071848	OK	24.3897	49.9983	5.1304	1.03259	0.00795
FBgn0037757	CG8516	3R:9793294-9797754	OK	24.7893	51.8625	5.16843	1.06195	0.00825
FBgn0000578	ena	2R:19141631-19163705	OK	14.6206	30.7529	4.41355	1.06757	0.00825
FBgn0039682	Obp99c	3R:29682502-29689311	OK	36.73	11.0786	4.34274	-1.72014	0.0084
FBgn0016694	Pdp1	3L:7811457-7867369	OK	5.68199	13.3489	3.14049	1.21785	0.0087
FBgn0053469	CG33469	2R:14605651-14606302	OK	1.25534	0	-1.44164	-3.76058	0.0092
FBgn0030263	CG2076	X:11089230-11095143	OK	111	43.6893	6.12411	-1.34321	0.0093
FBgn0032285	CG17108	2L:10692939-10694103	OK	14.7889	4.28287	3.01402	-1.76429	0.0093
FBgn0030529	Clic	X:13812970-13822307	OK	50.365	99.7279	6.14929	0.98416	0.00975
FBgn0035541	CG15019	3L:4403486-4406059	OK	175.631	411.353	8.0709	1.22736	0.0099
FBgn0259700	CG42354	X:16093058-16104946	OK	28.8568	57.9117	5.35705	1.00244	0.0099
FBgn0036589	CG13067	3L:16271281-16271918	OK	23.5783	4.37026	3.36293	-2.40513	0.00995
FBgn0259209	Mlp60A	2R:24074601-24078223	OK	104.551	40.753	6.03091	-1.35707	0.01055
FBgn0030853	CG5703	X:17632088-17633509	OK	173.45	87.995	6.9501	-0.978219	0.01125
FBgn0033820	CG4716	2R:13256586-13257446	OK	17.9568	5.15731	3.2844	-1.78015	0.0115
FBgn0010097	gammaTub37C	2L:19183862-19185726	OK	116.404	58.9155	6.37363	-0.981214	0.01165
FBgn0265434	zip	2R:24990569-25011965	OK	113.046	48.9493	6.2191	-1.20588	0.01185
FBgn0039678	Obp99a	3R:29671656-29672334	OK	66.8374	25.0084	5.35742	-1.41464	0.012
FBgn0033448	hebe	2R:9828103-9836642	OK	32.1196	15.5843	4.49056	-1.03862	0.0121
FBgn0029990	CG2233	X:8035740-8037517	OK	19.1153	7.82078	3.62491	-1.27854	0.0121
FBgn0032899	CG9338	2L:20865214-20867709	OK	12.6277	2.41791	2.50106	-2.33767	0.01225
FBgn0025800	Smox	X:8135823-8142279	OK	43.9168	89.7277	5.97454	1.02911	0.0128
FBgn0034570	CG10543	2R:20996219-21007740	OK	8.99507	17.5923	3.66507	0.959965	0.0129
FBgn0063494	GstE6	2R:18406010-18406761	OK	287.97	145.94	7.68025	-0.980056	0.01315
FBgn0259817	SteXh:CG42398	211000022279188:1448-2180	OK	1.2012	0	-1.47104	-3.70177	0.01345
FBgn0030272	CG15201	X:11144119-11144809	OK	1.88367	0	-1.16688	-4.3101	0.01345
FBgn0002772	Mlc1	3R:27657077-27660177	OK	8.83672	1.7797	2.03512	-2.24924	0.0139
FBgn0026562	BM-40-SPARC	3R:26869237-26871995	OK	30.4062	12.8999	4.31573	-1.2306	0.01395
FBgn0038774	CG5023	3R:20169434-20174872	OK	14.0103	3.50767	2.83487	-1.96761	0.0144
FBgn0004028	wupA	X:18105567-18116922	OK	17.2258	6.62376	3.43206	-1.36558	0.0145
FBgn0037844	CG4570	3R:10856806-10858066	OK	76.3656	148.678	6.73688	0.960278	0.01465
FBgn0262108	CR42861	X:13744927-13745476	OK	5.80868	25.3639	3.61661	2.10755	0.0149
FBgn0001114	Glt	2L:8672697-8679812	OK	2.0935	0.32364	-0.0529273	-2.37232	0.01525
FBgn0013685	mt:ND6	dmel_mitochondrion_genome:9969-10494	OK	32.008	9.17357	4.10899	-1.79174	0.0155
FBgn0083123	Uhg5	2R:14621600-14624498	OK	60.831	119.606	6.41623	0.974247	0.0157
FBgn0263911	CoVIII	3L:21538858-21539447	OK	1269.4	655.712	9.83359	-0.952906	0.016
FBgn0016926	Pino	2L:1114653-1128953	OK	60.3494	117.101	6.39525	0.955185	0.01605
FBgn0050197	CG30197	2R:14512558-14515211	OK	136.3	62.4769	6.52963	-1.12414	0.01655
FBgn0040832	CG8012	3L:8215279-8216198	OK	31.6673	9.82418	4.15021	-1.67852	0.01675
FBgn0032283	CG7296	2L:10686123-10687066	OK	13.2241	1.96218	2.39007	-2.6918	0.017
FBgn0040606	CG6503	3R:26424697-26425105	OK	102.64	30.8655	5.81772	-1.73026	0.01855
FBgn0020369	Rpt6	X:21307585-21317663	OK	411.081	201.037	8.16783	-1.0316	0.01865
FBgn0026376	Rgl	3L:13906896-13925335	OK	10.8707	20.8123	3.92093	0.930696	0.0187
FBgn0259923	2017-09-04	X:16684215-16695173	OK	13.9642	27.4408	4.29873	0.969543	0.0188
FBgn0015872	Drip	2R:11411202-11429645	OK	9.73102	3.48153	2.56896	-1.45677	0.019
FBgn0004924	Top1	X:15319478-15328029	OK	120.519	257.402	7.46138	1.09413	0.0194
FBgn0037519	CG3014	3R:7799263-7802793	OK	5.49605	12.4914	3.06939	1.16996	0.0195
FBgn0043841	vir-1	2L:12403269-12423439	OK	19.3061	7.614	3.61296	-1.33096	0.0196
FBgn0000406	Cyt-b5-r	2L:16788773-16790721	OK	9.23984	3.24714	2.48316	-1.48047	0.01965
FBgn0004449	Ten-m	3L:22293043-22407863	OK	1.68588	3.41913	1.32593	0.978584	0.01995
FBgn0030301	HP5	X:11454785-11459227	OK	18.7944	35.1538	4.6898	0.89982	0.02005
FBgn0032684	CG10178	2L:18509559-18513512	OK	18.5387	9.00567	3.7035	-1.03346	0.0202
FBgn0263780	CG17684	2R:1866079-2262115	OK	1.70902	5.06433	1.61189	1.51337	0.0203
FBgn0010341	Cdc42	X:19697090-19701755	OK	164.449	363.304	7.9339	1.14306	0.0204
FBgn0262003	CG42821	3R:17413076-17413639	OK	125.906	56.8472	6.40445	-1.1458	0.0209
FBgn0029696	CG15571	X:4216872-4217394	OK	88.9559	38.7948	5.87907	-1.19513	0.02105
FBgn0085195	CG34166	2L:14743192-14743879	OK	98.9759	37.4408	5.93042	-1.40007	0.02155
FBgn0013681	mt:ND3	dmel_mitochondrion_genome:5607-5961	OK	1288.57	676.927	9.86737	-0.928598	0.0217
FBgn0035158	CG13895	3L:705947-708205	OK	6.87015	14.6614	3.34247	1.08257	0.02235
FBgn0052758	CG32758	X:5719373-5738031	OK	54.0092	102.321	6.21808	0.920566	0.0224
FBgn0010590	Prosbeta1	2R:16008338-16014787	OK	637.718	311.935	8.80128	-1.03144	0.0224
FBgn0035321	CG1275	3L:2252743-2257423	OK	44.0244	80.7884	5.90068	0.874356	0.02265
FBgn0262608	CG43134	X:4247312-4247785	OK	7221.67	3292.77	12.2516	-1.13301	0.02265
FBgn0051352	Unc-115a	3R:9693078-9705417	OK	5.46453	2.4242	1.90604	-1.14043	0.0227
FBgn0029693	CG6379	X:4097591-4101031	OK	8.67054	16.9269	3.6112	0.957078	0.0229
FBgn0004404	RpS14b	X:7934897-7935792	OK	822.974	436.074	9.22682	-0.916118	0.0231
FBgn0032596	Prosbeta4	2L:16729776-16732133	OK	618.366	316.407	8.78932	-0.966457	0.02365
FBgn0003082	phr	2R:7825288-7828678	OK	40.4369	74.703	5.78309	0.88386	0.02385
FBgn0038761	CG17190	3R:20011775-20013504	OK	7.22614	1.43816	1.74713	-2.25185	0.024
FBgn0002773	Mlc2	3R:30171437-30174551	OK	8.32796	3.38937	2.43908	-1.27222	0.0241
FBgn0028688	Rpn7	3R:22448098-22462054	OK	214.552	110.436	7.26711	-0.957483	0.02415
FBgn0031418	CG3609	2L:2372454-2374627	OK	66.1457	35.256	5.59682	-0.905872	0.02475
FBgn0266451	fau	3R:10768000-10777374	OK	20.2177	7.45243	3.6308	-1.42772	0.0251
FBgn0029894	CG14440	X:6695865-6698567	OK	16.981	31.8399	4.5458	0.902967	0.02525
FBgn0026061	Mipp1	3L:16563447-16573334	OK	6.81336	2.56891	2.10282	-1.37314	0.02545
FBgn0261617	nej	X:9665441-9687066	OK	20.8937	41.3963	4.8834	0.983026	0.02605
FBgn0261552	ps	3R:9417939-9455500	OK	2.13298	4.20142	1.63189	0.945843	0.02605
FBgn0033134	Tsp42El	2R:7045768-7048538	OK	7.8836	2.04128	2.04776	-1.89857	0.0265
FBgn0036446	CG9384	3L:14762027-14769283	OK	9.70685	17.8987	3.73181	0.876031	0.0267
FBgn0028693	Rpn12	3L:16583027-16584022	OK	310.944	166.672	7.83135	-0.899242	0.0267
FBgn0010315	CycD	X:15906821-15909676	OK	62.8231	113.531	6.40187	0.852695	0.02685
FBgn0030544	CG13403	X:14191219-14192018	OK	10.7602	2.24565	2.33548	-2.21099	0.0269
FBgn0266492	SclB	2L:16837971-16841884	OK	10.9686	1.33173	1.99308	-2.95064	0.02695
FBgn0030431	CG4407	X:12901352-12903516	OK	35.3746	65.3141	5.59012	0.882815	0.027
FBgn0086266	Vm26Ac	2L:5958004-5958631	OK	375.335	204.389	8.11415	-0.87654	0.02705
FBgn0033590	CG13217	2R:11235859-11236686	OK	1.44532	0	-1.34701	-3.94983	0.02715
FBgn0033886	Rpn13	2R:13958544-13960404	OK	281.811	149.897	7.68394	-0.910306	0.0274
FBgn0015024	CkIalpha	X:12653625-12657834	OK	91.9047	173.24	6.98055	0.913825	0.02765
FBgn0039802	dj-1beta	3R:30807116-30807978	OK	263.899	143.608	7.60569	-0.877392	0.02785
FBgn0016691	Oscp	3R:15265590-15268538	OK	537.609	292.697	8.63222	-0.876925	0.0279
FBgn0010423	TpnC47D	2R:11273844-11275286	OK	16.2726	4.77862	3.15984	-1.74674	0.0283
FBgn0027574	CG5815	3R:27112565-27115126	OK	17.0958	31.7279	4.5481	0.888236	0.02845
FBgn0003302	rux	X:6035752-6037800	OK	19.2574	36.8727	4.7416	0.933575	0.02865
FBgn0033188	Drat	2R:7526117-7532981	OK	7.96636	3.25054	2.37816	-1.26752	0.02895
FBgn0260228	CG42502	2L:18808693-18811252	OK	7.5981	1.99957	2.0073	-1.87441	0.0291
FBgn0004629	Cys	3R:14568961-14569871	OK	98.2819	43.6179	6.03524	-1.17017	0.0294
FBgn0039958	CG12567	2L:23161121-23174484	OK	54.3957	97.8077	6.19071	0.84528	0.0298
FBgn0262733	Src64B	3L:4592446-4626196	OK	49.0977	91.8784	6.07187	0.902704	0.0302
FBgn0037105	S1P	3L:21613796-21617376	OK	5.89679	11.7115	3.07316	0.97793	0.03025
FBgn0015282	Rpt2	3R:23929242-23931558	OK	264.751	141.163	7.59564	-0.906797	0.03025
FBgn0032774	CG17549	2L:19387049-19390075	OK	5.06255	1.2183	1.38338	-1.96941	0.0305
FBgn0053113	Rtnl1	2L:4992807-5009720	OK	268.449	553.7	8.59113	1.04418	0.03055
FBgn0003391	shg	2R:21049653-21057197	OK	9.7394	17.6623	3.72466	0.852176	0.0306
FBgn0034583	CG10527	2R:21070367-21072789	OK	122.935	60.3082	6.4298	-1.02625	0.03075
FBgn0011710	2017-09-01	X:21358285-21361688	OK	163.871	317.232	7.83357	0.952552	0.0309
FBgn0002521	pho	4:1172468-1181628	OK	41.5426	73.746	5.79322	0.82646	0.0309
FBgn0030680	CG8944	X:15741342-15746231	OK	25.781	46.7104	5.12129	0.854936	0.031
FBgn0037608	mRpL19	3R:8674108-8675196	OK	95.6295	52.4454	6.14819	-0.865399	0.03105
FBgn0031314	IntS14	2L:1164442-1166425	OK	25.8892	13.5772	4.23677	-0.926139	0.0316
FBgn0250848	26-29-p	3L:13994230-13996571	OK	452.831	221.028	8.30594	-1.03441	0.0316
FBgn0013949	Ela	3R:24865349-24867651	OK	3.31306	0.481969	0.49504	-2.55205	0.0316
FBgn0261396	Rpn3	2L:19051789-19053681	OK	204.046	113.013	7.24754	-0.851837	0.0317
FBgn0030114	CG17754	X:9250419-9255953	OK	19.0095	34.2151	4.67849	0.844554	0.03185
FBgn0037447	Neurochondrin	3R:6468436-6471016	OK	1.62543	0.353984	-0.176165	-1.92624	0.0319
FBgn0259985	Mppe	2R:12025613-12027707	OK	23.8769	43.2287	5.01041	0.853678	0.03205
FBgn0025641	DAAM	X:1289712-1322362	OK	23.3515	41.5064	4.96517	0.827125	0.0324
FBgn0015283	Rpn10	3L:21536999-21538582	OK	274.979	148.484	7.65942	-0.888567	0.0325
FBgn0036742	CG7497	3L:17633448-17638001	OK	2.61941	0.668601	0.5318	-1.82299	0.0325
FBgn0064766	CG7600	3L:11210785-11214097	OK	26.4223	47.6306	5.15299	0.847709	0.0329
FBgn0035772	Sh3beta	3L:7364583-7369260	OK	73.8444	130.17	6.61687	0.816992	0.033
FBgn0040823	dpr6	3L:9974650-10139360	OK	2.88411	6.05023	2.09897	1.04334	0.03305
FBgn0267351	Topors	2R:18972611-18977262	OK	20.7493	36.8444	4.79461	0.825357	0.03305
FBgn0035060	Eps-15	2R:24768313-24775265	OK	26.3259	46.9554	5.14008	0.832408	0.03325
FBgn0262035	CG42846	3L:230970-231604	OK	1.05574	0	-1.55656	-3.53074	0.0333
FBgn0266073	CR44826	2R:24138628-24139127	OK	1.35183	0	-1.39203	-3.8598	0.0333
FBgn0033588	CG13228	2R:11233994-11234465	OK	1.53744	0	-1.30524	-4.03337	0.0333
FBgn0000276	CecA1	3R:30210873-30211273	OK	4.202	0	-0.60846	-5.42694	0.0333
FBgn0036262	CG6910	3L:12184983-12187860	OK	5.08683	1.61149	1.57505	-1.5996	0.03345
FBgn0014427	CG11899	3R:29200453-29202525	OK	308.418	165.585	7.82076	-0.896912	0.0335
FBgn0264489	CG43897	3L:9813846-9834345	OK	2.01137	0.730898	0.405461	-1.34544	0.0337
FBgn0259242	CG42340	X:6423122-6524323	OK	0.576553	1.64746	0.120767	1.36898	0.03395
FBgn0010516	wal	2R:11688568-11690863	OK	269.291	151.747	7.66002	-0.827083	0.03405
FBgn0032140	CG13117	2L:9711511-9746495	OK	80.4842	42.0101	5.86426	-0.936331	0.0343
FBgn0262473	Tl	3R:26799040-26842403	OK	28.2505	50.631	5.24505	0.839493	0.03435
FBgn0039297	CG11852	3R:25237613-25238895	OK	4.83356	0.663493	0.956658	-2.69194	0.0346
FBgn0033458	CG18446	2R:9863650-9875072	OK	69.0596	144.505	6.64392	1.06412	0.0352
FBgn0042111	CG18766	3R:27242334-27245249	OK	13.0114	24.8215	4.17603	0.926569	0.03535
FBgn0086372	lap	3R:7186993-7200941	OK	36.8101	66.1714	5.62813	0.844371	0.0354
FBgn0039897	CG1674	4:230729-245903	OK	1.75316	0.516982	0.0966439	-1.58669	0.03575
FBgn0036381	CG8745	3L:13860026-13866905	OK	6.32792	2.71891	2.08974	-1.18921	0.03575
FBgn0037149	CG14561	3L:22065906-22067216	OK	51.5657	91.648	6.10537	0.82847	0.0358
FBgn0039486	CG6074	3R:27102987-27106184	OK	6.65703	2.0536	1.93157	-1.64964	0.03615
FBgn0036556	CG5830	3L:15992668-16004736	OK	14.5442	25.6441	4.27921	0.813912	0.03715
FBgn0260745	mfas	3R:11984861-11993315	OK	16.3798	8.92779	3.6085	-0.868254	0.0372
FBgn0021967	Pdsw	2L:3466156-3467334	OK	340.695	194.996	8.0104	-0.80472	0.0374
FBgn0038198	Npc2b	3R:14089516-14092425	OK	8.36212	2.33098	2.18128	-1.79948	0.0375
FBgn0020414	Idgf3	2L:16450906-16455194	OK	4.98777	1.77167	1.62568	-1.44271	0.038
FBgn0035906	GstO2	3L:8520551-8523501	OK	192.299	109.536	7.18227	-0.81138	0.03815
FBgn0027951	MTA1-like	3R:5637233-5648738	OK	41.4928	84.3695	5.88931	1.0221	0.0383
FBgn0265375	CR44316	2R:12320593-12320912	OK	0	13.1174	0.201219	7.04629	0.03835
FBgn0267156	CR45596	3R:14288228-14288665	OK	0	1.65188	-1.25651	4.13083	0.03835
FBgn0262563	CG43103	2R:17137239-17139931	OK	25.2854	6.61709	3.70688	-1.91809	0.0384
FBgn0037601	Cyp313b1	3R:8643069-8645650	OK	1.9804	0.331638	-0.0776226	-2.26897	0.03855
FBgn0028717	Lnk	3R:25888541-25893270	OK	20.2286	35.878	4.75724	0.823604	0.0387
FBgn0022359	Sodh-2	3R:10876383-10879319	OK	25.265	11.9383	4.12716	-1.07521	0.0389
FBgn0028992	sds22	3R:17391501-17393020	OK	66.4931	37.8698	5.65204	-0.81052	0.039
FBgn0034114	CG4282	2R:16322185-16324801	OK	24.7088	43.3604	5.0372	0.808849	0.03905
FBgn0051313	CG31313	3R:14565926-14567429	OK	15.424	4.30577	3.04791	-1.81703	0.03925
FBgn0001145	Gs2	X:11422831-11430197	OK	5.32953	2.00492	1.7573	-1.36706	0.0393
FBgn0038465	Irc	3R:17002874-17007208	OK	19.3817	10.759	3.86243	-0.843228	0.0395
FBgn0032821	CdGAPr	2L:19774873-19791882	OK	7.03094	12.4159	3.23989	0.811598	0.0396
FBgn0024920	Ts	2L:2954761-2969638	OK	109.864	62.2929	6.3721	-0.817578	0.03985
FBgn0003328	scb	2R:15248783-15258498	OK	13.5548	7.50094	3.34876	-0.845158	0.04
FBgn0250843	Prosalpha6	2L:10221350-10222546	OK	407.025	228.678	8.25357	-0.831523	0.04
FBgn0264090	CG43759	X:18930334-19028629	OK	7.26595	12.7348	3.28143	0.801117	0.04045
FBgn0265630	sno	X:13195498-13211674	OK	8.82067	15.3328	3.55254	0.790776	0.04065
FBgn0034110	Atg9	2R:16294399-16297232	OK	35.1229	19.9665	4.73258	-0.811725	0.04085
FBgn0031560	CG16713	2L:3695031-3695411	OK	50.4784	9.37834	4.45254	-2.41582	0.04095
FBgn0052774	Muc4B	X:4244094-4246139	OK	19.5557	10.3867	3.84368	-0.906387	0.0412
FBgn0058160	CG40160	3L:26215814-26229433	OK	21.291	38.9269	4.85266	0.867465	0.0419
FBgn0086686	l(3)L1231	3R:14642671-14655716	OK	11.0496	19.2576	3.87687	0.795908	0.0419
FBgn0031681	pgant5	2L:5072169-5093592	OK	26.9491	46.537	5.15046	0.785894	0.04195
FBgn0039756	CG9743	3R:30196359-30202998	OK	2.77845	0.810146	0.694731	-1.66112	0.04215
FBgn0040718	CG15353	2L:2006762-2007688	OK	72.7118	25.1251	5.42144	-1.52931	0.0422
FBgn0032938	CG8671	2L:21262955-21282790	OK	47.4531	84.9464	5.99082	0.838711	0.04235
FBgn0063492	GstE8	2R:18407833-18408955	OK	19.1135	38.7063	4.77113	1.01417	0.0428
FBgn0013686	mt:lrRNA	dmel_mitochondrion_genome:12733-14130	OK	28387.1	12765.1	14.2164	-1.15302	0.0428
FBgn0030292	CG11752	X:11349997-11350474	OK	296.213	167.137	7.79836	-0.825228	0.0429
FBgn0033052	SCAP	2R:6026272-6036388	OK	12.8728	22.2792	4.09075	0.786669	0.0432
FBgn0000356	Cp16	3L:8731943-8732599	OK	5464.02	2483.99	11.8471	-1.13727	0.04325
FBgn0002284	Prosbeta6	3L:16609399-16610418	OK	561.051	314.682	8.71523	-0.834036	0.0436
FBgn0035150	Rev1	3L:654362-657971	OK	27.7477	15.9436	4.40171	-0.79556	0.0442
FBgn0038723	CG6195	3R:19646929-19648410	OK	107.107	61.9202	6.34946	-0.789589	0.04425
FBgn0011695	PebIII	2R:24026171-24027518	OK	17.7694	5.84094	3.36506	-1.58873	0.04435
FBgn0023175	Prosalpha7	2R:9846635-9847836	OK	865.754	458.888	9.30015	-0.915667	0.04455
FBgn0026404	Dronc	3L:9968478-9971002	OK	53.0554	90.9432	6.12031	0.776335	0.04465
FBgn0260985	RfC4	3L:4134859-4136038	OK	156.197	89.3819	6.88584	-0.804622	0.0448
FBgn0002579	RpL36	X:628337-629483	OK	3072.45	1600.01	11.1146	-0.941265	0.0448
FBgn0085362	Vml	X:2275821-2277781	OK	168.772	96.3306	6.9956	-0.808367	0.0449
FBgn0004047	Yp3	X:13759545-13761547	OK	995.261	485.505	9.44136	-1.03544	0.045
FBgn0030733	CG3560	X:16285952-16288533	OK	464.274	260.184	8.44154	-0.835201	0.04515
FBgn0026630	nes	3L:19257281-19260895	OK	42.63	73.536	5.80976	0.785162	0.04555
FBgn0029507	Tsp42Ed	2R:7009497-7011739	OK	4.388	1.06835	1.19527	-1.9416	0.0456
FBgn0032208	CG5604	2L:10281942-10292365	OK	45.7659	87.0011	5.98198	0.925269	0.046
FBgn0028836	CSN7	2R:8421032-8428577	OK	82.5166	47.7663	5.97465	-0.787421	0.0461
FBgn0013746	alien	2L:8993817-8997379	OK	81.6912	47.4677	5.96289	-0.781963	0.0462
FBgn0040532	CG8369	3R:8822007-8822838	OK	20.7242	5.85127	3.47669	-1.80699	0.0463
FBgn0266412	CR45052	3R:31704780-31705498	OK	13.9005	4.69416	3.03434	-1.54613	0.04635
FBgn0032880	CG9318	2L:20730415-20734309	OK	42.0934	72.5033	5.79045	0.783018	0.0464
FBgn0261553	CG42671	3L:11214504-11230745	OK	9.84229	17.3513	3.71942	0.811684	0.0464
FBgn0022774	Oat	3L:19647279-19649851	OK	21.3291	11.0528	3.95042	-0.942165	0.047
FBgn0052687	CG32687	X:10482027-10487205	OK	16.8299	9.27703	3.65532	-0.85237	0.04735
FBgn0029903	pod1	X:6803683-6813830	OK	20.5009	35.0563	4.75017	0.771076	0.0475
FBgn0036938	CG14187	3L:20112264-20112847	OK	263.591	151.042	7.64123	-0.802944	0.0478
FBgn0051950	CG31950	2L:2878343-2879001	OK	75.8561	36.0631	5.71177	-1.07065	0.0478
FBgn0033638	CG9005	2R:11619478-11640941	OK	36.3135	63.2882	5.58627	0.799741	0.0484
FBgn0265915	CR44704	2R:21070367-21072789	OK	63.1473	24.3409	5.29708	-1.37171	0.0486
FBgn0041194	Prat2	3L:6911998-6914876	OK	1.75634	0.30298	-0.209379	-2.20368	0.0487
FBgn0038948	PSR	3R:22360781-22362371	OK	183.545	106.461	7.12816	-0.78524	0.04875
FBgn0028526	CG15293	2L:14108056-14109447	OK	4.91947	1.69967	1.58763	-1.4798	0.04895
FBgn0015803	RtGEF	2L:20350433-20365254	OK	18.0709	30.8393	4.56746	0.767811	0.04915
FBgn0030976	CG7378	X:18900409-18911843	OK	2.97903	0.890796	0.804568	-1.63582	0.0494
FBgn0030309	CG1572	X:11555049-11558654	OK	31.4391	16.1381	4.50019	-0.957759	0.0496
FBgn0039043	CG17121	3R:23044663-23048214	OK	13.4365	6.4175	3.23155	-1.05446	0.04995
FBgn0013995	Calx	3R:20978182-21015613	OK	25.9095	44.5198	5.09029	0.778645	0.0502
FBgn0039136	CG5902	3R:23986641-23988738	OK	81.3142	138.591	6.73147	0.768522	0.0503
FBgn0051898	CG31898	2L:8400420-8403280	OK	2.53924	10.777	2.42167	2.04309	0.05055
FBgn0000394	cv	X:5689851-5695205	OK	20.9851	44.5287	4.93903	1.08175	0.05075
FBgn0036398	upSET	3L:14002126-14020148	OK	8.62894	14.4536	3.49456	0.737498	0.05075
FBgn0016697	Prosalpha5	2R:17412766-17413769	OK	698.769	396.123	9.03952	-0.818709	0.05075
FBgn0016698	Ptpa	2L:3377001-3378590	OK	48.6987	28.0859	5.21284	-0.791869	0.0509
FBgn0017561	Ork1	X:10878053-10891250	OK	27.9221	46.9703	5.18262	0.748252	0.051
FBgn0266582	NDUFS3	3L:3158484-3159578	OK	388.086	225.081	8.20777	-0.785663	0.051
FBgn0262731	pncr013:4	4:467496-488994	OK	44.1968	92.7454	6.00294	1.06763	0.0512
FBgn0040078	pont	3R:10262122-10263899	OK	141.357	81.7694	6.74974	-0.788967	0.05135
FBgn0015299	Ssb-c31a	2L:8211346-8211938	OK	318.637	186.414	7.92968	-0.773083	0.0514
FBgn0037443	Dmtn	3R:6389161-6405895	OK	32.8475	55.7621	5.42295	0.761701	0.05185
FBgn0030096	Zpr1	X:9160123-9162090	OK	39.9715	22.806	4.92108	-0.806851	0.0519
FBgn0033235	CG8728	2R:7936865-7939114	OK	102.56	60.1323	6.2971	-0.769265	0.05205
FBgn0039637	CG11880	3R:29123369-29128247	OK	48.5695	83.3517	5.99391	0.777923	0.0524
FBgn0025836	RhoGAP1A	X:127448-140340	OK	21.6116	36.1732	4.81061	0.740438	0.0525
FBgn0040077	primo-1	3R:13710016-13711835	OK	133.505	75.6759	6.65275	-0.818163	0.0527
FBgn0034389	Mctp	2R:18761757-18774824	OK	14.0243	24.19	4.2112	0.782183	0.0528
FBgn0003169	put	3R:14619029-14625703	OK	19.213	32.1731	4.64188	0.74076	0.0529
FBgn0266098	rg	X:5085758-5254864	OK	2.16859	3.75723	1.56468	0.765769	0.05315
FBgn0024293	Spn43Ab	2R:7150702-7223378	OK	5.606	1.81215	1.72384	-1.57728	0.05325
FBgn0003714	tko	X:2442312-2443976	OK	138.488	81.1945	6.72987	-0.769573	0.0535
FBgn0015622	Cnx99A	3R:29315253-29319644	OK	89.1764	155.519	6.88104	0.801667	0.0537
FBgn0002778	mnd	3L:14985099-14991667	OK	48.4097	81.7067	5.97717	0.753946	0.0537
FBgn0002973	numb	2L:9437468-9464184	OK	19.2404	32.6481	4.65344	0.759794	0.05385
FBgn0030941	wgn	X:18624041-18634908	OK	7.0292	3.36005	2.31227	-1.04295	0.05405
FBgn0031948	CG7149	2L:7786159-7790557	OK	9.10085	16.2194	3.61514	0.826749	0.0542
FBgn0039635	CG11876	3R:29113070-29116197	OK	298.474	173.473	7.83067	-0.782546	0.05425
FBgn0051781	CR31781	2L:16869345-16878300	OK	2.14698	0.692775	0.416485	-1.503	0.0543
FBgn0032311	CG12517	2L:10870166-10870722	OK	23.5082	8.97358	3.87144	-1.37954	0.0547
FBgn0024227	aurB	2L:10856796-10858094	OK	60.8929	35.1742	5.53556	-0.790028	0.05505
FBgn0002626	RpL32	3R:30045228-30046161	OK	3972.36	2035.77	11.4736	-0.964387	0.0551
FBgn0038673	CG14286	3R:19024091-19024853	OK	88.4384	50.8408	6.06949	-0.797482	0.0553
FBgn0003275	RpII18	3R:5371794-5372397	OK	253.305	147.984	7.59779	-0.775029	0.0557
FBgn0261560	Thor	2L:3478433-3479612	OK	123.321	72.2355	6.56204	-0.770812	0.05575
FBgn0001078	ftz-f1	3L:18750606-18801312	OK	43.2982	74.5115	5.83044	0.781763	0.0559
FBgn0000463	Dl	3R:19302730-19326217	OK	11.7571	19.738	3.93894	0.742515	0.0559
FBgn0036919	Grasp65	3L:19924942-19927175	OK	75.4291	44.4061	5.85745	-0.76303	0.05595
FBgn0016075	vkg	2L:5012143-5028191	OK	4.42538	2.41564	1.75448	-0.847113	0.0564
FBgn0033528	trsn	2R:10479010-10480111	OK	89.5955	52.0291	6.09549	-0.782947	0.05655
FBgn0033446	CG1648	2R:9810973-9820053	OK	35.8787	19.899	4.74546	-0.847215	0.0568
FBgn0028894	CG5869	2L:16299942-16302954	OK	22.7811	46.4591	5.02854	1.02491	0.057
FBgn0026238	gus	2R:5116989-5129296	OK	247.275	442.681	8.3705	0.839894	0.057
FBgn0033128	Tsp42Eg	2R:7028910-7033233	OK	4.76332	1.5246	1.49101	-1.58186	0.0571
FBgn0004878	cas	3R:5712974-5716805	OK	1.45833	0.465715	-0.0909259	-1.46185	0.05735
FBgn0021906	RFeSP	2L:1611409-1614160	OK	378.438	212.566	8.14837	-0.831849	0.0575
FBgn0023525	CG3191	X:2250144-2251993	OK	4.69271	1.57174	1.5011	-1.51949	0.0578
FBgn0031491	alpha4GT1	2L:3018507-3023141	OK	39.8422	66.5796	5.68951	0.739332	0.05825
FBgn0043456	CG4747	2L:10003831-10008889	OK	78.997	136.64	6.70042	0.78974	0.0584
FBgn0010434	cora	2R:19229062-19243751	OK	7.90855	4.25731	2.56249	-0.878103	0.0584
FBgn0086674	Tango13	X:13563822-13593224	OK	9.5996	16.0654	3.64638	0.736912	0.0587
FBgn0260945	Atg1	3L:12784428-12805116	OK	26.5876	48.6349	5.17249	0.868786	0.05905
FBgn0031497	CG17259	2L:3035492-3038793	OK	159.716	92.3603	6.92552	-0.789506	0.05905
FBgn0058469	CR40469	X:122492-122706	OK	1922.92	770.039	10.2491	-1.32018	0.05925
FBgn0000228	Bsg25D	2L:5271727-5278548	OK	20.2943	33.9447	4.71973	0.739264	0.0593
FBgn0030802	CG9099	X:16884580-16886612	OK	239.955	135.331	7.49432	-0.825807	0.0594
FBgn0010768	sqz	3R:19164210-19170576	OK	4.71354	8.66957	2.6998	0.865408	0.05965
FBgn0024947	NTPase	2L:2879111-2885850	OK	54.8821	100.379	6.21582	0.86986	0.05975
FBgn0038810	Srp72	3R:20588710-20592671	OK	53.7722	30.5785	5.34531	-0.812313	0.0603
FBgn0010316	dap	2R:9712320-9716256	OK	24.2741	40.6824	4.97858	0.742598	0.0605
FBgn0266347	nAChRalpha4	3L:23206668-23287448	OK	13.0229	23.5308	4.13831	0.848582	0.06065
FBgn0086711	mol	2L:14975746-14997559	OK	25.392	42.3729	5.04022	0.736498	0.0608
FBgn0259789	vfl	X:19766464-19783548	OK	23.7075	39.8635	4.94698	0.747267	0.06085
FBgn0035710	SP1173	3L:6689326-6703521	OK	5.18294	2.55494	1.90501	-0.992662	0.06095
FBgn0030871	CG8142	X:17842160-17844704	OK	91.6816	46.9728	6.03848	-0.963311	0.0611
FBgn0052000	CG32000	4:132219-143123	OK	28.3399	47.4803	5.20107	0.742448	0.06115
FBgn0039349	Ssadh	3R:25624804-25626924	OK	61.9753	37.472	5.59377	-0.724361	0.06115
FBgn0086899	tlk	X:3720006-3789770	OK	17.318	28.8872	4.48993	0.734837	0.06135
FBgn0003891	tud	2R:21183321-21192913	OK	17.8655	29.9885	4.53915	0.743983	0.06145
FBgn0040793	CG7630	3L:17425476-17426282	OK	1050.15	630.18	9.66818	-0.736668	0.0619
FBgn0011770	Gip	X:10326463-10329872	OK	256.639	151.086	7.62217	-0.763978	0.0619
FBgn0037340	CG14671	3R:5563976-5564815	OK	74.7989	41.4959	5.80262	-0.848503	0.0619
FBgn0032773	fon	2L:19383137-19386205	OK	3.25394	1.23155	1.07948	-1.33275	0.062
FBgn0032906	RPA2	2L:20924974-20926147	OK	206.975	125.664	7.33429	-0.719434	0.06205
FBgn0015589	Apc	3R:28832300-28844748	OK	7.26608	11.988	3.2382	0.714607	0.0624
FBgn0052756	CG32756	X:5945681-5950208	OK	6.54185	12.4537	3.19081	0.918456	0.0625
FBgn0033691	CG8860	2R:12179013-12179902	OK	966.191	584.997	9.55442	-0.723782	0.0629
FBgn0036980	RhoBTB	3L:20376241-20382398	OK	52.5925	87.8043	6.08869	0.738336	0.06305
FBgn0029914	CG4558	X:6849769-6851884	OK	36.7297	60.9784	5.56769	0.729793	0.06315
FBgn0036290	CG10638	3L:12498105-12501311	OK	106.574	64.5401	6.37571	-0.722707	0.06325
FBgn0029860	CG15891	X:6294516-6295345	OK	113.609	66.049	6.43843	-0.781555	0.0634
FBgn0050418	nord	2R:24243254-24255094	OK	2.12961	0.84687	0.539015	-1.23555	0.06385
FBgn0001258	ImpL3	3L:6259104-6262694	OK	2.07398	0.593031	0.295665	-1.64935	0.0645
FBgn0035046	NDUFA8	2R:24664397-24666022	OK	266.599	161.774	7.6989	-0.720341	0.06455
FBgn0261363	PPO3	2R:23064768-23067183	OK	1.91724	0.568867	0.216087	-1.59259	0.0646
FBgn0038972	CG7054	3R:22464984-22465938	OK	49.2299	27.9414	5.21694	-0.814904	0.06465
FBgn0031975	Tg	2L:8011404-8026898	OK	10.3487	5.73227	2.96465	-0.841194	0.0647
FBgn0063449	Uhg2	2L:9893804-9895003	OK	307.536	511.963	8.63263	0.735097	0.0648
FBgn0003502	Btk29A	2L:8258372-8301079	OK	50.8543	85.0671	6.04168	0.741092	0.06485
FBgn0024289	Sodh-1	3R:7052334-7054541	OK	5.85294	2.30967	1.92122	-1.30477	0.0652
FBgn0034240	MESR4	2R:17547768-17556289	OK	13.4215	21.9929	4.11135	0.708328	0.06525
FBgn0034761	CG4250	2R:22663691-22664474	OK	50.8526	26.5554	5.20372	-0.934728	0.06535
FBgn0030662	CG9220	X:15585288-15593534	OK	0.736324	1.85047	0.352978	1.22169	0.0656
FBgn0085582	CR41257	2R:1070656-1071319	OK	1.07778	0	-1.54293	-3.558	0.0657
FBgn0267237	CR45677	3L:20395393-20395851	OK	1.09469	0	-1.53265	-3.57856	0.0657
FBgn0085317	CG34288	3R:22446762-22447263	OK	1.23692	0	-1.45151	-3.74084	0.0657
FBgn0266950	CR45401	3L:125008-125420	OK	1.4404	0	-1.34931	-3.94523	0.0657
FBgn0265954	CR44741	2L:18954583-18954970	OK	1.7355	0	-1.22288	-4.1981	0.0657
FBgn0033735	CG8525	2R:12425482-12427861	OK	28.9792	16.3149	4.44942	-0.824982	0.0658
FBgn0036136	Ufd1-like	3L:11120846-11123216	OK	105.579	57.4047	6.28458	-0.877937	0.06615
FBgn0262782	Mdh1	2L:10393773-10396332	OK	721.881	401.659	9.073	-0.845631	0.06645
FBgn0032869	CG17470	2L:20642305-20643244	OK	20.9861	37.885	4.82279	0.849138	0.0665
FBgn0000261	Cat	3L:18822603-18828188	OK	48.2255	79.1354	5.95139	0.71336	0.06655
FBgn0030160	CG9691	X:9884441-9885044	OK	10.9815	3.38181	2.63496	-1.67024	0.0669
FBgn0031882	Rab30	2L:7030492-7032606	OK	11.6791	20.1192	3.94791	0.779497	0.06725
FBgn0004656	fs(1)h	X:8037807-8061436	OK	25.5509	43.3778	5.06157	0.761269	0.0673
FBgn0032889	CG9331	2L:20822827-20827744	OK	61.4709	36.4437	5.56786	-0.752626	0.0674
FBgn0034491	Hsl	2R:20257649-20261726	OK	26.3925	43.1185	5.08054	0.706065	0.0675
FBgn0086710	RpL30	2L:19003366-19009306	OK	3007.06	1659.49	11.1254	-0.857575	0.0675
FBgn0086448	Gpi1	X:16359142-16361275	OK	8.71614	16.2406	3.58527	0.890242	0.0677
FBgn0035088	CG3776	2R:24969677-24973207	OK	119.543	73.3847	6.55098	-0.70322	0.0679
FBgn0025352	Thiolase	2R:23865413-23868603	OK	195.969	113.438	7.22112	-0.788186	0.06795
FBgn0040375	CG13760	X:2580957-2585699	OK	22.5728	38.2998	4.88296	0.760136	0.06805
FBgn0039049	CG6726	3R:23070515-23112730	OK	33.0682	19.4164	4.66917	-0.765114	0.06805
FBgn0028372	isopeptidase-T-3	2R:19670617-19673477	OK	8.14434	14.5338	3.45732	0.827829	0.0682
FBgn0010213	Sod2	2R:16772784-16773915	OK	285.406	176.328	7.81016	-0.694442	0.06825
FBgn0021814	Vps28	2R:8078868-8080041	OK	60.9207	35.6648	5.54585	-0.770758	0.06825
FBgn0037933	Ho	3R:11679742-11684342	OK	84.9308	50.892	6.04106	-0.737715	0.06845
FBgn0030433	mRpL49	X:12907104-12907942	OK	183.886	110.823	7.15843	-0.730037	0.06855
FBgn0000565	Eip71CD	3L:15511051-15513202	OK	38.5887	65.449	5.65417	0.760662	0.06865
FBgn0037999	CG4860	3R:12219880-12221630	OK	23.2826	39.7281	4.93154	0.768351	0.06865
FBgn0039944	CG17162	X:23084671-23096735	OK	19.4117	36.5376	4.74076	0.908986	0.0688
FBgn0004403	RpS14a	X:7933741-7934677	OK	3937.22	1948.31	11.4355	-1.01492	0.0688
FBgn0053506	CG33506	2R:14855428-14858640	OK	99.7916	59.1325	6.2653	-0.753974	0.06935
FBgn0032126	CG13113	2L:9544170-9544875	OK	121.663	72.784	6.55773	-0.740402	0.06945
FBgn0014076	Vm32E	2L:11156117-11203544	OK	1897.56	1080.01	10.4835	-0.813043	0.06975
FBgn0260634	eIF4G2	3R:23801713-23860013	OK	10.3085	17.4738	3.75752	0.755664	0.0698
FBgn0030813	CG4949	X:17078835-17087675	OK	45.1009	73.893	5.8538	0.711037	0.0698
FBgn0040512	zetaCOP	3L:16671663-16673555	OK	164.798	100.372	7.00804	-0.71478	0.0701
FBgn0030812	CG8949	X:17068716-17077897	OK	39.5021	65.4472	5.67098	0.726957	0.07015
FBgn0038183	CG9286	3R:13780963-13782082	OK	59.9366	35.631	5.53344	-0.748666	0.0703
FBgn0031417	CG3597	2L:2370151-2371524	OK	2.51296	0.696041	0.5283	-1.71477	0.07065
FBgn0035867	CG13671	3L:8300063-8302341	OK	11.1654	18.9742	3.87369	0.759724	0.07075
FBgn0032409	Ced-12	2L:12097837-12103285	OK	15.1765	25.0682	4.29339	0.720288	0.07105
FBgn0261597	RpS26	2L:18441334-18443277	OK	6231.39	2745.29	12.0141	-1.18257	0.07105
FBgn0030243	CG2186	X:10857654-10866246	OK	15.5311	25.4696	4.32135	0.71001	0.0712
FBgn0016131	Cdk4	2R:16579469-16585448	OK	51.4212	84.7053	6.04659	0.718988	0.0717
FBgn0036697	rogdi	3L:17049511-17055454	OK	56.7558	91.9243	6.17659	0.694707	0.0717
FBgn0051678	CG31678	2L:20656425-20675941	OK	9.03781	18.5734	3.70738	1.03106	0.0719
FBgn0013680	mt:ND2	dmel_mitochondrion_genome:239-1383	OK	32.7554	18.3563	4.62205	-0.832017	0.0719
FBgn0051852	Tap42	2L:13367616-13369021	OK	71.3927	43.6656	5.80572	-0.707999	0.0721
FBgn0029067	Dd	X:21319790-21324009	OK	17.0648	27.6265	4.44729	0.691812	0.07225
FBgn0040682	CG14664	3R:5224138-5225542	OK	1.10867	0	-1.52425	-3.59535	0.0723
FBgn0037001	CG6020	3L:20484292-20497084	OK	211.467	127.204	7.35855	-0.732837	0.07235
FBgn0265003	koi	2R:6811018-6818199	OK	69.0291	114.76	6.47748	0.732511	0.07245
FBgn0033555	RpS15Ab	2R:10821675-10822399	OK	75.4484	43.7831	5.84746	-0.783736	0.07245
FBgn0037199	CG11137	3L:22864599-22868243	OK	239.205	131.902	7.47356	-0.858291	0.07245
FBgn0265297	pAbp	2R:18140077-18147191	OK	349.41	890.003	9.12351	1.34864	0.07255
FBgn0019957	ND42	3R:22027708-22029393	OK	189.033	115.49	7.20807	-0.710385	0.07255
FBgn0086265	psd	2L:5963086-5964951	OK	122.232	75.4606	6.58711	-0.695096	0.0727
FBgn0041210	HDAC4	X:13262686-13285632	OK	16.3492	26.4993	4.38663	0.693371	0.07275
FBgn0051163	SKIP	3R:22133829-22296126	OK	21.6272	35.8079	4.80383	0.724799	0.07285
FBgn0011740	alpha-Man-II	3R:9412547-9417264	OK	14.2075	23.0297	4.18519	0.692975	0.07305
FBgn0037377	CG1218	3R:5791878-5794317	OK	96.2613	48.0213	6.08949	-1.00178	0.0733
FBgn0032884	Pomp	2L:20787655-20797042	OK	185.11	105.827	7.12997	-0.806092	0.07345
FBgn0003449	snf	X:5309241-5310501	OK	197.173	120.894	7.27142	-0.705258	0.07385
FBgn0032129	jp	2L:9547719-9566750	OK	2.02937	0.752257	0.429894	-1.32107	0.0739
FBgn0037918	CG6791	3R:11585353-11590146	OK	11.6203	18.7977	3.89554	0.689201	0.074
FBgn0261383	IntS6	X:5738662-5747254	OK	19.7224	31.8794	4.65407	0.690011	0.07425
FBgn0087002	Rfabg	4:1057364-1077273	OK	5.8151	2.86444	2.06608	-0.996643	0.07445
FBgn0038834	RpS30	3R:20850515-20851427	OK	4314.27	2313.88	11.6255	-0.898774	0.0746
FBgn0013272	Gp150	2R:22317661-22329720	OK	17.0399	10.0467	3.72111	-0.756348	0.07465
FBgn0030744	CG9992	X:16381953-16384908	OK	50.261	81.1613	5.99937	0.690262	0.0747
FBgn0003277	RpII215	X:11562799-11570326	OK	18.2895	29.7998	4.55144	0.701254	0.0747
FBgn0036565	CG5235	3L:16087626-16090392	OK	16.6791	27.0879	4.41674	0.696299	0.07475
FBgn0037327	PEK	3R:5458562-5464753	OK	34.9248	56.9543	5.48228	0.703959	0.0748
FBgn0034432	CG7461	2R:19305171-19307445	OK	113.039	69.7763	6.47434	-0.695221	0.07505
FBgn0032166	CG4619	2L:9938862-9947648	OK	10.8443	24.9426	4.04921	1.1942	0.07535
FBgn0031894	CG4496	2L:7182233-7190010	OK	14.0414	26.6213	4.28089	0.918065	0.0756
FBgn0265413	CG44325	X:9069598-9078499	OK	60.508	34.8279	5.52387	-0.795128	0.07565
FBgn0037815	Rrp46	3R:10413300-10416046	OK	59.6181	32.9421	5.47316	-0.853863	0.0758
FBgn0034512	CG18067	2R:20534244-20535835	OK	11.78	5.01268	2.96227	-1.21638	0.0761
FBgn0030007	CG2263	X:8143903-8145602	OK	130.333	79.6583	6.67236	-0.709602	0.0762
FBgn0033162	CG1707	2R:7393545-7396194	OK	368.812	230.312	8.1876	-0.679061	0.0765
FBgn0034576	CG9350	2R:21025077-21026086	OK	197.937	122.178	7.28182	-0.695605	0.0765
FBgn0025739	pon	X:4636317-4639112	OK	2.77416	5.58114	2.01466	0.98304	0.07655
FBgn0266758	Esyt2	3R:24544718-24556549	OK	1.07979	0.357494	-0.444823	-1.36671	0.07665
FBgn0052230	CG32230	3L:23339227-23345936	OK	1406.17	855.222	10.099	-0.717334	0.0768
FBgn0031776	CG13993	2L:6069078-6070686	OK	309.105	184.936	7.90204	-0.740758	0.0768
FBgn0037339	Pi4KIIalpha	3R:5555083-5563652	OK	44.2195	83.6346	5.92881	0.917882	0.077
FBgn0260746	Ect3	3R:11994174-12005473	OK	12.4114	6.94991	3.23139	-0.827566	0.07705
FBgn0039890	CG2316	4:184075-193829	OK	44.1581	71.1893	5.81174	0.687744	0.07785
FBgn0033844	bbc	2R:13486633-13494862	OK	72.8234	118.724	6.5405	0.704373	0.0784
FBgn0031830	CoVb	2L:6557799-6559308	OK	450.944	279.932	8.47329	-0.687676	0.07865
FBgn0052685	ZAP3	X:10071857-10082492	OK	15.2779	24.7379	4.28863	0.691685	0.0787
FBgn0037622	CG8202	3R:8732090-8735837	OK	15.9328	25.6851	4.34571	0.685511	0.07885
FBgn0051373	CG31373	3R:10708486-10709364	OK	7.59472	17.0473	3.52189	1.15604	0.079
FBgn0053002	mRpL27	2L:4458594-4459638	OK	157.017	93.5268	6.92227	-0.746846	0.0795
FBgn0010424	TpnC73F	3L:17046062-17048390	OK	4.05826	1.27112	1.25567	-1.60063	0.07955
FBgn0032453	CG6180	2L:12706798-12708680	OK	345.147	210.064	8.07343	-0.716113	0.07965
FBgn0016726	RpL29	2R:21293767-21295588	OK	12027.5	6397.93	13.0987	-0.910649	0.07975
FBgn0030318	rho-4	X:11599837-11606288	OK	31.7595	51.081	5.33559	0.683885	0.08
FBgn0039466	CG5521	3R:26966929-26977878	OK	10.1807	16.2935	3.69846	0.673185	0.08005
FBgn0261596	RpS24	2R:22640525-22641419	OK	2190.59	1203.79	10.6653	-0.863682	0.0802
FBgn0031258	CG4297	2L:458875-472200	OK	0.560959	1.26543	-0.074006	1.04672	0.08025
FBgn0035603	CG10635	3L:5366454-5368008	OK	330.241	197.762	7.99808	-0.739461	0.08025
FBgn0031558	CG16704	2L:3692122-3692587	OK	39.7527	13.846	4.55919	-1.51483	0.0803
FBgn0263757	Rpb4	3R:18252842-18255487	OK	56.916	104.163	6.26869	0.870789	0.0805
FBgn0036451	CG9425	3L:14789934-14801089	OK	8.45043	13.4207	3.42655	0.661101	0.0806
FBgn0051151	wge	3R:22710882-22721150	OK	24.5112	39.5792	4.96578	0.689068	0.0812
FBgn0039406	RpL34a	3R:26058419-26059267	OK	858.477	528.257	9.39559	-0.700434	0.08125
FBgn0025806	Rap2l	2R:24063050-24065405	OK	92.0832	151.576	6.88564	0.718417	0.08145
FBgn0037387	CG1213	3R:5841169-5846568	OK	2.16711	0.795072	0.510465	-1.34078	0.08145
FBgn0029897	RpL17	X:6741536-6744238	OK	3182.08	1548.98	11.1165	-1.0386	0.0816
FBgn0011296	l(2)efl	2R:23683376-23687980	OK	10.4261	4.02574	2.72028	-1.35125	0.08165
FBgn0034452	Oseg6	2R:19487045-19491846	OK	7.03058	11.5879	3.19048	0.712924	0.0817
FBgn0034392	MFS15	2R:18794617-18796678	OK	15.4081	25.6275	4.32009	0.730289	0.08185
FBgn0037892	mRpL40	3R:11407917-11408756	OK	101.46	60.8017	6.2973	-0.737778	0.082
FBgn0022246	Rpp30	2L:251038-252373	OK	41.8433	24.5492	5.00692	-0.7669	0.0826
FBgn0033987	ckn	2R:14963291-14980795	OK	4.32413	7.58167	2.54341	0.796026	0.08295
FBgn0031327	CG5397	2L:1240035-1243018	OK	2.40551	0.937895	0.689382	-1.27144	0.08315
FBgn0001185	her	2L:16677184-16679691	OK	15.292	25.2303	4.30345	0.718683	0.0833
FBgn0263995	cpo	3R:17919831-18018892	OK	1.23305	2.20966	0.811206	0.79295	0.08345
FBgn0035593	CG4603	3L:5133870-5136292	OK	70.6599	38.3628	5.70513	-0.879468	0.08345
FBgn0034418	CG15118	2R:19133726-19137169	OK	38.9685	62.0441	5.62274	0.669612	0.0837
FBgn0267278	CR45714	X:18479982-18483772	OK	20.3916	34.652	4.73799	0.762063	0.084
FBgn0037565	CG9626	3R:8293842-8300978	OK	2.30325	1.1671	0.803259	-0.923456	0.08455
FBgn0033808	CG4627	2R:13214705-13219247	OK	38.1046	62.8316	5.61569	0.720038	0.08465
FBgn0010470	Fkbp14	2R:21487166-21497929	OK	60.7871	97.2314	6.26645	0.676769	0.0847
FBgn0032264	Lip4	2L:10527571-10531778	OK	6.1312	2.88701	2.10911	-1.06081	0.085
FBgn0004367	mei-41	X:16391697-16405122	OK	3.79007	6.20379	2.30801	0.696423	0.0851
FBgn0016032	lbm	2R:7049237-7051964	OK	3.15298	0.336355	0.252668	-2.89819	0.0853
FBgn0000084	AnxB10	X:20170221-20173514	OK	143.462	82.3608	6.76558	-0.799894	0.0855
FBgn0053222	CR33222	X:7898437-7901331	OK	1.14072	0	-1.50538	-3.63311	0.08575
FBgn0039227	polybromo	3R:24799966-24805259	OK	53.7203	89.4747	6.11755	0.734941	0.08585
FBgn0020304	drongo	2L:833583-851163	OK	35.7324	57.5192	5.50584	0.685285	0.0859
FBgn0043903	dome	X:19676060-19683518	OK	23.2741	37.2401	4.88475	0.675815	0.0863
FBgn0038076	Cyp313a4	3R:12679278-12681375	OK	2.71671	0.964987	0.792423	-1.40318	0.0863
FBgn0261647	Axud1	2L:2365344-2370137	OK	17.0306	27.146	4.43324	0.669469	0.08635
FBgn0033739	Dyb	2R:12437344-12452916	OK	17.7403	28.6599	4.50153	0.688919	0.0865
FBgn0000524	dx	X:6533998-6538575	OK	23.2554	37.1844	4.88309	0.674816	0.0866
FBgn0036728	CG7580	3L:17474760-17476124	OK	1016.95	617.59	9.63046	-0.719436	0.0867
FBgn0039155	Kal1	3R:24141394-24148967	OK	13.6145	6.58744	3.25954	-1.03618	0.08675
FBgn0038476	kuk	3R:17080243-17084781	OK	136.974	223.414	7.45152	0.70541	0.0869
FBgn0034936	CG2970	2R:23949200-23952459	OK	249.273	156.376	7.62598	-0.672364	0.08715
FBgn0028541	TM9SF4	2L:13745447-13773905	OK	30.0833	47.6535	5.24661	0.661856	0.0877
FBgn0032404	RpL7-like	2L:12056325-12058251	OK	150.502	94.4363	6.8987	-0.671801	0.0882
FBgn0035282	CNMa	3L:1850914-1855591	OK	1.34485	0.332365	-0.339379	-1.7406	0.08835
FBgn0031639	mRpS2	2L:4847765-4850419	OK	155.187	87.771	6.86805	-0.821478	0.0884
FBgn0029997	CG2258	X:8094249-8102095	OK	7.22596	11.5659	3.20862	0.671208	0.0889
FBgn0035308	CG15822	3L:2153200-2163863	OK	1.70984	3.30537	1.31184	0.911949	0.08895
FBgn0038046	CG5641	3R:12426577-12429282	OK	110.25	69.9981	6.45862	-0.654639	0.089
FBgn0015789	Rab10	X:20251337-20254691	OK	121.85	202.752	7.29721	0.734138	0.0891
FBgn0039359	RpL27	3R:25680844-25685051	OK	5768.99	2821.75	11.9783	-1.0317	0.08915
FBgn0031756	CG13992	2L:5965390-5967752	OK	8.37396	4.61877	2.66072	-0.844625	0.08925
FBgn0037835	CG14687	3R:10792903-10793643	OK	12.1491	5.25336	3.01752	-1.19416	0.08925
FBgn0046763	CG17278	3R:21021043-21024163	OK	1.50362	0.490259	-0.0396238	-1.44191	0.0894
FBgn0030970	CG7326	X:18860283-18863776	OK	31.2895	50.4267	5.31559	0.686764	0.0895
FBgn0014031	Spat	X:6528947-6530726	OK	2.37586	0.777672	0.559842	-1.49618	0.08965
FBgn0002643	mam	2R:13991202-14060356	OK	8.53704	13.6275	3.44477	0.66846	0.08985
FBgn0032216	CG5384	2L:10312264-10314396	OK	215.164	135.062	7.41425	-0.671417	0.08985
FBgn0052602	Muc12Ea	X:14277734-14289393	OK	12.7775	8.08437	3.35983	-0.653909	0.0899
FBgn0040717	Nplp4	2L:2008413-2009072	OK	16.8589	4.67777	3.17015	-1.82763	0.08995
FBgn0262481	CG43071	2R:18864620-18865218	OK	0	1.37132	-1.38241	3.87904	0.09
FBgn0265760	CR44567	3L:17633039-17633317	OK	0	4.52364	-0.55645	5.53096	0.09015
FBgn0267207	CR45647	3R:22543277-22543578	OK	0	2.94681	-0.857314	4.92923	0.09015
FBgn0263084	HP1Lcsd	2R:23313016-23313854	OK	0	1.78413	-1.20401	4.23583	0.09015
FBgn0040735	CG16836	2R:18388994-18389443	OK	0	1.17366	-1.48647	3.67091	0.09015
FBgn0040972	CG16978	2L:13143213-13143622	OK	0	0.976317	-1.60791	3.42803	0.09015
FBgn0005655	PCNA	2R:20261753-20262883	OK	497.523	306.012	8.60841	-0.700994	0.09025
FBgn0038080	CG12279	3R:12705093-12712299	OK	83.8566	38.3659	5.82854	-1.12606	0.0903
FBgn0262116	CG40127	2R:4186834-4188127	OK	624.94	996.131	9.62407	0.672532	0.09105
FBgn0004414	msopa	3L:22082719-22083367	OK	0.944383	0	-1.62964	-3.38458	0.0912
FBgn0032229	CG5045	2L:10356794-10358078	OK	98.1193	62.0099	6.28734	-0.661183	0.09135
FBgn0037569	tex	3R:8307472-8308645	OK	51.9664	31.786	5.34857	-0.70743	0.0914
FBgn0250746	Prosbeta7	3R:5357011-5358364	OK	591.382	361.105	8.85243	-0.711516	0.09145
FBgn0033889	CG6701	2R:13972983-13980165	OK	33.6095	53.1448	5.40483	0.659485	0.0916
FBgn0034504	CG8929	2R:20327269-20330721	OK	37.4551	58.8701	5.55642	0.650975	0.0917
FBgn0052350	CG32350	3L:23147655-23150668	OK	25.6523	40.8903	5.02192	0.670581	0.09205
FBgn0030369	Cyp318a1	X:12032631-12035283	OK	2.1301	0.780464	0.486722	-1.34077	0.0922
FBgn0036740	Vps60	3L:17620122-17621625	OK	84.097	52.6788	6.05879	-0.67381	0.09225
FBgn0013675	mt:CoII	dmel_mitochondrion_genome:3082-3767	OK	1573.61	915.692	10.2294	-0.781078	0.09225
FBgn0030304	Cyp4g15	X:11477057-11483233	OK	0.971489	0.266021	-0.675192	-1.54962	0.09235
FBgn0039528	dsd	3R:27597562-27607396	OK	18.5036	29.0313	4.541	0.646988	0.09255
FBgn0010194	Wnt5	X:18501400-18505405	OK	4.95414	8.21974	2.697	0.719073	0.0927
FBgn0030136	RpS28b	X:9554622-9556544	OK	5214.81	2677.41	11.8676	-0.96175	0.09275
FBgn0019936	RpS20	3R:20822180-20824239	OK	3082.77	1688.38	11.1558	-0.868549	0.0928
FBgn0038914	fit	3R:21877869-21884454	OK	18.2136	4.35077	3.17445	-2.04079	0.0929
FBgn0034885	CG4019	2R:23603721-23616754	OK	5.48436	2.2662	1.86198	-1.23882	0.09295
FBgn0034361	mRpS28	2R:18613089-18615018	OK	158.459	91.4581	6.91275	-0.79226	0.093
FBgn0250867	CG42238	2L:20965519-21052164	OK	11.0886	6.50124	3.10335	-0.761221	0.0933
FBgn0003980	Vm26Ab	2L:5957003-5957639	OK	3414.11	1845.13	11.2935	-0.887751	0.0935
FBgn0027559	Pol32	2L:15254818-15256304	OK	49.5362	31.2853	5.30267	-0.661304	0.0936
FBgn0083124	Uhg4	2R:9095272-9098525	OK	318.764	524.697	8.67621	0.718818	0.09375
FBgn0036007	path	3L:9494554-9505328	OK	116.839	191.792	7.22688	0.714538	0.0941
FBgn0032479	CG16974	2L:13179246-13191979	OK	33.9487	56.0841	5.45081	0.722562	0.0941
FBgn0262730	CG14446	X:6225646-6236218	OK	7.53586	11.8182	3.25394	0.642304	0.09415
FBgn0032033	CG13392	2L:8381820-8382807	OK	51.0365	30.4528	5.30476	-0.743049	0.09415
FBgn0031343	CG18131	2L:1497242-1500608	OK	0	1.3099	-1.41317	3.81752	0.0942
FBgn0000384	cta	2L:22981815-22992951	OK	39.7783	62.3989	5.64165	0.648227	0.0942
FBgn0051713	Apf	2L:9934766-9938833	OK	64.9631	25.2601	5.34413	-1.35928	0.09465
FBgn0033413	prel	2R:9424086-9426107	OK	61.199	95.4601	6.25806	0.640545	0.0953
FBgn0039930	CG11077	4:1027862-1029361	OK	73.6407	44.0713	5.83471	-0.739352	0.09535
FBgn0039835	mRpL32	3R:31252871-31254900	OK	86.7939	51.9138	6.071	-0.74036	0.09545
FBgn0053503	Cyp12d1-d	2R:11123657-11125647	OK	4.39392	1.92254	1.59207	-1.15181	0.0955
FBgn0033428	Updo	2R:9584642-9586714	OK	126.108	78.371	6.63687	-0.685572	0.0957
FBgn0031114	cactin	X:20424068-20426402	OK	42.6432	27.1364	5.09254	-0.650159	0.0959
FBgn0043457	CG5180	3R:20557929-20560280	OK	27.1335	45.7671	5.14335	0.752077	0.09605
FBgn0030466	CG15744	X:13288050-13294433	OK	4.65162	7.58465	2.5952	0.69356	0.0964
FBgn0039644	CG11897	3R:29158121-29164966	OK	111.067	197.059	7.2099	0.826631	0.0965
FBgn0086359	Invadolysin	3R:10144667-10159134	OK	17.4935	27.4266	4.45986	0.645784	0.09685
FBgn0037744	CG8417	3R:9759621-9761208	OK	29.15	17.6272	4.50913	-0.722472	0.097
FBgn0062442	Cisd2	3R:29222216-29223428	OK	329.355	209.176	8.0366	-0.654675	0.09725
FBgn0262526	vas	2L:15061655-15074383	OK	108.256	188.078	7.15779	0.796319	0.09735
FBgn0032047	CG13088	2L:8488980-8490546	OK	9.67905	17.0423	3.69459	0.809794	0.0978
FBgn0029504	CHES-1-like	X:7682337-7709385	OK	4.76705	7.6847	2.62184	0.677594	0.0979
FBgn0035106	rno	3L:187206-199762	OK	7.6809	11.9855	3.27757	0.635268	0.0979
FBgn0028686	Rpt3	X:11125100-11126785	OK	250.429	158.512	7.6391	-0.659476	0.09795
FBgn0034249	RhoGAP54D	2R:17586424-17590884	OK	11.8912	18.7025	3.90838	0.648948	0.0981
FBgn0027885	Aac11	2L:17474911-17477888	OK	138.42	85.8252	6.76948	-0.688941	0.0981
FBgn0035600	CG4769	3L:5360210-5362798	OK	252.227	158.992	7.64643	-0.665433	0.09825
FBgn0034639	CG15673	2R:21605675-21613071	OK	21.9402	11.8038	4.01771	-0.888715	0.09855
FBgn0036756	cln3	3L:17809230-17814119	OK	9.01343	4.72677	2.72953	-0.916936	0.0987
FBgn0037354	CG12171	3R:5633626-5635624	OK	171.723	110.599	7.10764	-0.634281	0.0988
FBgn0023174	Prosbeta2	3L:14999950-15014062	OK	546.401	335.379	8.74208	-0.704002	0.09885
FBgn0262740	Evi5	X:11430522-11454386	OK	13.8733	21.8301	4.12972	0.65024	0.0989
FBgn0039558	BCAS2	3R:27921282-27922356	OK	112.224	71.5984	6.4877	-0.647653	0.09895
FBgn0037749	CG9471	3R:9770531-9771542	OK	113.544	71.8049	6.4982	-0.66036	0.099
FBgn0266377	Pde8	2R:23657566-23680844	OK	4.42369	2.51	1.78077	-0.79345	0.09915
FBgn0041182	Tep2	2L:7693029-7701601	OK	0.923498	0.384156	-0.506474	-1.07996	0.0992
FBgn0016119	ATPsyn-Cf6	3R:23355219-23356064	OK	782.481	500.72	9.29012	-0.643948	0.0995
FBgn0031635	tank	2L:4835334-4837999	OK	20.1742	31.7785	4.66804	0.652939	0.0996
FBgn0003862	trx	3R:14261390-14286903	OK	7.43971	11.6176	3.23256	0.636096	0.09965
FBgn0025726	unc-13	4:867823-912331	OK	13.4519	22.3706	4.12519	0.729544	0.09995
FBgn0020251	sfl	3L:6495679-6550104	OK	3.7008	5.99213	2.26662	0.680644	0.10005
FBgn0030052	CG12065	X:8574305-8588528	OK	22.3277	14.0957	4.1573	-0.659828	0.10035
FBgn0032244	RfC3	2L:10419189-10420612	OK	91.5635	58.3463	6.19366	-0.649236	0.1005
FBgn0052056	scramb1	3L:10220482-10225240	OK	54.5985	84.8192	6.09072	0.63459	0.1007
FBgn0033087	Hsepi	2R:6670153-6673372	OK	8.5843	13.8581	3.46072	0.684621	0.10075
FBgn0011259	Sema-1a	2L:8542146-8672041	OK	1.85657	3.14491	1.33325	0.729852	0.10095
FBgn0032197	CG5694	2L:10227759-10231692	OK	47.1466	73.3922	5.88083	0.637381	0.1012
FBgn0037955	CG6950	3R:11820380-11822493	OK	87.51	55.6977	6.12758	-0.65089	0.10135
FBgn0030968	CG7322	X:18855872-18857757	OK	1163.09	695.543	9.81304	-0.741668	0.1014
FBgn0027496	epsilonCOP	2L:6489089-6490843	OK	108.195	61.5724	6.35269	-0.81227	0.1016
FBgn0003867	tsl	3R:21778113-21782536	OK	2.5452	5.52003	1.94698	1.0872	0.1017
FBgn0019644	ATPsyn-b	3L:9729998-9731224	OK	669.8	412.218	9.03771	-0.700188	0.1018
FBgn0003969	vap	X:15999950-16005812	OK	23.5665	36.6889	4.88299	0.636424	0.102
FBgn0024509	Sec13	3R:23356277-23358531	OK	394.207	244.932	8.28	-0.686349	0.1021
FBgn0035904	GstO3	3L:8518884-8520295	OK	11.7399	5.50412	3.02604	-1.0791	0.1021
FBgn0039186	CG5746	3R:24343894-24348791	OK	118.547	193.655	7.24431	0.707558	0.1023
FBgn0030040	CG15347	X:8458493-8460898	OK	13.6399	6.84584	3.28822	-0.98415	0.1023
FBgn0036515	CG12304	3L:15583637-15585347	OK	175.431	114.032	7.14507	-0.621022	0.1024
FBgn0034724	babos	2R:22383133-22402059	OK	36.7862	20.9585	4.80067	-0.808678	0.1026
FBgn0021764	sdk	X:686833-758719	OK	9.47898	14.9374	3.58518	0.650611	0.1033
FBgn0027785	NP15.6	3R:19025098-19028857	OK	255.346	152.234	7.62398	-0.74578	0.1034
FBgn0050069	CG30069	2R:14185203-14198368	OK	1.13242	0.613701	-0.0925572	-0.788102	0.10355
FBgn0031633	Fnta	2L:4829213-4830693	OK	69.1728	44.354	5.79423	-0.639976	0.1038
FBgn0267488	Mcr	2L:8074116-8083107	OK	19.1393	29.3951	4.57419	0.616419	0.1041
FBgn0012036	Aldh	2L:9370308-9415156	OK	271.618	167.224	7.73623	-0.699466	0.1042
FBgn0032715	CG17597	2L:18826769-18831153	OK	61.3989	35.9628	5.55746	-0.770049	0.10425
FBgn0015011	Ahcy89E	3R:16978438-16982158	OK	1.69666	0.58887	0.153811	-1.38301	0.10425
FBgn0029172	Fad2	3L:11023534-11024846	OK	0.699659	2.33706	0.481299	1.60768	0.10435
FBgn0025740	PlexB	4:32477-43778	OK	4.29103	6.80922	2.46154	0.653963	0.1044
FBgn0025839	CG3621	X:2172525-2180998	OK	269.779	165.351	7.72321	-0.705909	0.1044
FBgn0039529	CG5612	3R:27607878-27636060	OK	10.276	2.74994	2.44306	-1.86425	0.10445
FBgn0035588	CG10672	3L:5139618-5141646	OK	56.1375	30.5117	5.37474	-0.877449	0.10455
FBgn0032210	CYLD	2L:10295858-10299847	OK	13.7579	8.19075	3.42207	-0.741134	0.1047
FBgn0002930	nec	2R:7150702-7223378	OK	2.5996	0.543112	0.397944	-2.0696	0.1047
FBgn0037024	CG4365	3L:20798644-20800081	OK	446.977	282.376	8.47318	-0.662395	0.105
FBgn0032895	twit	2L:20852577-20857891	OK	0.946357	0	-1.62828	-3.3873	0.1051
FBgn0016120	ATPsyn-d	3R:19094999-19096271	OK	561	359.155	8.81049	-0.64325	0.10555
FBgn0027864	Ogg1	X:8690326-8691811	OK	20.1868	32.8745	4.69287	0.700809	0.1058
FBgn0037513	pyd3	3R:7747912-7750079	OK	2.19589	0.744476	0.477591	-1.44293	0.106
FBgn0022985	qkr58E-2	2R:22415559-22420376	OK	56.9336	100.63	6.24404	0.820609	0.10605
FBgn0259971	CG42481	3L:13298796-13299023	OK	0	9.83043	-0.00503595	6.63378	0.1065
FBgn0036853	mRpL21	3L:19253289-19255061	OK	104.077	65.928	6.37395	-0.657887	0.10735
FBgn0028744	CG5033	2R:17789678-17792448	OK	43.2238	66.6726	5.74914	0.624096	0.10755
FBgn0016715	Reg-2	3L:605164-606569	OK	12.8889	6.08293	3.16375	-1.07092	0.1077
FBgn0002607	RpL19	2R:24967876-24969547	OK	4635.02	2184.41	11.6357	-1.0853	0.10775
FBgn0265998	Doa	3R:28888072-28922772	OK	62.2772	97.8274	6.28829	0.650694	0.10795
FBgn0029979	CG10777	X:7922157-7931382	OK	26.3598	41.4767	5.05172	0.651973	0.1081
FBgn0000055	Adh	2L:14599195-14689340	OK	597.786	324.211	8.78248	-0.882492	0.10815
FBgn0002031	l(2)37Cc	2L:19121344-19123869	OK	548.418	335.459	8.74491	-0.708973	0.1084
FBgn0039765	mRpS18C	3R:30423973-30425162	OK	90.9141	47.5614	6.04138	-0.933269	0.1085
FBgn0029093	cathD	2R:7822110-7823569	OK	185.766	119.855	7.22223	-0.63177	0.10865
FBgn0037670	Ibf1	3R:9258963-9260400	OK	16.6757	28.3681	4.44979	0.762973	0.1089
FBgn0037686	RpL34b	3R:9400236-9401226	OK	3802.66	2053.66	11.4484	-0.888779	0.10925
FBgn0030551	CG11674	X:14201361-14225879	OK	392.883	765.899	9.09976	0.962876	0.10935
FBgn0058196	Maf1	2R:1512809-1527095	OK	120.936	186.06	7.22985	0.621107	0.10935
FBgn0039959	CG17514	3L:27967243-28012599	OK	30.0254	48.7999	5.26233	0.698851	0.1094
FBgn0053144	CG33144	2R:10740053-10798709	OK	8.6794	13.5102	3.45037	0.632494	0.10965
FBgn0266417	CG45057	3L:16354745-16359428	OK	3.49925	1.18678	1.10573	-1.48393	0.10975
FBgn0031832	CG9596	2L:6559425-6562289	OK	36.0961	55.6889	5.48983	0.624144	0.1098
FBgn0030582	CG14411	X:14832646-14836262	OK	32.8204	50.7376	5.35437	0.626914	0.10995
FBgn0039909	CG1970	4:568295-571554	OK	169.861	110.902	7.10175	-0.614618	0.10995
FBgn0030049	Trf4-1	X:8560321-8570159	OK	22.1014	34.8202	4.79928	0.653411	0.11
FBgn0264677	CR43962	X:22514452-22514891	OK	0	6.20609	-0.332591	5.97867	0.11015
FBgn0033465	Etf-QO	2R:9910892-9913488	OK	44.6581	29.095	5.17586	-0.616427	0.11015
FBgn0030718	CG9172	X:15985472-15986808	OK	153.354	98.2198	6.94054	-0.642252	0.11015
FBgn0033605	CG9067	2R:11278892-11279683	OK	52.82	28.6826	5.28643	-0.878616	0.11015
FBgn0036462	mRpL39	3L:14992288-14999666	OK	85.4847	55.8556	6.11275	-0.61307	0.11045
FBgn0038220	CG12207	3R:14289070-14302276	OK	76.4829	118.177	6.57249	0.627075	0.11055
FBgn0032833	CoIV	2L:19958712-19960065	OK	683.474	434.255	9.08984	-0.654223	0.11075
FBgn0035295	Cnb	3L:1947564-1950262	OK	20.5093	31.9688	4.68416	0.637875	0.111
FBgn0051450	mRpS18A	3R:8561916-8562593	OK	244.641	158.305	7.62129	-0.627638	0.1111
FBgn0028543	NimB2	2L:13963506-13967018	OK	1.52019	0.253727	-0.401564	-2.19545	0.11115
FBgn0026319	Traf4	2L:4361924-4380716	OK	3.94001	1.95406	1.52642	-0.975881	0.1113
FBgn0037445	CG9727	3R:6449943-6456676	OK	11.2613	17.2246	3.8104	0.608694	0.11135
FBgn0039800	Npc2g	3R:30744604-30745263	OK	8.96669	3.33546	2.48054	-1.40007	0.1114
FBgn0025454	Cyp6g1	2R:12185666-12190377	OK	2.7361	1.243	0.964684	-1.07845	0.11155
FBgn0028687	Rpt1	2R:7623241-7656770	OK	325.971	172.739	7.89116	-0.915757	0.1118
FBgn0085377	CG34348	X:11334186-11348001	OK	23.7332	58.7005	5.22633	1.30286	0.1122
FBgn0266829	CR45291	2L:5060472-5060806	OK	1.49126	0	-1.32588	-3.9921	0.1122
FBgn0267230	CR45670	3L:4107142-4107470	OK	1.61431	0	-1.27215	-4.09956	0.1122
FBgn0011668	Mst57Da	3R:25831574-25831899	OK	1.68261	0	-1.24397	-4.15592	0.1122
FBgn0267026	CR45470	2R:13410268-13410591	OK	1.73096	0	-1.22466	-4.19453	0.1122
FBgn0267015	CR45459	2L:14745870-14746176	OK	2.25839	0	-1.04206	-4.55973	0.1122
FBgn0262143	CG42869	3R:21736512-21736849	OK	3.53076	0	-0.730828	-5.1822	0.1122
FBgn0260955	CG42587	2L:14744844-14745210	OK	3.86295	0	-0.667677	-5.3085	0.1122
FBgn0265088	CR44199	2L:13146635-13146908	OK	4.45495	0	-0.567246	-5.50936	0.1122
FBgn0003920	snRNA:U2:14B	X:16254671-16254863	OK	108.203	0	1.7185	-10.0809	0.1122
FBgn0030884	CG6847	X:17911461-17924163	OK	2.27845	1.18157	0.803967	-0.892109	0.1123
FBgn0013679	mt:ND1	dmel_mitochondrion_genome:11719-12658	OK	327.073	211.871	8.04082	-0.626187	0.11235
FBgn0058178	CG40178	3L:25798440-26014112	OK	6.66569	10.9833	3.11428	0.712079	0.11295
FBgn0032475	Sfmbt	2L:13169648-13176888	OK	34.4196	53.3922	5.4253	0.631913	0.11325
FBgn0051342	CG31342	3R:12986040-12993201	OK	37.5977	56.9579	5.53538	0.59795	0.1135
FBgn0030545	CG11590	X:14200177-14200907	OK	117.572	75.7296	6.56166	-0.633938	0.1136
FBgn0030400	CG11138	X:12569168-12583193	OK	13.5474	20.8675	4.08032	0.619529	0.11385
FBgn0017558	Pdk	2R:9426438-9434638	OK	37.7514	57.8914	5.55002	0.615492	0.11395
FBgn0033875	CG6357	2R:13840052-13841743	OK	19.5725	11.7386	3.93177	-0.732682	0.1142
FBgn0029766	CG15784	X:5429570-5432526	OK	3.94315	1.88465	1.50218	-1.0266	0.1142
FBgn0031781	Arpc4	2L:6125131-6127775	OK	219.539	124.802	7.37182	-0.814338	0.1142
FBgn0015829	TfIIEbeta	3L:4287037-4288349	OK	32.2151	19.6809	4.66009	-0.7081	0.1143
FBgn0029148	NHP2	3L:14801327-14802168	OK	303.577	199.027	7.94197	-0.608849	0.1145
FBgn0267504	28SrRNA:CR45844	rDNA:66806-74924	OK	13.8468	8.86014	3.48269	-0.638341	0.1149
FBgn0035753	RpL18	3L:7238541-7241351	OK	2730.98	1536.53	11.0004	-0.829702	0.11495
FBgn0263929	jvl	3R:14741581-14795868	OK	19.4641	30.0727	4.60265	0.625035	0.11525
FBgn0030480	Tim9a	X:13385209-13385893	OK	118.183	72.6938	6.53592	-0.700355	0.11525
FBgn0029899	CG14438	X:6756321-6770712	OK	7.9076	12.1011	3.30515	0.607569	0.1154
FBgn0026616	alpha-Man-IIb	3R:15804247-15832632	OK	4.73463	9.30177	2.75317	0.959527	0.11545
FBgn0034913	Snap29	2R:23843482-23844763	OK	42.8861	27.145	5.09686	-0.657879	0.11555
FBgn0038842	hdly	3R:20909212-20945530	OK	7.96813	4.253	2.56712	-0.890224	0.1158
FBgn0015298	Srp19	3L:7347309-7348034	OK	202.224	131.669	7.3512	-0.618656	0.11615
FBgn0261380	mRpL37	3R:10782562-10784092	OK	66.0832	43.1039	5.74074	-0.615303	0.11645
FBgn0039321	CG10550	3R:25306406-25308391	OK	1.05035	0.186075	-0.801731	-2.00761	0.1165
FBgn0034970	yki	2R:24065974-24068485	OK	49.9409	76.6299	5.95338	0.616681	0.1166
FBgn0065055	snoRNA:Psi28S-2648	2L:8041105-8042909	OK	3209.2	0	4.16306	-14.97	0.11685
FBgn0027560	Tps1	2L:4388326-4393876	OK	8.22705	3.34073	2.42026	-1.27509	0.1169
FBgn0053926	CG33926	3L:9443231-9446388	OK	19.0504	10.1211	3.80639	-0.905824	0.11695
FBgn0031227	CG3709	2L:114725-157666	OK	29.4654	28.8159	4.86981	-0.0320468	0.117
FBgn0000464	Lar	2L:19586622-19732069	OK	4.84665	7.50868	2.61705	0.621194	0.1171
FBgn0045800	Uhg1	2R:17699096-17719346	OK	28.1541	61.2481	5.37967	1.11856	0.1174
FBgn0001965	Sos	2L:13813815-13819824	OK	12.4892	19.0619	3.95714	0.606054	0.1177
FBgn0025716	Bap55	2R:17429352-17430963	OK	80.4558	52.6023	6.02586	-0.612123	0.1177
FBgn0030616	RpL37a	X:15137869-15139367	OK	3840.21	2115.77	11.477	-0.859972	0.11775
FBgn0031708	CG7382	2L:5517736-5519896	OK	38.3554	23.3109	4.90711	-0.716006	0.1178
FBgn0031170	CG1718	X:21285300-21306665	OK	5.39099	8.36584	2.76936	0.624587	0.1179
FBgn0040268	Top3alpha	2L:19498167-19502268	OK	21.5824	33.1438	4.74673	0.616561	0.11815
FBgn0052428	CG32428	3L:20469673-20473723	OK	112.197	173.888	7.12701	0.631668	0.1187
FBgn0037884	Arfip	3R:11231911-11235013	OK	23.449	37.1367	4.88812	0.661059	0.1188
FBgn0032393	CG12264	2L:11999653-12002266	OK	87.1194	52.0049	6.07496	-0.74323	0.11885
FBgn0263830	CG40486	X:22958855-22960091	OK	4.65661	1.84741	1.60575	-1.28838	0.11925
FBgn0040899	CG17776	X:2184724-2185258	OK	684.461	451.456	9.1189	-0.600274	0.11935
FBgn0267527	CR45867	3L:8054332-8058713	OK	15.5491	13.7577	3.88031	-0.175392	0.1195
FBgn0043806	CG32032	3L:9093052-9094856	OK	2.07617	0.458243	0.140378	-1.96283	0.1195
FBgn0050423	CG30423	2R:24874975-24875865	OK	205.221	134.757	7.37851	-0.606451	0.11955
FBgn0038147	CCHa2	3R:13389058-13395197	OK	2.63296	1.02157	0.807992	-1.28494	0.1197
FBgn0261811	pico	X:19830214-19852059	OK	31.9462	49.3169	5.31451	0.624851	0.11975
FBgn0032943	Tsp39D	2L:21344606-21358271	OK	13.0294	20.4127	4.03659	0.643716	0.1198
FBgn0062928	pncr009:3L	3L:19486745-19488439	OK	83.4764	51.2526	6.03369	-0.702658	0.1198
FBgn0013531	MED20	2L:8071811-8072848	OK	25.0973	14.7464	4.27362	-0.763156	0.12025
FBgn0036500	CG7275	3L:15498958-15500561	OK	31.5546	20.0999	4.66031	-0.648067	0.1206
FBgn0029134	Prosbeta5	2R:10819977-10821640	OK	485.229	300.278	8.57673	-0.692184	0.1206
FBgn0259170	alpha-Man-I	X:10266791-10325958	OK	12.9251	19.8449	4.01059	0.614725	0.1209
FBgn0001225	Hsp26	3L:9376417-9377427	OK	2275.49	1217.43	10.7009	-0.902283	0.1211
FBgn0039555	mRpS22	3R:27916907-27919460	OK	86.4567	53.1428	6.08504	-0.701059	0.1212
FBgn0040747	CG12853	2R:14929702-14934861	OK	0	0.991306	-1.59794	3.44798	0.12135
FBgn0038861	CG7009	3R:21132733-21133881	OK	44.5745	27.9249	5.14501	-0.672742	0.12145
FBgn0028382	cyp33	2R:17545221-17546400	OK	84.4119	54.6032	6.08732	-0.627529	0.12155
FBgn0031118	RhoGAP19D	X:20469954-20510694	OK	5.80443	8.80885	2.85852	0.593441	0.12175
FBgn0000455	Dip-C	3R:12411808-12413759	OK	56.3733	37.4674	5.52545	-0.588088	0.1218
FBgn0033960	CG10151	2R:14753336-14756288	OK	1.04685	0.367742	-0.449269	-1.29389	0.12215
FBgn0035232	CG12099	3L:1555362-1568608	OK	49.0489	79.5048	5.96694	0.695696	0.1223
FBgn0039260	Smg6	3R:25029428-25033465	OK	30.2688	45.8667	5.22352	0.597999	0.1223
FBgn0025336	CG4882	2R:23878196-23882927	OK	107.765	71.4417	6.4569	-0.592371	0.1224
FBgn0000283	Cp190	3R:15268661-15275241	OK	78.2629	133.119	6.67488	0.765557	0.1226
FBgn0025571	SF1	3R:17540420-17545148	OK	54.7564	83.0125	6.07729	0.599406	0.12265
FBgn0027582	CG6230	2L:11114013-11120319	OK	19.0338	28.5483	4.54921	0.582326	0.1227
FBgn0000158	bam	3R:25242019-25245057	OK	92.628	61.5005	6.2399	-0.590063	0.1232
FBgn0036746	Crtc	3L:17659817-17669234	OK	12.6083	18.9836	3.96098	0.586562	0.1234
FBgn0267631	CR45969	3L:22868379-22878984	OK	0	1.6307	-1.26529	4.11328	0.12355
FBgn0000097	aop	2L:2155752-2178754	OK	15.2759	23.0532	4.23787	0.590541	0.1238
FBgn0010612	l(2)06225	2L:10975521-10976399	OK	1565.42	1001.78	10.2905	-0.643932	0.12395
FBgn0010309	pigeon	2L:19186042-19189938	OK	13.1671	20.0836	4.03245	0.60533	0.1241
FBgn0003510	Sry-alpha	3R:30039718-30043071	OK	2.09586	0	-1.09357	-4.45671	0.12425
FBgn0264727	CR43995	3L:22072368-22072620	OK	0	4.29528	-0.592987	5.45788	0.1243
FBgn0003377	Sgs7	3L:11509860-11510247	OK	0	1.09758	-1.5309	3.58205	0.1243
FBgn0267034	CR45478	X:2009956-2010287	OK	0	0.967576	-1.61379	3.41627	0.1243
FBgn0026876	CG11403	X:1236872-1239884	OK	35.9522	54.2024	5.46748	0.590929	0.1245
FBgn0035694	CG13299	3L:6231804-6232361	OK	402.052	265.17	8.35146	-0.600279	0.1247
FBgn0019624	CoVa	3R:11819358-11820299	OK	918.491	593.958	9.52887	-0.628819	0.1249
FBgn0266719	Unc-13-4B	3R:25056285-25064348	OK	5.02734	8.06532	2.69386	0.671299	0.12505
FBgn0000239	bur	2L:21174181-21179729	OK	81.8148	127.322	6.67476	0.637418	0.12525
FBgn0039631	Sirt7	3R:29055926-29059204	OK	11.7116	18.0429	3.87173	0.619201	0.1253
FBgn0033062	Ars2	2R:6080827-6085625	OK	94.2256	150.559	6.89736	0.675566	0.12555
FBgn0001989	l(2)35Di	2L:15749318-15751078	OK	230.655	151.847	7.54882	-0.602794	0.1256
FBgn0037555	Ada2b	3R:8233227-8240515	OK	103.61	165.987	7.0361	0.679384	0.12575
FBgn0250830	CG12547	2R:4785854-4788965	OK	48.1017	72.4578	5.88604	0.590047	0.12625
FBgn0033132	Tsp42Ej	2R:7040135-7044710	OK	6.64381	3.13055	2.22267	-1.06178	0.1263
FBgn0040324	Ephrin	4:571754-580122	OK	18.2178	27.5961	4.49339	0.596437	0.1265
FBgn0037137	Nopp140	3L:21832773-21841356	OK	108.769	196.674	7.19342	0.853946	0.12665
FBgn0035542	DOR	3L:4406942-4420648	OK	34.6399	22.7927	4.81767	-0.601706	0.1267
FBgn0031464	Duox	2L:2815969-2830248	OK	18.7871	28.0464	4.5271	0.575549	0.1272
FBgn0261608	RpL37A	2L:5070886-5072055	OK	4861.32	2747.08	11.8354	-0.823426	0.1272
FBgn0041188	Atx2	3R:15408422-15417277	OK	34.7296	52.4228	5.41856	0.59263	0.12735
FBgn0261397	didum	2R:7500146-7510357	OK	30.5628	50.5944	5.30109	0.725337	0.12745
FBgn0015520	nonA-l	3R:16640204-16643112	OK	16.9951	26.0125	4.40109	0.611158	0.12775
FBgn0014380	RhoL	3R:9497100-9502581	OK	16.2958	9.08399	3.61719	-0.836133	0.12785
FBgn0028737	Ef1beta	2R:16868221-16869280	OK	2275.51	1283.56	10.739	-0.82599	0.1279
FBgn0035424	CG11505	3L:3224837-3236604	OK	15.6737	23.6443	4.27448	0.59006	0.1281
FBgn0039403	Sld5	3R:26055656-26056547	OK	63.3891	40.2123	5.66079	-0.655289	0.12835
FBgn0034443	cer	2R:19396214-19396849	OK	79.9972	48.0924	5.95721	-0.732946	0.1284
FBgn0051548	CG31548	3R:5635900-5636852	OK	145.639	96.4894	6.89052	-0.59345	0.1285
FBgn0028689	Rpn6	2R:14750165-14753269	OK	237.83	150.902	7.56641	-0.65597	0.1285
FBgn0032222	CG5037	2L:10331470-10333129	OK	66.5125	100.35	6.35403	0.592613	0.12855
FBgn0024187	syd	3L:7916649-7936120	OK	6.21737	9.54061	2.96422	0.6098	0.12855
FBgn0263231	bel	3R:8654974-8660761	OK	122.697	198.59	7.28725	0.694244	0.1286
FBgn0266488	CG45087	2R:18536766-18539416	OK	3.05914	1.50916	1.17292	-0.973224	0.1288
FBgn0262739	AGO1	2R:13943386-13958089	OK	24.8201	40.9834	4.99986	0.721246	0.12895
FBgn0027585	CG8740	2R:8735809-8759590	OK	4.48039	2.66001	1.83007	-0.730797	0.12915
FBgn0052702	Cubn	X:9558664-9571308	OK	1.7715	2.79115	1.21792	0.627448	0.1292
FBgn0030286	CG1657	X:11325384-11334071	OK	25.6984	38.682	4.98326	0.588106	0.12925
FBgn0031505	CG12400	2L:3144952-3145848	OK	413.25	272.303	8.39041	-0.601621	0.12985
FBgn0032901	sky	2L:20869853-20918931	OK	59.3138	94.4312	6.22772	0.669993	0.12995
FBgn0027053	CSN5	3R:16470098-16471406	OK	126.842	84.8963	6.69868	-0.578698	0.13
FBgn0029821	CG4020	X:5905745-5908001	OK	10.7209	17.0162	3.76652	0.661542	0.13015
FBgn0085320	CG34291	3R:26425289-26428400	OK	20.7521	2.89824	2.98312	-2.798	0.13015
FBgn0260799	p120ctn	2R:4595287-4609492	OK	51.4393	78.0817	5.98818	0.601158	0.13055
FBgn0051739	CG31739	2L:16827077-16834502	OK	37.1005	56.3734	5.51837	0.602249	0.13075
FBgn0011573	Cdc37	3L:1795391-1798610	OK	275.406	178.88	7.7948	-0.622285	0.13075
FBgn0037010	CG4825	3L:20522439-20526174	OK	56.0197	83.3691	6.0968	0.572735	0.1308
FBgn0035236	CG12004	3L:1569180-1576330	OK	39.8325	59.2966	5.6059	0.572817	0.1312
FBgn0264959	Src42A	2R:5981843-6012795	OK	48.5169	73.182	5.89939	0.592001	0.1313
FBgn0028538	Sec71	2L:13793520-13799674	OK	8.65362	13.0025	3.42082	0.58189	0.1313
FBgn0041150	hoe1	2L:4908580-4932384	OK	55.321	83.6424	6.09012	0.595526	0.1314
FBgn0030065	CG12075	X:8838322-8872774	OK	7.63563	11.7905	3.26163	0.620219	0.1314
FBgn0023477	Tal	2R:23940409-23942114	OK	272.765	180.268	7.79342	-0.597244	0.1316
FBgn0026427	Su(var)2-HP2	2R:14607153-14618118	OK	26.2991	17.4947	4.42974	-0.585348	0.13165
FBgn0037899	RpL24-like	3R:11430060-11431582	OK	538.704	350.339	8.76332	-0.620597	0.13165
FBgn0265997	CR44772	2L:2745097-2758176	OK	13.166	0	0.203867	-7.05159	0.1317
FBgn0020299	stumps	3R:14577216-14608079	OK	0.989837	0.419349	-0.410556	-1.06934	0.13175
FBgn0030486	Set2	X:13413241-13421024	OK	30.0704	46.3465	5.22628	0.622436	0.1319
FBgn0033015	d4	2R:5259003-5295965	OK	110.429	169.535	7.09729	0.618009	0.1321
FBgn0003941	RpL40	2L:4227698-4228561	OK	3593.73	2054.73	11.4081	-0.806503	0.1321
FBgn0031384	CG4238	2L:2009858-2030788	OK	22.9119	34.0972	4.81006	0.571498	0.13235
FBgn0261014	TER94	2R:9988124-9993559	OK	267.153	464.969	8.46168	0.799239	0.13255
FBgn0033507	CG12909	2R:10310112-10311143	OK	108.424	71.9866	6.46676	-0.590211	0.13275
FBgn0033351	CG8235	2R:8927013-8928105	OK	209.597	140.27	7.42263	-0.579072	0.1331
FBgn0037846	CG6574	3R:10860530-10862988	OK	7.27064	12.0553	3.24265	0.721724	0.1333
FBgn0036135	mRpL2	3L:11120846-11123216	OK	72.5258	37.1538	5.70086	-0.963095	0.13335
FBgn0036793	CG4174	3L:18600149-18617943	OK	0.972572	3.86757	1.04467	1.88718	0.1334
FBgn0036760	CG5567	3L:17841539-17843544	OK	19.335	35.8711	4.72468	0.888181	0.1334
FBgn0260970	CG42593	X:7935895-7955990	OK	16.2075	28.2473	4.4263	0.797676	0.13345
FBgn0027865	Tsp96F	3R:25872899-25881427	OK	21.8865	33.0925	4.75567	0.594239	0.1335
FBgn0037167	CG11425	3L:22474794-22475792	OK	2.14352	0.60473	0.330453	-1.67062	0.1336
FBgn0033521	CG12896	2R:10426879-10427915	OK	2.69719	0.757946	0.631469	-1.70502	0.1336
FBgn0031459	CG2862	2L:2770134-2771776	OK	705.703	468.205	9.16721	-0.591817	0.13385
FBgn0030611	CG15027	X:15085158-15085827	OK	114.178	73.7003	6.52098	-0.630849	0.13415
FBgn0029502	COQ7	X:6771224-6779659	OK	118.848	79.4366	6.60387	-0.58064	0.13435
FBgn0040064	yip2	2L:9915252-9917220	OK	228.687	149.704	7.5324	-0.610929	0.13435
FBgn0017579	RpL14	3L:8601005-8602392	OK	5070.2	2672.14	11.8458	-0.924022	0.13445
FBgn0010288	Uch	2L:2212737-2214211	OK	413.808	270.478	8.38653	-0.613266	0.1345
FBgn0264901	CR44092	3R:24227022-24250248	OK	0	1.61394	-1.27231	4.09924	0.1348
FBgn0038271	CG3731	3R:14890230-14892387	OK	399.582	256.215	8.32224	-0.640935	0.1349
FBgn0259736	CG42390	3R:22120060-22133367	OK	1.03454	0.487933	-0.292084	-0.948384	0.1352
FBgn0032149	CG4036	2L:9790881-9791958	OK	25.4352	15.477	4.31788	-0.71307	0.13525
FBgn0263621	CG43630	3R:12674607-12676260	OK	0	17.6827	0.415237	7.47433	0.1355
FBgn0266491	SclA	2L:16837971-16841884	OK	0	1.48125	-1.33043	3.98299	0.13555
FBgn0013325	RpL11	2R:19442341-19443825	OK	3554.05	1964.12	11.3675	-0.855548	0.1356
FBgn0000454	Dip-B	3R:13782287-13785676	OK	495.388	300.514	8.59224	-0.720938	0.13565
FBgn0039620	wat	3R:28992976-29020406	OK	1.19682	0.44472	-0.250718	-1.25139	0.1359
FBgn0032957	CG2225	2L:21663805-21677530	OK	2.74959	4.56095	1.86569	0.70987	0.13625
FBgn0266418	wake	3R:22639807-22683827	OK	3.9507	6.2103	2.33794	0.639537	0.1369
FBgn0025879	Timp	3R:10190688-10222442	OK	12.306	7.28257	3.25854	-0.748843	0.1369
FBgn0043002	Chrac-14	2L:8437404-8437996	OK	216.417	143.552	7.46239	-0.591902	0.1376
FBgn0052062	A2bp1	3L:10481411-10594012	OK	7.18105	11.1176	3.17592	0.623546	0.13785
FBgn0039266	CG11791	3R:25049615-25053074	OK	11.6783	18.8695	3.90183	0.68755	0.1379
FBgn0040010	CG17493	2L:22550063-22556295	OK	110.248	163.392	7.0695	0.56716	0.13825
FBgn0003660	Syb	2R:10247813-10255495	OK	258.983	391.157	8.31462	0.594702	0.1383
FBgn0037734	trbd	3R:9705995-9711037	OK	14.9667	22.4166	4.2031	0.579626	0.1385
FBgn0265778	PDZ-GEF	2L:6323766-6332789	OK	13.631	20.3434	4.06646	0.574198	0.1386
FBgn0037696	GstZ1	3R:9455516-9456546	OK	19.082	10.5859	3.83966	-0.844045	0.1386
FBgn0003423	slgA	X:21373634-21385159	OK	70.3105	107.701	6.44497	0.614508	0.13895
FBgn0015513	mbc	3R:23781764-23801634	OK	10.2841	15.2225	3.65694	0.561276	0.1393
FBgn0262124	uex	2R:3900284-3949757	OK	37.846	56.946	5.53996	0.588178	0.1394
FBgn0039313	CG11892	3R:25281547-25283237	OK	5.88183	0.119264	0.195664	-4.76985	0.1398
FBgn0263396	sqd	3R:13634861-13646304	OK	250.938	464.188	8.41532	0.887114	0.1401
FBgn0250835	CG15394	2L:2591868-2592773	OK	3.59259	0.903689	0.944973	-1.87932	0.1402
FBgn0038224	CG3321	3R:14326946-14327735	OK	902.097	606.175	9.53056	-0.57347	0.1404
FBgn0039350	jigr1	3R:25637842-25650397	OK	205.269	319.813	8.00181	0.639461	0.14045
FBgn0032817	CG10631	2L:19742816-19756904	OK	5.21855	7.80184	2.69661	0.571156	0.1406
FBgn0037684	CG8129	3R:9365397-9394546	OK	1.0569	0	-1.55583	-3.53219	0.14095
FBgn0031374	CG7337	2L:1884621-1944289	OK	16.7293	24.9709	4.36042	0.575039	0.14105
FBgn0037142	CG14562	3L:21942220-21951550	OK	7.29416	10.9948	3.1791	0.585425	0.1411
FBgn0025743	mbt	X:16610684-16614856	OK	58.5816	88.4145	6.17134	0.593006	0.14115
FBgn0259685	crb	3R:24295077-24314541	OK	8.41754	12.5209	3.37409	0.567306	0.14135
FBgn0260027	CG42495	3L:18667360-18668135	OK	7.29042	2.81841	2.21542	-1.34047	0.14135
FBgn0031801	CG9498	2L:6349392-6351034	OK	6.44926	3.38857	2.25698	-0.908696	0.14165
FBgn0015838	Vang	2R:9103237-9106796	OK	24.2538	36.2613	4.8952	0.578257	0.14175
FBgn0036801	MYPT-75D	3L:18625958-18667177	OK	39.2064	58.2957	5.58224	0.571098	0.14215
FBgn0038191	CG9925	3R:13960711-13964174	OK	24.9479	36.8463	4.92699	0.56074	0.14235
FBgn0034362	CG5323	2R:18615059-18619328	OK	163.803	110.26	7.07139	-0.570625	0.1426
FBgn0028506	CG4455	2L:16352933-16354539	OK	28.161	42.3319	5.11391	0.586337	0.1427
FBgn0029969	CG10932	X:7887129-7888785	OK	186.745	125.133	7.25708	-0.577227	0.1427
FBgn0033787	CG13321	2R:12953111-12955712	OK	5.66417	2.69747	2.00562	-1.04299	0.14295
FBgn0243511	psidin	3R:20021703-20026482	OK	42.3262	63.1085	5.69447	0.575163	0.14325
FBgn0262992	CR43300	3R:13827150-13828427	OK	3.29266	0	-0.779756	-5.08434	0.14325
FBgn0038590	CG12320	3R:18251068-18252734	OK	17.8977	10.9301	3.81656	-0.706367	0.1433
FBgn0051998	CG31998	4:196674-205945	OK	21.8644	32.237	4.7361	0.558019	0.14335
FBgn0050372	Asap	2R:8114285-8123001	OK	24.2703	36.0584	4.89166	0.569207	0.1434
FBgn0003885	alphaTub84D	3R:7530752-7532732	OK	176.807	116.475	7.16598	-0.601733	0.1436
FBgn0035001	slik	2R:24392128-24404527	OK	26.4903	60.5156	5.32722	1.18879	0.14375
FBgn0035164	CG13901	3L:835682-837821	OK	143.86	94.6337	6.86767	-0.603718	0.14385
FBgn0030572	mRpS25	X:14580599-14582982	OK	98.3516	53.4155	6.18161	-0.879458	0.14395
FBgn0037017	CG4074	3L:20768206-20769482	OK	33.0966	50.0507	5.35058	0.595234	0.14405
FBgn0031066	CoVIb	X:19740536-19744335	OK	677.363	435.607	9.08561	-0.636784	0.14405
FBgn0263102	psq	2R:10557887-10617280	OK	85.8868	136.458	6.75971	0.667327	0.1441
FBgn0030803	CG4880	X:16886817-16888729	OK	55.2481	82.0045	6.07493	0.568928	0.1444
FBgn0015575	alpha-Est7	3R:7519562-7523753	OK	2.8049	1.35899	1.04173	-0.993519	0.14465
FBgn0052529	Hers	X:19866145-19908108	OK	3.7467	5.80889	2.25325	0.619266	0.14475
FBgn0026375	RhoGAPp190	X:17639146-17652562	OK	36.8399	56.4193	5.51389	0.613564	0.14485
FBgn0032499	Uvrag	2L:13286776-13289556	OK	13.112	20.0539	4.02838	0.60921	0.14485
FBgn0038471	CG5220	3R:17040681-17041895	OK	61.1724	40.4866	5.64005	-0.594234	0.14485
FBgn0030056	CG11284	X:8681251-8690227	OK	148.141	231.194	7.53269	0.641783	0.1449
FBgn0037305	CG12173	3R:5255443-5256681	OK	90.8885	60.5862	6.21545	-0.584316	0.14495
FBgn0031107	HERC2	X:20394394-20412247	OK	3.89002	5.78306	2.27648	0.560171	0.14545
FBgn0035094	CG9380	2R:25183627-25255318	OK	1.74327	3.50136	1.3654	0.966274	0.14565
FBgn0261610	CG42699	X:5764552-5790919	OK	5.72815	8.92269	2.8583	0.63052	0.14585
FBgn0036342	CG11279	3L:13046976-13048919	OK	96.2197	58.0269	6.22545	-0.728625	0.1462
FBgn0000635	Fas2	X:4132886-4206093	OK	2.16213	1.21066	0.783988	-0.787388	0.14625
FBgn0003983	Vm34Ca	2L:13411140-13411631	OK	8132.92	4443.86	12.5536	-0.871945	0.1465
FBgn0038588	CG7156	3R:18236191-18242159	OK	21.0402	31.1746	4.68442	0.565002	0.1468
FBgn0263607	l(3)72Dp	3L:16233126-16236999	OK	16.0133	25.7009	4.34976	0.679169	0.14715
FBgn0266673	Sec10	3R:24134830-24137538	OK	13.839	8.80263	3.47764	-0.646824	0.14725
FBgn0038013	CG10038	3R:12348986-12350644	OK	51.7423	34.1997	5.39809	-0.595934	0.1473
FBgn0034654	CG10306	2R:21685282-21687642	OK	242.992	146.687	7.56147	-0.727778	0.1473
FBgn0034598	CG4266	2R:21161712-21168659	OK	25.2752	37.3637	4.94638	0.562074	0.14745
FBgn0025741	PlexA	4:1009894-1027101	OK	41.6586	63.5566	5.68812	0.608237	0.14755
FBgn0001091	Gapdh1	2R:7791900-7793380	OK	888.448	543.274	9.44055	-0.709504	0.14795
FBgn0031759	lid	2L:5989399-5999501	OK	41.2453	62.7597	5.67186	0.604412	0.148
FBgn0052091	CG32091	3L:11631391-11642902	OK	18.1402	12.1657	3.9028	-0.572492	0.148
FBgn0032476	CG5439	2L:13177149-13178978	OK	29.4866	44.2159	5.17831	0.58288	0.1483
FBgn0034271	CG4996	2R:17739900-17743969	OK	12.7149	19.0251	3.96857	0.577645	0.1483
FBgn0040493	grsm	3R:12950041-12967712	OK	138.798	88.3724	6.79252	-0.650726	0.14885
FBgn0259224	CG42324	3L:3472446-3510895	OK	1.01767	0.313792	-0.556264	-1.43352	0.1498
FBgn0036942	CG7328	3L:20139209-20140607	OK	13.5753	21.7417	4.11126	0.675513	0.14985
FBgn0051676	CG31676	2L:20840749-20849182	OK	3.04502	1.21524	1.0242	-1.25774	0.15
FBgn0011817	nmo	3L:7979045-8054147	OK	26.5491	40.4821	5.03939	0.606757	0.15025
FBgn0259214	PMCA	4:314922-358917	OK	36.0976	54.8154	5.47848	0.601317	0.15045
FBgn0261108	Atg13	3R:8349814-8352817	OK	39.7727	58.4523	5.59449	0.554325	0.1509
FBgn0051158	Efa6	3R:22587754-22613656	OK	13.549	21.1082	4.08864	0.635827	0.15105
FBgn0038294	Mf	3R:15150374-15196210	OK	9.28628	4.43858	2.7064	-1.04831	0.1511
FBgn0029006	Smurf	2R:17592790-17604461	OK	19.447	28.5481	4.56462	0.551492	0.15135
FBgn0032782	Rab9	2L:19432573-19435841	OK	23.6696	35.5069	4.86257	0.583039	0.1514
FBgn0021795	Tapdelta	2R:11370299-11371335	OK	436.154	295.048	8.48716	-0.56373	0.15145
FBgn0003227	rec	3R:15804247-15832632	OK	11.8374	19.2615	3.92627	0.697702	0.15155
FBgn0026313	X11L	X:17599607-17606879	OK	24.0597	35.4388	4.87293	0.556792	0.1521
FBgn0036382	CG13737	3L:13867413-13903236	OK	60.1871	36.3348	5.55051	-0.726532	0.15225
FBgn0033438	Mmp2	2R:9610463-9683858	OK	6.11416	3.86732	2.31186	-0.647395	0.1526
FBgn0031659	CG14043	2L:4969003-4973921	OK	38.7011	71.3285	5.71823	0.880402	0.15325
FBgn0003520	stau	2R:18117895-18125779	OK	33.2047	49.4619	5.34441	0.573506	0.15345
FBgn0032160	CG4598	2L:9918617-9920120	OK	107.743	72.5262	6.4676	-0.570371	0.15345
FBgn0260866	dnr1	2R:22563151-22592964	OK	3.06968	5.03576	2.01246	0.696241	0.1535
FBgn0034087	clu	2R:16186583-16196333	OK	24.7864	38.423	4.95247	0.630363	0.1539
FBgn0043854	slam	2L:6372387-6377284	OK	6.74491	10.2588	3.07391	0.597753	0.154
FBgn0020908	Scp1	2R:2932594-2968052	OK	0.291382	1.43817	-0.366068	1.97457	0.1545
FBgn0028645	beat-Ib	2L:15905133-15962435	OK	0.894011	1.91179	0.499907	1.01715	0.1545
FBgn0259824	Hip14	3L:15988235-15992464	OK	37.3424	54.6721	5.50099	0.548768	0.1545
FBgn0047038	CG6463	3L:10693183-10694108	OK	120.977	80.044	6.62215	-0.595258	0.15485
FBgn0034902	CG5532	2R:23752753-23798395	OK	401.432	267.273	8.35604	-0.586661	0.1549
FBgn0032587	CG5953	2L:16508077-16532877	OK	14.4148	21.6501	4.1512	0.583497	0.1551
FBgn0038491	CG5292	3R:17151860-17202130	OK	66.4335	97.7852	6.33451	0.55701	0.1551
FBgn0032644	CG5131	2L:17484500-17485624	OK	53.6947	35.4641	5.45087	-0.597042	0.1551
FBgn0036292	CG10646	3L:12501512-12503894	OK	17.1256	9.67349	3.69768	-0.817609	0.1551
FBgn0035995	CG3529	3L:9446863-9451572	OK	16.6265	25.6526	4.37535	0.622583	0.1552
FBgn0035534	mRpS6	3L:4364549-4365243	OK	106.193	69.4309	6.42574	-0.61232	0.1552
FBgn0033304	Cyp6a13	2R:8570498-8572147	OK	3.32523	1.55693	1.25236	-1.04769	0.1552
FBgn0038274	Nup93-2	3R:14894783-14898372	OK	34.8895	23.5274	4.84562	-0.566461	0.1553
FBgn0027342	fz4	X:7104884-7110321	OK	20.6293	31.9938	4.68891	0.630623	0.15535
FBgn0260747	CG5010	X:17149000-17150647	OK	407.854	270.814	8.37698	-0.590572	0.15535
FBgn0040396	CG3939	X:3175017-3176223	OK	115.361	78.1177	6.57034	-0.561839	0.1554
FBgn0259111	Ndae1	2L:7223327-7249343	OK	0.984888	0.472687	-0.343318	-0.921727	0.1555
FBgn0034756	Cyp6d2	2R:22650555-22654530	OK	1.05001	0.348308	-0.477896	-1.35908	0.15575
FBgn0040388	boi	X:2444166-2470043	OK	18.0368	32.7236	4.60875	0.855814	0.1558
FBgn0259143	CG42258	X:12463527-12478431	OK	31.8939	48.185	5.29661	0.593778	0.1558
FBgn0037856	Leash	3R:10885539-10896418	OK	11.3286	23.5309	4.03859	1.04803	0.1559
FBgn0002413	dco	3R:31054084-31061210	OK	137.083	213.974	7.42096	0.642008	0.156
FBgn0033320	CG8586	2R:8691447-8696245	OK	1.07509	0.352203	-0.456093	-1.37773	0.15625
FBgn0031980	RpL36A	2L:8041105-8042909	OK	6592.21	3805.56	12.2902	-0.792637	0.1563
FBgn0030239	CG17333	X:10847437-10848534	OK	87.5396	58.9668	6.16889	-0.569235	0.15635
FBgn0030457	CG12096	X:13159603-13189164	OK	38.0209	25.4199	4.96303	-0.57896	0.1565
FBgn0034494	CG10444	2R:20271652-20274499	OK	33.1967	49.022	5.3378	0.56099	0.1566
FBgn0050100	CG30100	2R:16287585-16294130	OK	61.721	32.8975	5.49715	-0.90574	0.1567
FBgn0036641	Smn	3L:16580397-16581547	OK	200.575	136.61	7.37185	-0.553742	0.15675
FBgn0025582	Int6	3L:16783009-16786941	OK	258.902	168.743	7.70818	-0.617281	0.1568
FBgn0051997	CG31997	4:154653-156060	OK	6.79759	2.91831	2.18992	-1.19235	0.1568
FBgn0035032	CG4692	2R:24597994-24599821	OK	1283.73	860.443	10.0377	-0.577135	0.1571
FBgn0086691	UK114	2L:15274180-15275091	OK	310.775	213.992	8.01114	-0.538104	0.1574
FBgn0035044	CG3663	2R:24661502-24662409	OK	50.5077	32.3967	5.34175	-0.639064	0.1574
FBgn0010389	htl	3R:18045215-18052984	OK	1.13323	0.535193	-0.176146	-0.957175	0.15775
FBgn0263768	CR43685	3R:7092346-7093707	OK	28.8397	42.9601	5.14163	0.573302	0.1578
FBgn0037372	CG2091	3R:5753317-5754774	OK	52.5176	35.279	5.43115	-0.572652	0.158
FBgn0038787	CG4360	3R:20324273-20328003	OK	30.869	46.3977	5.24592	0.586335	0.1581
FBgn0034877	levy	2R:23548238-23554712	OK	1173.12	651.193	9.77171	-0.849095	0.15815
FBgn0020235	ATPsyn-gamma	3R:29747703-29749163	OK	647.677	417.425	9.02254	-0.633635	0.15835
FBgn0259936	Uhg3	2L:20647532-20648848	OK	70.9848	111.038	6.47384	0.644739	0.15865
FBgn0036847	CG11577	3L:19094889-19096217	OK	26.0875	39.2068	5.00376	0.585901	0.15955
FBgn0015602	BEAF-32	2R:14769598-14772630	OK	101.768	149.676	6.94861	0.556106	0.1598
FBgn0034534	maf-S	2R:20640975-20641668	OK	207.598	141.583	7.42243	-0.551821	0.1598
FBgn0052767	CG32767	X:5071026-5084768	OK	17.3098	25.2997	4.39428	0.544912	0.16005
FBgn0034578	CG15653	2R:21057786-21060547	OK	15.0611	11.3407	3.7192	-0.406199	0.16005
FBgn0261349	Mst36Fb	2L:18673362-18675094	OK	2.10344	4.19309	1.62089	0.962259	0.16015
FBgn0039019	HP1c	3R:22745619-22747599	OK	88.6252	59.1108	6.17953	-0.583484	0.16015
FBgn0028436	ECSIT	3R:5856584-5857914	OK	59.1515	39.8301	5.60409	-0.569375	0.1602
FBgn0013279	Hsp70Bc	3R:12509075-12511461	OK	2.36568	1.19379	0.836795	-0.930382	0.1602
FBgn0035955	CG5194	3L:9008623-9009838	OK	62.392	42.2852	5.68554	-0.560111	0.1604
FBgn0034259	P32	2R:17671308-17672640	OK	294.285	199.539	7.92141	-0.560311	0.16045
FBgn0260441	RpS12	3L:13023351-13024762	OK	4646.54	2654.21	11.778	-0.807851	0.1606
FBgn0003274	RpLP2	2R:16586128-16586732	OK	5690.83	3175.4	12.0536	-0.841681	0.16065
FBgn0034394	CG15096	2R:18808355-18816495	OK	2.2042	1.0285	0.689336	-1.02986	0.16115
FBgn0038585	Non3	3R:18223721-18226082	OK	114.7	73.7131	6.52439	-0.637174	0.1612
FBgn0037529	mRpS9	3R:7887044-7902667	OK	124.709	81.1322	6.65378	-0.619598	0.1613
FBgn0034035	CG8207	2R:15677217-15678956	OK	33.2284	22.1038	4.76571	-0.585945	0.16145
FBgn0250838	CG30415	2R:23384199-23386463	OK	593.003	403.443	8.93436	-0.55556	0.16165
FBgn0053051	CG33051	3L:17426285-17427130	OK	33.2873	19.8667	4.69038	-0.741704	0.1617
FBgn0003310	S	2L:1049673-1077815	OK	28.992	43.3935	5.15264	0.580177	0.1618
FBgn0039381	SppL	3R:25881983-25888230	OK	40.4396	58.9623	5.61271	0.542906	0.1618
FBgn0035090	CG2736	2R:24973430-24975341	OK	1.00218	0.254376	-0.678144	-1.63701	0.162
FBgn0086356	tum	2R:13856149-13858689	OK	80.4041	118.012	6.6075	0.553021	0.1623
FBgn0000644	Fcp3C	X:3173375-3174474	OK	108.665	74.2558	6.49072	-0.548697	0.1624
FBgn0266376	CR45018	X:13303632-13329303	OK	14.9906	8.42211	3.50339	-0.824368	0.1629
FBgn0039972	CG17018	2L:22308754-22368796	OK	228.566	2981.61	9.68951	3.70483	0.16315
FBgn0000352	cos	2R:7382175-7387115	OK	14.2381	20.7421	4.11161	0.539647	0.16335
FBgn0024329	Mekk1	3R:18733105-18743594	OK	35.8454	52.717	5.44533	0.555195	0.16345
FBgn0031817	CG9531	2L:6466216-6467698	OK	11.2692	17.7391	3.83201	0.649912	0.1636
FBgn0262887	CR43242	2L:23069004-23070724	OK	4.44226	1.97275	1.61748	-1.13186	0.1637
FBgn0266160	CR44866	2L:15727580-15748324	OK	0	2.11093	-1.08864	4.46658	0.1643
FBgn0250814	CG4169	3L:16584123-16587057	OK	353.054	229.612	8.15392	-0.620471	0.16475
FBgn0261437	CSN8	2L:8364854-8365663	OK	129.645	87.6014	6.73703	-0.565007	0.16495
FBgn0003028	ovo	X:4956645-5070929	OK	52.0262	78.7433	6.00243	0.596979	0.1651
FBgn0040964	CG18661	2L:8997604-8999816	OK	18.1924	10.018	3.76601	-0.85432	0.16515
FBgn0010246	Myo61F	3L:1318479-1329617	OK	13.9949	9.44046	3.53558	-0.563043	0.16525
FBgn0033879	CG6543	2R:13849881-13854331	OK	499.036	331.388	8.66805	-0.590476	0.1654
FBgn0029723	Proc-R	X:4707915-4729487	OK	3.65943	6.00749	2.26055	0.700066	0.16545
FBgn0033574	Spn47C	2R:10938424-10941738	OK	0.288839	1.02418	-0.596941	1.53163	0.16555
FBgn0002552	lin	2R:8914523-8918877	OK	16.8038	25.5748	4.38078	0.603005	0.16555
FBgn0032025	CG7778	2L:8346619-8351112	OK	3.44581	6.55456	2.28023	0.908228	0.1659
FBgn0033557	CG12325	2R:10823404-10835709	OK	15.6311	22.8853	4.24909	0.547092	0.1659
FBgn0001995	mRpL4	2L:16327068-16329132	OK	96.4679	58.6607	6.23513	-0.716692	0.16595
FBgn0029957	CG12155	X:7728754-7731729	OK	19.6271	28.814	4.5779	0.551589	0.16605
FBgn0000414	Dab	3L:16712125-16724575	OK	8.32779	12.0925	3.34154	0.532768	0.16605
FBgn0002622	RpS3	3R:23358811-23360207	OK	3011.53	1639.33	11.1177	-0.87735	0.16605
FBgn0024996	eIF2B-beta	X:2704570-2707427	OK	60.4648	41.3667	5.64714	-0.546526	0.1661
FBgn0004795	retn	2R:23632609-23654820	OK	60.5529	90.3104	6.21046	0.575912	0.1667
FBgn0011272	RpL13	2L:9967312-9968645	OK	4167.6	2301.81	11.5968	-0.85642	0.1669
FBgn0032230	lft	2L:10364470-10366410	OK	1.13309	0.364809	-0.401506	-1.40757	0.167
FBgn0027605	Vps4	X:17907691-17911097	OK	89.2792	61.6404	6.21501	-0.533724	0.1672
FBgn0032298	CG6724	2L:10768233-10769952	OK	48.186	33.0954	5.32322	-0.540622	0.1672
FBgn0053126	NLaz	2L:1359836-1361821	OK	40.9849	26.4747	5.04626	-0.628555	0.16725
FBgn0259168	mnb	X:17861001-17887222	OK	60.5628	95.2367	6.24885	0.65222	0.1673
FBgn0261859	CG42788	3R:15095956-15131926	OK	3.85626	5.72441	2.26312	0.557975	0.16755
FBgn0000636	Fas3	2L:18320101-18393441	OK	11.9598	7.84011	3.29065	-0.602975	0.16755
FBgn0032156	CG13124	2L:9903278-9908633	OK	4.44071	2.6377	1.81794	-0.729954	0.16755
FBgn0027558	pgant3	2R:7057653-7061732	OK	15.0842	22.0264	4.1961	0.543198	0.16765
FBgn0039557	CG12259	3R:27919843-27921089	OK	30.087	19.7162	4.61223	-0.607247	0.16765
FBgn0034138	RpS15	2R:16566022-16571230	OK	3491.44	2098.61	11.4025	-0.734361	0.1679
FBgn0037537	CG2767	3R:8001561-8008110	OK	52.3248	95.8794	6.14842	0.872475	0.168
FBgn0000043	Act42A	2R:6013909-6015689	OK	246.466	166.714	7.66396	-0.563734	0.1681
FBgn0003093	Pkc98E	3R:29039155-29049148	OK	12.3075	17.9731	3.90446	0.542632	0.16855
FBgn0086350	tef	2R:17054001-17059299	OK	43.8403	63.6785	5.72624	0.537525	0.16905
FBgn0265498	CR44367	2R:13854577-13855894	OK	0.343973	1.21668	-0.387276	1.56836	0.1696
FBgn0266099	CG44836	3L:16390951-16400275	OK	0.210296	0.885823	-0.854441	1.66768	0.16975
FBgn0035983	CG4080	3L:9386826-9399227	OK	20.2803	29.368	4.61509	0.531974	0.16975
FBgn0259785	pzg	3L:21286098-21290310	OK	60.1215	87.8295	6.18524	0.546069	0.16995
FBgn0051864	Qtzl	2L:11995739-11996723	OK	11.4135	19.1984	3.89783	0.745155	0.17
FBgn0031875	CG3430	2L:6957007-6960328	OK	53.1987	35.8036	5.45104	-0.569972	0.17035
FBgn0033055	Tbce	2R:6042531-6044964	OK	37.7328	26.0554	4.9753	-0.532529	0.1704
FBgn0045063	fdl	2R:12474423-12507333	OK	15.277	23.5748	4.25399	0.622578	0.17045
FBgn0050495	CG30495	2R:7656894-7659061	OK	0.864	2.10523	0.544017	1.19382	0.1708
FBgn0003091	Pkc53E	2R:16924654-16945126	OK	2.49808	1.31188	0.937532	-0.879828	0.1709
FBgn0266685	CR45175	3L:17841539-17843544	OK	44.1321	71.6328	5.81579	0.697539	0.17115
FBgn0267183	CR45623	X:12684202-12742926	OK	0.920073	0	-1.64663	-3.3506	0.1712
FBgn0038674	CG14285	3R:19025098-19028857	OK	5.64265	4.08103	2.29279	-0.457858	0.17145
FBgn0085478	CG34449	X:9324507-9356227	OK	15.6255	22.6763	4.24225	0.534428	0.1715
FBgn0036184	PCID2	3L:11626440-11627715	OK	58.5459	39.7047	5.59441	-0.559091	0.17155
FBgn0001202	hk	2L:19030843-19033498	OK	25.9306	37.4843	4.9671	0.529922	0.1719
FBgn0026597	Axn	3R:30022841-30036870	OK	41.1734	63.2459	5.67616	0.618039	0.17195
FBgn0261570	CG42684	X:17710143-17752007	OK	44.0468	30.3574	5.19648	-0.535516	0.1724
FBgn0261599	RpS29	3R:9778041-9783054	OK	5667.44	3328.8	12.0847	-0.767677	0.17245
FBgn0035422	RpL28	3L:3219155-3222960	OK	3905.18	2267.66	11.5391	-0.784158	0.1725
FBgn0264789	CR44019	3R:5237650-5252132	OK	7.89298	0	-0.161597	-6.32066	0.1726
FBgn0266632	CR45139	2R:3900284-3949757	OK	0.898512	0.0907588	-1.19616	-2.38803	0.1727
FBgn0040334	Tsp3A	X:2617757-2619738	OK	7.77702	12.4597	3.31419	0.67308	0.17275
FBgn0034523	Nnf1a	2R:20586221-20587238	OK	10.8268	5.26636	2.93687	-1.02586	0.1732
FBgn0033887	St4	2R:13969909-13971263	OK	56.6802	38.6994	5.55264	-0.549354	0.17325
FBgn0037313	CG1161	3R:5355091-5356748	OK	78.377	53.795	6.02314	-0.542118	0.1736
FBgn0050096	CG30096	2R:16320814-16322124	OK	4.72044	8.55668	2.69149	0.844649	0.17375
FBgn0004832	Xpac	X:4101317-4104197	OK	59.622	41.3673	5.63705	-0.526288	0.1739
FBgn0022981	rpk	3R:4645980-4648884	OK	25.1922	42.6505	5.03925	0.757249	0.17425
FBgn0022344	CG10340	3R:16611418-16614391	OK	82.0458	56.2529	6.08827	-0.543697	0.17465
FBgn0034579	mRpL54	2R:21060788-21061587	OK	113.052	77.24	6.54763	-0.548975	0.1748
FBgn0026324	Taf10b	2L:2767285-2767845	OK	133.058	89.2931	6.76954	-0.574904	0.1748
FBgn0030310	PGRP-SA	X:11561642-11562779	OK	1.13261	0.1963	-0.726577	-2.05659	0.1749
FBgn0031684	CG8680	2L:5096226-5100288	OK	180.609	113.28	7.16127	-0.672502	0.175
FBgn0013678	mt:Cyt-b	dmel_mitochondrion_genome:10497-11634	OK	847.763	546.418	9.41091	-0.633562	0.1756
FBgn0026718	fu12	2L:8449690-8463994	OK	62.8663	90.2901	6.2373	0.521585	0.17565
FBgn0265669	CG44476	2L:18112829-18113179	OK	118.74	60.6549	6.4089	-0.967948	0.17565
FBgn0037654	CG11983	3R:9008320-9010274	OK	0.373803	1.0621	-0.430453	1.29437	0.17575
FBgn0036516	CG7656	3L:15585430-15588175	OK	87.3296	60.5699	6.18648	-0.527141	0.1759
FBgn0038474	mRpS11	3R:17072731-17073795	OK	95.2115	65.2967	6.30286	-0.543432	0.1759
FBgn0264607	CaMKII	4:1035287-1053703	OK	58.4127	85.5543	6.14557	0.549776	0.17655
FBgn0032518	RpL24	2L:13387570-13395131	OK	3104.71	1772.87	11.1961	-0.808337	0.17665
FBgn0036769	Tsp74F	3L:17891819-17895862	OK	108.472	155.601	7.02257	0.520126	0.1768
FBgn0052626	AMPdeam	X:13830740-13845866	OK	98.9348	67.5724	6.35518	-0.549368	0.17705
FBgn0037370	CG1236	3R:5736747-5738013	OK	147.23	102.41	6.94126	-0.523287	0.17735
FBgn0031284	CG3876	2L:815992-819508	OK	14.2988	23.1608	4.19385	0.691952	0.1774
FBgn0026239	gukh	3R:18984024-19022436	OK	11.1796	16.5203	3.77526	0.559231	0.1774
FBgn0038760	MED25	3R:20008946-20011712	OK	8.14903	5.21426	2.72705	-0.634356	0.1774
FBgn0261854	aPKC	2R:14942397-14962969	OK	81.9067	56.8823	6.09506	-0.525228	0.17765
FBgn0264960	CR44129	X:16811698-16826494	OK	0	1.09758	-1.5309	3.58205	0.17815
FBgn0028341	l(1)G0232	X:9626293-9662903	OK	72.3404	105.828	6.45283	0.548218	0.17825
FBgn0028397	Tob	X:16074716-16091495	OK	5.32707	7.94288	2.72394	0.567539	0.1784
FBgn0036825	RpL26	3L:18898874-18899917	OK	3889.66	2283.71	11.5413	-0.768239	0.1784
FBgn0032405	CG14946	2L:12063456-12066775	OK	2.4464	1.06258	0.782895	-1.13113	0.17845
FBgn0030576	CG15890	X:14757530-14765787	OK	1.15757	2.20142	0.766582	0.871886	0.1785
FBgn0001149	GstD1	3R:12367816-12369268	OK	1880.25	1157.04	10.5266	-0.700438	0.1788
FBgn0086450	su(r)	X:9196807-9201820	OK	1.7005	0.880413	0.40993	-0.876936	0.17885
FBgn0050187	CG30187	2R:22916842-22918790	OK	1.71602	0.720166	0.287384	-1.14679	0.17885
FBgn0001079	fu	X:18657754-18662153	OK	9.4142	13.8588	3.52659	0.553021	0.1793
FBgn0033817	GstE14	2R:13239728-13241013	OK	6.0618	2.98344	2.12395	-0.998811	0.1793
FBgn0035948	CG5644	3L:8975045-8979880	OK	5.34856	3.7496	2.19529	-0.501166	0.17935
FBgn0263398	CG6364	3R:24290171-24294399	OK	41.909	60.557	5.65761	0.529976	0.17965
FBgn0036157	CG7560	3L:11425157-11426395	OK	1.24352	0.263638	-0.516704	-1.88544	0.1797
FBgn0040629	CG18673	3R:31262597-31263878	OK	1.31725	0.279049	-0.448225	-1.90264	0.1797
FBgn0036324	CG12520	3L:12901246-12902737	OK	0.63403	1.67106	0.189262	1.2707	0.17975
FBgn0010808	l(3)03670	3R:31052615-31053915	OK	191.078	133.278	7.31907	-0.519396	0.18015
FBgn0263510	nclb	2R:10875747-10877296	OK	40.0015	27.5316	5.05692	-0.537337	0.18035
FBgn0035402	CG12082	3L:3145404-3148358	OK	87.3464	60.7666	6.18895	-0.522748	0.1805
FBgn0037980	CG3313	3R:12010771-12017031	OK	17.7741	30.1203	4.53862	0.757647	0.18065
FBgn0014388	sty	3L:3401152-3424935	OK	2.65059	4.22756	1.78665	0.653813	0.181
FBgn0030786	mRpL22	X:16783932-16785092	OK	138.05	95.8538	6.84718	-0.525824	0.18105
FBgn0259228	C3G	X:6780789-6803593	OK	9.28452	13.3628	3.49059	0.520624	0.1812
FBgn0043783	CG32444	3L:21636642-21639060	OK	3.40261	1.60673	1.28983	-1.0372	0.1813
FBgn0015351	CG14906	3R:16649980-16651157	OK	25.8263	38.2454	4.97866	0.564637	0.1817
FBgn0034066	CG8397	2R:16014907-16017154	OK	123.154	79.9576	6.63423	-0.622524	0.1817
FBgn0259938	cwo	3R:10388257-10400752	OK	7.63338	11.0634	3.2159	0.529605	0.1818
FBgn0259139	glo	3R:11815205-11819339	OK	112.388	162.959	7.08144	0.535623	0.18185
FBgn0034925	CG5339	2R:23895062-23898246	OK	118.528	170.341	7.15171	0.522828	0.18185
FBgn0010078	RpL23	2R:22854382-22858794	OK	7381.07	4083.32	12.4226	-0.854072	0.18185
FBgn0037061	CG12975	3L:21210214-21216839	OK	83.6013	55.8341	6.09642	-0.581522	0.1819
FBgn0010387	Dbi	3L:7131862-7133463	OK	8.83133	2.8675	2.36406	-1.58963	0.182
FBgn0040389	mRpL14	X:2343996-2344649	OK	234.489	164.079	7.61656	-0.514866	0.18205
FBgn0050345	CG30345	2R:9148688-9151892	OK	16.5491	11.0598	3.76881	-0.577133	0.1821
FBgn0001125	Got2	2L:1982216-1987758	OK	389.587	254.013	8.29775	-0.616846	0.1824
FBgn0037521	CG2993	3R:7804664-7810014	OK	0.852824	1.67869	0.380548	0.900533	0.18245
FBgn0031607	CG15440	2L:4453168-4454453	OK	22.9204	14.8335	4.21266	-0.624361	0.1825
FBgn0010317	CycJ	3L:3466427-3471309	OK	34.8438	54.6665	5.45109	0.648257	0.18255
FBgn0036623	CG4729	3L:16381771-16385957	OK	80.354	118.886	6.61237	0.564556	0.1828
FBgn0010409	RpL18A	2R:17546405-17547462	OK	4618.15	2652.48	11.7732	-0.79995	0.1829
FBgn0037330	mRpL44	3R:5467777-5470636	OK	90.5278	53.6279	6.12474	-0.754282	0.183
FBgn0031042	CG14221	X:19618818-19621245	OK	0.623872	1.42028	0.0690718	1.07053	0.18305
FBgn0038088	CG10126	3R:12855543-12859246	OK	4.73381	2.18266	1.73194	-1.08244	0.18315
FBgn0039537	CG5590	3R:27677521-27679013	OK	169.414	117.928	7.14412	-0.522275	0.18335
FBgn0261394	Prosalpha3	2R:20994899-20996118	OK	653.851	437.34	9.06299	-0.580097	0.184
FBgn0029785	RpL35	X:5672400-5673547	OK	4612.56	2666.33	11.776	-0.79069	0.1844
FBgn0036316	CG10960	3L:12824879-12843106	OK	91.9551	132.659	6.78855	0.52824	0.1845
FBgn0011571	caz	X:16288809-16293520	OK	136.843	197.49	7.3619	0.528934	0.1846
FBgn0028402	Sin	3L:21031824-21034203	OK	40.5273	28.138	5.08197	-0.524812	0.18465
FBgn0039697	CG7834	3R:29801598-29802945	OK	349.037	242.327	8.18453	-0.526243	0.18465
FBgn0260482	CG32599	X:14243685-14246514	OK	1.40566	0.153093	-0.695932	-2.57266	0.1849
FBgn0037562	CG11671	3R:8287875-8288613	OK	1.76676	4.75088	1.58939	1.37771	0.18495
FBgn0020312	CG4050	2R:21123734-21128510	OK	19.3799	27.8619	4.54465	0.521476	0.18505
FBgn0036918	CG7770	3L:19923670-19924688	OK	256.335	179.938	7.7473	-0.510292	0.18505
FBgn0051092	LpR2	3R:25698726-25740465	OK	55.7487	81.83	6.07989	0.552868	0.18525
FBgn0029833	CG5941	X:6037891-6039576	OK	296.268	207.782	7.95543	-0.511625	0.1853
FBgn0034501	CG13868	2R:20308776-20316917	OK	16.8508	11.6348	3.818	-0.53056	0.18545
FBgn0032523	CG16956	2L:13413782-13414575	OK	16.6728	9.32844	3.65254	-0.831033	0.1857
FBgn0010388	Dro	2R:14745960-14746714	OK	22.1832	8.96852	3.82938	-1.29702	0.1859
FBgn0261791	SmG	X:16639809-16640419	OK	1072.53	751.478	9.81036	-0.513158	0.18605
FBgn0032849	mRpS18B	2L:20096328-20097253	OK	82.3986	56.4181	6.09347	-0.545657	0.1862
FBgn0027599	CG2790	2R:24943391-24948378	OK	57.6878	34.7777	5.48846	-0.72846	0.18665
FBgn0029896	CG3168	X:6720003-6739986	OK	9.05945	13.2695	3.46807	0.545613	0.18675
FBgn0029840	raptor	X:6082633-6103971	OK	17.4876	29.5342	4.51284	0.752704	0.18685
FBgn0027088	Aats-gly	3L:15095141-15097686	OK	76.7518	53.5441	6.00468	-0.51866	0.1872
FBgn0052177	Ndfip	3L:17647441-17654280	OK	38.7208	57.834	5.56755	0.57758	0.18725
FBgn0033480	mRpL42	2R:10066649-10068702	OK	334.782	215.107	8.06855	-0.637928	0.1874
FBgn0038771	CG4390	3R:20056417-20059750	OK	203.408	123.445	7.30892	-0.720049	0.18745
FBgn0032748	CG10492	2L:19054077-19058821	OK	51.229	74.2775	5.94925	0.535092	0.18775
FBgn0016917	Stat92E	3R:20535322-20552311	OK	41.878	60.5574	5.65709	0.53105	0.1879
FBgn0005649	Rox8	3R:24043055-24049168	OK	187.633	304.493	7.90164	0.698201	0.1882
FBgn0000119	arr	2R:13453639-13483229	OK	1.79577	2.82659	1.236	0.626437	0.1885
FBgn0003462	Sod	3L:11112280-11113740	OK	952.699	639.012	9.60798	-0.576103	0.18855
FBgn0032228	CG5367	2L:10354742-10356597	OK	6.60823	3.71002	2.33787	-0.816134	0.1886
FBgn0051278	CG31278	3R:10706973-10708340	OK	16.1955	9.42549	3.6391	-0.774608	0.1888
FBgn0030090	fend	X:9121972-9135099	OK	14.2444	20.3573	4.09848	0.512128	0.1891
FBgn0025832	Fen1	2R:16850436-16855464	OK	70.509	46.5247	5.8424	-0.598758	0.1892
FBgn0027329	Tcp-1zeta	X:15746647-15748971	OK	283	189.971	7.85778	-0.574773	0.1895
FBgn0039755	CG15531	3R:30194789-30196228	OK	0.234464	1.07784	-0.671967	1.81622	0.1897
FBgn0000017	Abl	3L:16615865-16647882	OK	15.7109	23.078	4.25877	0.551837	0.1898
FBgn0032346	Csl4	2L:11122573-11123567	OK	99.9629	69.5366	6.38327	-0.522989	0.1898
FBgn0052075	CG32075	3L:11062725-11064941	OK	29.7699	20.5601	4.6347	-0.531845	0.1899
FBgn0039946	ATbp	X:23106002-23108331	OK	7.87703	11.8887	3.28973	0.587752	0.1903
FBgn0028694	Rpn11	2L:5058403-5059790	OK	364.861	252.244	8.24542	-0.532351	0.1907
FBgn0050354	CG30354	2R:8665812-8683022	OK	0	1.14144	-1.50496	3.63394	0.19075
FBgn0038747	RhoGAP92B	3R:19905163-19914272	OK	33.8907	48.0683	5.33854	0.502944	0.19105
FBgn0034793	asrij	2R:22886397-22888857	OK	102.959	63.6644	6.341	-0.692647	0.1911
FBgn0261885	osa	3R:17687817-17718350	OK	27.4213	39.9095	5.05237	0.539794	0.1912
FBgn0033155	Br140	2R:7272274-7278101	OK	32.0521	46.1857	5.26967	0.525654	0.19125
FBgn0262081	Csk	3R:11633277-11650706	OK	39.5413	56.7082	5.56848	0.519095	0.1913
FBgn0028685	Rpt4	X:6288099-6291245	OK	183.346	119.509	7.2107	-0.617029	0.1913
FBgn0016641	PTP-ER	2R:21619320-21624446	OK	8.91613	12.835	3.43286	0.5207	0.19135
FBgn0036814	CG14073	3L:18802264-18820675	OK	9.62385	13.4704	3.52196	0.480864	0.19145
FBgn0027055	CSN3	3L:20839095-20841576	OK	74.707	52.9234	5.97683	-0.496544	0.1915
FBgn0036487	Prp31	3L:15159099-15163628	OK	53.0383	31.6191	5.35948	-0.7444	0.1915
FBgn0033571	Rpb5	2R:10898030-10899060	OK	64.6853	44.0608	5.74114	-0.5529	0.19155
FBgn0039863	CG1815	3R:31669464-31677971	OK	6.25556	8.97267	2.92477	0.513508	0.19195
FBgn0029882	CG3226	X:6653112-6654248	OK	297.241	207.708	7.95754	-0.516867	0.1924
FBgn0038722	Nup58	3R:19645025-19646906	OK	73.6393	51.7864	5.95082	-0.507077	0.1925
FBgn0038396	CG5013	3R:16049669-16050693	OK	32.552	21.2777	4.72357	-0.611065	0.1927
FBgn0250788	beta-Spec	X:17657371-17671888	OK	17.2763	12.1505	3.86691	-0.50428	0.1928
FBgn0035431	CG14968	3L:3299335-3303112	OK	6.45642	3.3993	2.25999	-0.905842	0.193
FBgn0024958	Irp-1A	3R:22721319-22724678	OK	18.0111	25.5462	4.42974	0.501871	0.1937
FBgn0028993	scro	3L:24724161-24758036	OK	0.341043	0.9076	-0.585043	1.19193	0.1938
FBgn0010894	sinu	3L:5559469-5561598	OK	9.70026	14.4282	3.5768	0.567964	0.19405
FBgn0039945	CG17159	X:23084671-23096735	OK	7.00225	13.2807	3.28518	0.913806	0.1941
FBgn0028695	Rpn1	3L:19915050-19918160	OK	106.277	74.0087	6.47231	-0.521471	0.19415
FBgn0266456	CG45081	3L:19261393-19268913	OK	0	2.39419	-1.00168	4.6405	0.19425
FBgn0030439	CG12716	X:12974682-12976231	OK	18.9383	12.2722	3.93993	-0.621803	0.19435
FBgn0024985	CG11448	X:1393053-1397337	OK	21.5521	30.5144	4.68629	0.499703	0.1946
FBgn0000046	Act87E	3R:13425832-13428375	OK	2.24873	1.08385	0.737684	-0.988395	0.19485
FBgn0035383	CG2107	3L:2981021-2983551	OK	23.3414	16.1634	4.28727	-0.52743	0.1951
FBgn0030899	Her	X:18177611-18205144	OK	3.31283	0.835544	0.837423	-1.86709	0.1951
FBgn0264706	CR43975	3R:21216819-21217242	OK	1.33953	5.36951	1.4885	1.92581	0.1952
FBgn0030943	CG6540	X:18648181-18650444	OK	136.68	84.5011	6.74916	-0.693109	0.19535
FBgn0036621	roq	3L:16369825-16378566	OK	41.2651	58.9725	5.62738	0.514073	0.1954
FBgn0033342	CG8258	2R:8904843-8906990	OK	354.659	235.978	8.17691	-0.587576	0.1957
FBgn0031321	Tgt	2L:1184064-1185698	OK	26.6938	38.2495	5.00248	0.517309	0.196
FBgn0028500	Rich	3L:22257748-22262921	OK	16.4396	23.2799	4.29752	0.499344	0.196
FBgn0040382	CG5273	X:759593-761939	OK	32.9761	46.593	5.29643	0.497417	0.1961
FBgn0033226	CG1882	2R:7812503-7815486	OK	57.9539	40.891	5.60828	-0.502086	0.19615
FBgn0051370	CG31370	3R:25302463-25303986	OK	1.00694	0.259674	-0.664331	-1.62182	0.1966
FBgn0034743	RpS16	2R:22605744-22607995	OK	7560.72	4127.36	12.4477	-0.873288	0.1967
FBgn0037972	CG10005	3R:11975155-11977197	OK	1.19305	0.374501	-0.352369	-1.4463	0.197
FBgn0030412	Tomosyn	X:12631604-12653442	OK	12.4931	17.7255	3.90522	0.501309	0.19705
FBgn0062413	Ctr1A	X:6661646-6668258	OK	19.3299	28.1527	4.55026	0.54011	0.19755
FBgn0263863	mRpL45	3R:22618491-22619826	OK	85.668	60.0799	6.16679	-0.511158	0.19795
FBgn0051363	Jupiter	3R:11590385-11619906	OK	373.336	555.757	8.83164	0.573853	0.19805
FBgn0037721	CG9427	3R:9625156-9626930	OK	4.86333	2.27769	1.78043	-1.06175	0.1984
FBgn0001228	Hsp67Bb	3L:9372721-9374964	OK	1.28079	0	-1.42822	-3.78742	0.19895
FBgn0015808	ScpX	2L:18831228-18833630	OK	51.2502	36.1753	5.43161	-0.501382	0.199
FBgn0042138	CG18815	3L:11628036-11630749	OK	178.199	126.391	7.23052	-0.495264	0.199
FBgn0051999	CG31999	4:215008-227748	OK	4.67101	7.18686	2.5598	0.611003	0.1991
FBgn0040007	RpL38	2R:4515387-4516458	OK	4523.36	3004.95	11.8482	-0.590038	0.1992
FBgn0031500	CG17221	2L:3039975-3041890	OK	26.6093	18.2275	4.4676	-0.543332	0.19935
FBgn0031051	Ranbp21	X:19646305-19652269	OK	30.8972	43.574	5.20138	0.494637	0.19945
FBgn0034354	GstE11	2R:18503607-18505025	OK	38.7005	25.8023	4.98651	-0.582995	0.19955
FBgn0051390	MED7	3R:10760070-10761032	OK	68.7109	47.3055	5.83577	-0.537583	0.2002
FBgn0052642	CG32642	X:12959219-12960790	OK	72.7488	51.405	5.93674	-0.500193	0.2003
FBgn0051495	CG31495	3R:13838239-13839934	OK	7.539	12.0235	3.26656	0.666351	0.20075
FBgn0029763	CG4165	X:5421532-5427219	OK	25.5646	35.939	4.9266	0.489779	0.2008
FBgn0034498	CG16868	2R:20281628-20287094	OK	13.9392	19.8147	4.06358	0.504373	0.2009
FBgn0052666	Drak	X:11493134-11555045	OK	35.4069	49.8817	5.39668	0.493301	0.2011
FBgn0052732	CG32732	X:6908276-6968829	OK	37.2754	52.1923	5.46627	0.48451	0.2011
FBgn0261387	CG17528	2R:4815425-4824319	OK	40.527	57.1963	5.59237	0.496003	0.20145
FBgn0034194	CG15611	2R:17108843-17114360	OK	6.02004	3.53286	2.23732	-0.752435	0.2016
FBgn0030993	Mec2	X:19188034-19190193	OK	1.8287	0.761566	0.366331	-1.1626	0.20165
FBgn0020653	Trxr-1	X:8241500-8248033	OK	505.333	320.782	8.65364	-0.655477	0.20195
FBgn0036730	qjt	3L:17479095-17486230	OK	0.18425	1.16445	-0.738129	2.15328	0.2021
FBgn0032444	CG5525	2L:12690335-12692934	OK	303.247	207.781	7.97222	-0.545211	0.20235
FBgn0034269	CG6406	2R:17733237-17737269	OK	26.7529	41.2555	5.05851	0.623001	0.20245
FBgn0030512	CG9940	X:13682951-13718285	OK	25.6604	36.6977	4.94431	0.514461	0.20285
FBgn0034488	CG11208	2R:20239935-20245388	OK	121.834	86.6454	6.68434	-0.491241	0.2029
FBgn0028479	Mtpalpha	2L:9568889-9576769	OK	169.748	111.477	7.105	-0.606205	0.2029
FBgn0035631	Txl	3L:5765845-5768794	OK	206.348	139.565	7.40773	-0.563808	0.2032
FBgn0260767	CG42565	2R:22657900-22661389	OK	8.84201	15.9446	3.58231	0.843417	0.20335
FBgn0040009	CG17490	2L:22537667-22548451	OK	26.3618	38.7947	5.00367	0.555662	0.20335
FBgn0036580	PDCD-5	3L:16229099-16232038	OK	255.649	172.72	7.71586	-0.565458	0.20335
FBgn0267104	CG45544	3R:29256484-29257425	OK	0.788497	2.30966	0.549134	1.43939	0.2037
FBgn0023518	trr	X:1880281-1889950	OK	6.26497	9.98109	3.00187	0.663426	0.2037
FBgn0030930	GalNAc-T2	X:18495066-18499986	OK	30.5697	42.9732	5.18373	0.489976	0.2037
FBgn0050147	Hil	2R:20606880-20618217	OK	1.84711	1.01277	0.557745	-0.807179	0.20375
FBgn0265316	CR44289	3R:27535830-27537903	OK	23.4204	16.1757	4.29024	-0.531193	0.20385
FBgn0265823	CR44612	2L:7098187-7157695	OK	1.08582	0.470188	-0.282303	-1.05638	0.20435
FBgn0005596	yem	3R:29116390-29122879	OK	40.8828	60.9117	5.64398	0.574067	0.20485
FBgn0000448	Hr46	2R:10203994-10237348	OK	2.07672	3.2888	1.44147	0.638619	0.2049
FBgn0041180	Tep4	2L:19548506-19556451	OK	3.41573	2.19634	1.50658	-0.614488	0.20515
FBgn0036374	Spt20	3L:13502706-13511541	OK	13.9599	19.4987	4.0531	0.479172	0.2052
FBgn0027287	Gmap	X:15486921-15554278	OK	16.8932	24.4926	4.35352	0.533267	0.2053
FBgn0030364	CG15735	X:12018639-12020719	OK	184.912	130.856	7.28221	-0.498537	0.2054
FBgn0266457	CR45082	X:21496525-21520017	OK	1.68856	1.92131	0.927045	0.176492	0.20565
FBgn0035122	mRpL17	3L:264778-265932	OK	98.8991	69.4027	6.37417	-0.510346	0.206
FBgn0000083	AnxB9	3R:21065240-21073319	OK	100.54	53.6782	6.201	-0.90411	0.2061
FBgn0016070	smg	3L:8990316-8997989	OK	317.004	583.899	8.74932	0.88101	0.20625
FBgn0032846	CG10721	2L:20091434-20093849	OK	18.9376	11.2907	3.88028	-0.740995	0.2063
FBgn0026741	mRpL18	2R:12756433-12757529	OK	84.1603	47.2802	5.9815	-0.830569	0.20645
FBgn0011280	Obp19d	X:20419612-20420979	OK	1.16627	3.25236	1.04288	1.40459	0.20675
FBgn0262900	CG43255	X:8907067-9054575	OK	1.40642	0	-1.3654	-3.91305	0.2068
FBgn0037021	CG11399	3L:20778798-20786197	OK	37.0359	55.9318	5.51146	0.593431	0.2069
FBgn0011291	Taf11	2L:9762423-9763262	OK	62.4819	43.0615	5.69967	-0.536	0.20695
FBgn0266084	Fhos	3L:8753618-8798719	OK	8.55931	12.1761	3.36602	0.503528	0.2072
FBgn0000489	Pka-C3	3L:15925804-15954797	OK	13.7795	9.41904	3.52285	-0.544068	0.2074
FBgn0030808	RhoGAP15B	X:16943289-16968679	OK	10.6129	18.1044	3.80375	0.764938	0.20755
FBgn0265974	ttv	2R:14526266-14587917	OK	15.5275	25.4806	4.3215	0.710963	0.20775
FBgn0036547	CG17032	3L:15958842-15960609	OK	1.09094	0.344635	-0.458603	-1.42141	0.2079
FBgn0011824	CG4038	2R:21092221-21101453	OK	128.687	180.187	7.2515	0.485308	0.20795
FBgn0027889	ball	3R:26864604-26866807	OK	102.083	72.8176	6.4316	-0.486816	0.2084
FBgn0003716	tkv	2L:5216700-5271384	OK	27.5806	41.5197	5.085	0.588391	0.2086
FBgn0030456	CG4332	X:13155037-13157372	OK	39.2226	55.0059	5.54071	0.486848	0.20865
FBgn0035145	MED14	3L:593245-604008	OK	18.6733	26.6621	4.48636	0.511509	0.2087
FBgn0034646	Rae1	2R:21658077-21660007	OK	159.625	105.485	7.02085	-0.597185	0.2088
FBgn0261606	RpL27A	2L:4457185-4458364	OK	7196.73	4076.56	12.4032	-0.819974	0.20895
FBgn0035590	Prpk	3L:5136375-5139395	OK	31.3227	17.3166	4.54806	-0.851344	0.20915
FBgn0043853	scaRNA:MeU5-C46	3R:7472457-7473781	OK	0	3.52423	-0.732127	5.1796	0.2093
FBgn0051453	pch2	3R:8559539-8561764	OK	98.1887	70.0569	6.37573	-0.486441	0.2093
FBgn0042712	HBS1	3L:1862880-1865240	OK	30.3556	21.5064	4.68101	-0.495249	0.2095
FBgn0014163	fax	3L:16402795-16411828	OK	72.1318	102.852	6.4302	0.511266	0.20955
FBgn0259927	CG42450	X:18813296-18830406	OK	1.30154	2.07749	0.80484	0.635653	0.20965
FBgn0033566	CG18004	2R:10885018-10886375	OK	68.3085	48.4226	5.84834	-0.495519	0.2097
FBgn0262871	lute	3R:17374832-17391337	OK	14.7034	22.3955	4.18971	0.603708	0.2098
FBgn0039008	CG6972	3R:22700581-22707278	OK	1.00625	0.142585	-0.94888	-2.18912	0.21005
FBgn0042185	CG18769	3L:6550737-6603366	OK	35.1244	58.0514	5.50012	0.723239	0.2101
FBgn0266351	CR45000	X:15925104-15933867	OK	0	58.9846	1.28139	9.20664	0.2104
FBgn0266982	CR45433	3L:19861457-19861869	OK	8.64242	18.1957	3.66073	1.0654	0.2107
FBgn0034187	CG6967	2R:17062774-17087633	OK	36.2154	53.575	5.46434	0.563669	0.2107
FBgn0025700	CG5885	2L:9917220-9918176	OK	187.304	132.583	7.30092	-0.498168	0.2109
FBgn0035374	mRpS35	3L:2780898-2782105	OK	120.533	86.1549	6.67251	-0.483946	0.21105
FBgn0039668	Trc8	3R:29499024-29503797	OK	24.1874	33.8966	4.84473	0.485182	0.2111
FBgn0036570	IntS9	3L:16100279-16105627	OK	23.5864	15.6388	4.27112	-0.589733	0.2111
FBgn0003459	stwl	3L:14402929-14409939	OK	8.20367	11.7366	3.30947	0.511434	0.21125
FBgn0029935	CG4615	X:7098577-7102300	OK	30.303	42.5113	5.16965	0.487022	0.2113
FBgn0014011	Rac2	3L:7423826-7454717	OK	21.7854	30.4931	4.69352	0.483238	0.2113
FBgn0261444	CG3638	X:1215288-1236684	OK	13.0924	18.3896	3.96514	0.487007	0.21165
FBgn0029568	CG11381	X:1203776-1205433	OK	97.9544	69.9561	6.37297	-0.485072	0.21185
FBgn0051961	CG31961	2L:4186249-4187793	OK	40.4664	28.1923	5.08228	-0.519876	0.2119
FBgn0039204	CG6607	3R:24528046-24530558	OK	39.7844	27.2869	5.04658	-0.542339	0.2119
FBgn0004777	Ccp84Ag	3R:6686727-6688039	OK	1.00681	0.177849	-0.85061	-1.99403	0.21205
FBgn0034401	CG15100	2R:18846857-18850599	OK	37.8628	26.9729	5.00265	-0.487737	0.2121
FBgn0036056	CG6709	3L:9888761-9894743	OK	0	1.40222	-1.36742	3.90902	0.21225
FBgn0038327	Trax	3R:15361691-15367665	OK	55.2626	29.2358	5.33272	-0.916249	0.21235
FBgn0000358	Cp19	3L:8729864-8730604	OK	7381.16	3979.15	12.404	-0.891371	0.2124
FBgn0036544	sff	3L:15900155-15924861	OK	1.01398	0.575044	-0.205612	-0.72267	0.2127
FBgn0036588	CG13068	3L:16269391-16269911	OK	9.13994	3.46822	2.52154	-1.37268	0.2128
FBgn0260229	CG42503	3R:25125631-25127359	OK	51.6344	36.3651	5.44075	-0.504608	0.2131
FBgn0036101	NijA	3L:10694359-10696877	OK	1.69035	0.681339	0.242131	-1.19622	0.2131
FBgn0086908	egg	2R:24775533-24780428	OK	23.02	16.3554	4.28578	-0.49058	0.21325
FBgn0035726	CG9953	3L:6969657-6972467	OK	71.2245	50.7858	5.91276	-0.487135	0.21335
FBgn0014868	Ost48	X:9156928-9158515	OK	92.8769	66.2189	6.29507	-0.487452	0.2134
FBgn0003206	Ras64B	3L:4139075-4141398	OK	38.1336	53.3484	5.49842	0.483306	0.2135
FBgn0022288	l(2)09851	2R:5754516-5756327	OK	87.9592	63.1415	6.2216	-0.477602	0.2137
FBgn0266705	CR45195	3R:10876383-10879319	OK	16.6275	8.15184	3.55443	-1.01943	0.2137
FBgn0033178	CG11127	2R:7463503-7464987	OK	20.9405	14.1899	4.11601	-0.558173	0.2138
FBgn0086472	RpS25	3R:11215027-11216287	OK	7169.89	14125.1	13.2969	0.978228	0.21395
FBgn0000355	Cp15	3L:8728480-8729066	OK	32405.3	13154	14.3336	-1.30072	0.21405
FBgn0033813	fsd	2R:13230582-13231663	OK	32.0454	21.5349	4.72091	-0.571252	0.21435
FBgn0266393	CR45033	3R:5257036-5269507	OK	1.45648	0	-1.34182	-3.96022	0.2144
FBgn0085243	CG34214	2R:24664397-24666022	OK	1.54866	0	-1.30032	-4.04322	0.2145
FBgn0262567	CG43107	2R:17140494-17141194	OK	0	1.29342	-1.42165	3.80056	0.21475
FBgn0265137	Spn42Da	2R:6872995-6880770	OK	19.8243	13.5517	4.04373	-0.545448	0.21475
FBgn0026206	mei-P26	X:9163254-9189309	OK	19.8237	28.1048	4.56714	0.501455	0.2151
FBgn0031645	CG3036	2L:4892111-4906762	OK	8.05287	11.6033	3.28808	0.521535	0.21535
FBgn0039102	SPE	3R:23684056-23688147	OK	1.14895	0.147944	-0.845599	-2.33263	0.21545
FBgn0001169	H	3R:20621937-20628915	OK	21.298	29.8638	4.66228	0.485745	0.2156
FBgn0263747	CG43672	X:15773170-15778703	OK	3.56516	5.27174	2.14963	0.551513	0.2157
FBgn0083992	Mkp	3L:179922-184540	OK	27.2477	44.5222	5.12652	0.706342	0.21585
FBgn0032690	CG10333	2L:18606831-18609550	OK	25.6166	18.1359	4.43667	-0.495919	0.21585
FBgn0033773	mos	2R:12705171-12752936	OK	103.767	147.158	6.9504	0.503609	0.21615
FBgn0020412	JIL-1	3L:11078751-11093193	OK	17.3478	24.1119	4.36131	0.472671	0.2164
FBgn0264360	CR43812	2R:20264854-20270994	OK	0	1.7515	-1.21662	4.21062	0.2168
FBgn0011742	Arp2	X:16548289-16553968	OK	172.537	253.719	7.70963	0.556058	0.2168
FBgn0260960	Baldspot	3L:16648441-16661615	OK	60.5542	84.8936	6.16591	0.486747	0.2168
FBgn0264291	Det	3R:17149666-17150455	OK	106.401	74.2139	6.47514	-0.519163	0.21685
FBgn0267554	CR45894	3L:16351990-16354297	OK	0	1.37516	-1.38053	3.8828	0.21695
FBgn0015571	alpha-Est3	3R:7538971-7541631	OK	36.9234	26.2364	4.96468	-0.491379	0.21705
FBgn0040239	bc10	3L:5565230-5566765	OK	95.4384	132.739	6.81577	0.475526	0.2171
FBgn0039319	CG13659	3R:25300890-25302317	OK	1.51522	0.572524	0.0596942	-1.26407	0.21715
FBgn0031664	CG8892	2L:4979512-4981592	OK	64.5383	46.4169	5.777	-0.474634	0.21745
FBgn0028425	JhI-21	2L:12049417-12056042	OK	78.3145	109.064	6.5317	0.477305	0.2175
FBgn0011327	Uch-L5	3L:9475492-9476965	OK	209.559	149.836	7.47005	-0.483698	0.21775
FBgn0266739	CR45212	3R:16046346-16049421	OK	0	7.74061	-0.175481	6.29289	0.21795
FBgn0265347	CR44301	2R:10740053-10798709	OK	2.55735	0	-0.95597	-4.73192	0.21795
FBgn0036690	Ilp8	3L:17027514-17032608	OK	106.907	68.6643	6.42257	-0.637974	0.21845
FBgn0261112	APP-BP1	3L:11096495-11100578	OK	54.1469	36.6958	5.48147	-0.56	0.2185
FBgn0031436	CG3214	2L:2579200-2580172	OK	113.222	79.4868	6.56937	-0.509827	0.219
FBgn0033961	CG12859	2R:14756515-14757846	OK	190.672	123.492	7.26257	-0.626264	0.21905
FBgn0265342	CG44296	2R:10050347-10052167	OK	0	0.970021	-1.61214	3.41957	0.2195
FBgn0010382	CycE	2L:15727580-15748324	OK	100.453	146.517	6.92386	0.544096	0.2197
FBgn0030266	CG11122	X:11112394-11124726	OK	8.12681	11.3171	3.27673	0.472791	0.2198
FBgn0264697	CR43966	3L:19340320-19412912	OK	2.04486	0	-1.11052	-4.42281	0.21985
FBgn0263351	AP-2mu	3R:22462454-22464603	OK	75.0174	104.518	6.47003	0.477912	0.21995
FBgn0000376	crm	X:2732468-2738773	OK	46.8566	66.8709	5.80936	0.512206	0.2207
FBgn0267073	CR45517	X:5428482-5429256	OK	0.618215	2.02117	0.303674	1.56237	0.22075
FBgn0264270	Sxl	X:7074549-7098056	OK	39.5383	57.4625	5.57794	0.538234	0.22075
FBgn0032910	CG9265	2L:21053032-21071502	OK	15.6823	22.2756	4.23205	0.503619	0.22095
FBgn0040623	Spase12	3R:29489467-29491383	OK	326.581	230.005	8.09894	-0.50559	0.22115
FBgn0035872	CG7185	3L:8309350-8315502	OK	172.649	256.489	7.71792	0.570782	0.22135
FBgn0029685	CG2938	X:3931999-3936469	OK	74.2711	105.964	6.47273	0.512121	0.2216
FBgn0033761	CG8778	2R:12651300-12652487	OK	115.547	83.4012	6.61865	-0.469859	0.2216
FBgn0027790	GV1	3L:1810587-1822903	OK	1.26133	0.216777	-0.606722	-2.10348	0.22165
FBgn0001087	g	X:13727203-13736278	OK	35.4353	48.9971	5.38437	0.466385	0.2217
FBgn0001085	fz	3L:14274342-14368639	OK	17.6207	24.5302	4.38486	0.474993	0.2218
FBgn0039450	CG5484	3R:26717870-26719806	OK	73.7635	53.1905	5.9713	-0.470983	0.22185
FBgn0260460	mRpS34	3L:16348073-16351951	OK	96.2129	61.411	6.26621	-0.646885	0.2219
FBgn0030608	Lsd-2	X:15069126-15076220	OK	476.923	769.93	9.24334	0.690856	0.2228
FBgn0008635	betaCOP	X:18381548-18385242	OK	60.0409	43.2432	5.674	-0.472541	0.22305
FBgn0050046	CG30046	2R:12314116-12317573	OK	1.07543	0.547899	-0.196485	-0.859348	0.22315
FBgn0250837	dUTPase	2L:11011161-11012135	OK	1288.42	876.953	10.054	-0.554979	0.2232
FBgn0031973	Spn28Dc	2L:8004547-8007210	OK	2.46548	1.26592	0.904551	-0.909356	0.22335
FBgn0029765	CG16756	X:5427516-5428217	OK	3.70395	1.12873	1.11233	-1.63033	0.22345
FBgn0000307	chif	2L:16342429-16352628	OK	21.0527	30.1916	4.66181	0.518076	0.22395
FBgn0030701	CG16952	X:15870182-15875607	OK	26.6757	36.8485	4.97515	0.464592	0.22395
FBgn0036787	CG4306	3L:18461956-18463163	OK	1.78211	0.677225	0.274378	-1.27595	0.22405
FBgn0031183	CG14621	X:22444226-22449491	OK	22.4903	35.7432	4.83063	0.665996	0.2242
FBgn0031016	kek5	X:19353180-19471914	OK	8.30258	11.7345	3.31788	0.494094	0.2244
FBgn0262985	CG43293	3L:6185188-6189123	OK	1.17009	0	-1.4885	-3.66686	0.22445
FBgn0039868	CG11563	3R:31737034-31737999	OK	99.6565	70.8821	6.39486	-0.490956	0.2245
FBgn0016983	smid	3L:7381613-7385637	OK	70.8004	99.7744	6.39488	0.494321	0.2246
FBgn0033443	CG1698	2R:9766347-9806875	OK	6.92713	4.466	2.50193	-0.622005	0.22495
FBgn0037963	Cad87A	3R:11893511-11949129	OK	10.1467	13.9767	3.58616	0.45815	0.225
FBgn0041604	dlp	3L:14632600-14671609	OK	13.1515	18.3291	3.966	0.47583	0.2251
FBgn0035423	CG17737	3L:3223340-3224650	OK	698.627	496.555	9.20234	-0.492485	0.22515
FBgn0264546	CG43925	2L:13169648-13176888	OK	0	2.41661	-0.995223	4.65341	0.22545
FBgn0033214	CG1941	2R:7709872-7711981	OK	6.13702	3.47334	2.23907	-0.803584	0.22545
FBgn0031080	CG12655	X:19958392-19959403	OK	2.73415	0.842604	0.70882	-1.58819	0.22545
FBgn0035285	CG12025	3L:1865429-1869491	OK	47.2789	66.1288	5.80778	0.483214	0.2255
FBgn0037328	RpL35A	3R:5465629-5467101	OK	3038.26	1968.49	11.256	-0.62613	0.2255
FBgn0000611	exd	X:15992467-15996509	OK	49.7922	69.2682	5.87847	0.47546	0.2257
FBgn0031322	CG5001	2L:1185756-1196807	OK	3.78249	2.14583	1.56212	-0.789733	0.2257
FBgn0037845	CG14694	3R:10858201-10859813	OK	0.0947801	1.14228	-1.02355	2.67307	0.22585
FBgn0022023	eIF-3p40	2L:5051192-5054575	OK	381.167	264.98	8.31247	-0.524374	0.2259
FBgn0034184	CG9646	2R:17048874-17053855	OK	27.1623	38.0434	5.0111	0.484526	0.22595
FBgn0040294	POSH	2R:17568731-17572784	OK	23.8947	38.4592	4.92682	0.684359	0.226
FBgn0037304	CG1113	3R:5253152-5255403	OK	1.09219	0.485312	-0.259554	-1.02634	0.226
FBgn0038020	GstD9	3R:12366162-12367564	OK	28.1225	18.3202	4.511	-0.615557	0.22615
FBgn0038597	CG8064	3R:18283659-18288777	OK	18.8724	13.2044	3.98983	-0.511999	0.2265
FBgn0014343	mirr	3L:12693638-12710249	OK	0.806627	1.43981	0.240667	0.764171	0.2268
FBgn0010339	128up	2R:12037297-12038851	OK	157.53	113.321	7.06297	-0.474854	0.2268
FBgn0033059	CG7845	2R:6074470-6076367	OK	61.824	44.5362	5.71628	-0.472284	0.2269
FBgn0021765	scu	X:18091258-18092853	OK	715.929	495.661	9.21869	-0.530373	0.2269
FBgn0010438	mtSSB	3R:16203370-16205250	OK	421.793	305.685	8.48855	-0.46436	0.227
FBgn0085257	CG34228	2R:11651856-11652339	OK	74.1009	46.5156	5.87805	-0.670624	0.2271
FBgn0004427	LysD	3L:1200785-1232700	OK	1.47248	0	-1.33444	-3.97497	0.22725
FBgn0034417	CG15117	2R:19122230-19129300	OK	0.432041	0.927589	-0.435564	0.949654	0.2273
FBgn0013981	His4r	3R:14625754-14626614	OK	957.37	682.443	9.65893	-0.488307	0.2274
FBgn0040660	CG13551	2R:23377865-23383424	OK	817.149	579.712	9.42704	-0.495191	0.2275
FBgn0004132	boca	2R:7565872-7566738	OK	117.877	84.2974	6.64074	-0.483235	0.22775
FBgn0034968	RpL12	2R:24060377-24062431	OK	4005.31	2172.97	11.5266	-0.882215	0.22785
FBgn0030687	CG17209	X:15762955-15769514	OK	13.2013	18.2838	3.96693	0.466868	0.2279
FBgn0035926	CG5804	3L:8753618-8798719	OK	0	3.60874	-0.715499	5.21286	0.22805
FBgn0034988	cN-IIIB	2R:24195497-24197027	OK	24.7259	17.2584	4.37567	-0.516212	0.22825
FBgn0063495	GstE5	2R:18404604-18405338	OK	1.78986	0.469349	0.0528323	-1.73089	0.2283
FBgn0053475	CG33475	2R:10322194-10416996	OK	1.77173	0	-1.20878	-4.2263	0.2289
FBgn0015399	kek1	2L:12816999-12822787	OK	0.870159	1.44655	0.292673	0.67276	0.22915
FBgn0034029	eIF2B-gamma	2R:15542660-15549984	OK	45.1694	32.5888	5.26559	-0.46974	0.22915
FBgn0024177	zpg	3L:6603683-6608739	OK	103.906	156.857	6.99737	0.593703	0.2292
FBgn0005642	wdn	3R:28807982-28811337	OK	28.963	40.1012	5.09514	0.468055	0.2293
FBgn0015924	crq	2L:431226-453024	OK	87.0523	121.856	6.68784	0.48475	0.22935
FBgn0085292	CG34263	3L:264778-265932	OK	0	3.63936	-0.709568	5.22472	0.22965
FBgn0030809	CG9086	X:16943289-16968679	OK	13.4441	20.538	4.06341	0.607639	0.2298
FBgn0262142	CR42868	2R:22665645-22666764	OK	0	0.902185	-1.65939	3.32508	0.22995
FBgn0266645	CR45152	2R:22415559-22420376	OK	22.4614	36.526	4.84529	0.699012	0.2301
FBgn0034001	mRpL41	2R:15216206-15217617	OK	71.2711	44.4702	5.81764	-0.679261	0.23015
FBgn0035871	BI-1	3L:8307144-8308941	OK	68.9494	49.7746	5.8749	-0.469324	0.23025
FBgn0000100	RpLP0	3L:22075866-22077487	OK	2984.35	1628.43	11.1063	-0.873895	0.2303
FBgn0262895	CR43250	3L:17033118-17033676	OK	45.1146	23.2986	5.02353	-0.950366	0.2303
FBgn0050488	antr	2R:12846847-12848004	OK	0.166042	0.934763	-0.930487	1.95957	0.23055
FBgn0030510	CG12177	X:13677898-13680500	OK	97.2575	70.2792	6.37115	-0.468143	0.23055
FBgn0030646	CG9203	X:15472163-15475400	OK	16.0515	10.7196	3.72459	-0.578021	0.23055
FBgn0263916	Ent2	2L:6562324-6566181	OK	28.0621	41.3881	5.09515	0.558943	0.2307
FBgn0037814	CG6325	3R:10402966-10407285	OK	16.7473	23.2658	4.31039	0.471881	0.2307
FBgn0035401	CG1291	3L:3143807-3145284	OK	26.845	18.865	4.49861	-0.506678	0.2307
FBgn0000274	Pka-C2	3R:30695536-30697138	OK	6.27735	9.99353	3.00416	0.662402	0.23075
FBgn0086443	Aats-asn	2L:19129468-19131954	OK	199.414	142.702	7.39911	-0.482474	0.23075
FBgn0051661	CG31661	2L:1497242-1500608	OK	148.114	107.251	6.97886	-0.465346	0.2308
FBgn0266459	CG45084	2L:16042046-16048757	OK	233.016	431.788	8.30971	0.889609	0.23095
FBgn0035878	CG7182	3L:8344420-8346382	OK	173.128	124.351	7.19798	-0.477094	0.231
FBgn0038207	CG14356	3R:14130679-14132072	OK	0.662679	2.00864	0.34273	1.46716	0.2311
FBgn0032813	CG10262	2L:19582822-19583990	OK	0.408575	1.24962	-0.271457	1.40802	0.2311
FBgn0260942	bond	3R:22550031-22556494	OK	18.578	26.2778	4.47226	0.497984	0.23115
FBgn0035028	Start1	2R:24574558-24578143	OK	49.0092	69.0107	5.86438	0.492916	0.2313
FBgn0265344	CR44298	2R:10052540-10066514	OK	0	1.52294	-1.31166	4.02054	0.23135
FBgn0028509	CenG1A	2L:13835563-13898712	OK	15.5545	21.4113	4.19776	0.458517	0.23145
FBgn0035578	CG13707	3L:4837790-4840108	OK	1.15907	0.40866	-0.321434	-1.30758	0.23155
FBgn0011455	l(3)neo18	3L:12136966-12138584	OK	214.555	152.75	7.50092	-0.489903	0.23165
FBgn0004368	Ptp4E	X:4939127-4955916	OK	7.75414	10.7468	3.20633	0.465744	0.23195
FBgn0039128	CG13599	3R:23931638-23932728	OK	35.6423	24.5736	4.89223	-0.534664	0.23205
FBgn0031484	CG3165	2L:2977121-2979288	OK	76.2484	50.3468	5.95561	-0.597835	0.23225
FBgn0260635	Diap1	3L:16038409-16051034	OK	77.0612	56.0753	6.04083	-0.45794	0.23245
FBgn0033948	CG12863	2R:14619797-14621320	OK	20.3444	28.9225	4.60637	0.505466	0.2326
FBgn0037550	CG9667	3R:8125289-8126357	OK	58.6151	41.7559	5.63151	-0.488301	0.23265
FBgn0031885	Mnn1	2L:7056300-7063586	OK	19.4436	26.8153	4.51949	0.46173	0.2327
FBgn0035271	CG2021	3L:1775632-1777411	OK	388.017	238.299	8.24879	-0.703113	0.2327
FBgn0031023	CG14200	X:19495283-19518402	OK	15.7111	23.138	4.26064	0.555548	0.23275
FBgn0010411	RpS18	2R:20263978-20264848	OK	5251.69	3269.59	12.0168	-0.683655	0.2328
FBgn0032236	mRpS7	2L:10386661-10387652	OK	221.928	161.558	7.5657	-0.457797	0.2333
FBgn0033783	CG17019	2R:12930911-12934045	OK	31.7961	43.5138	5.22101	0.451405	0.23335
FBgn0032026	CG7627	2L:8355677-8362469	OK	132.846	197.192	7.33944	0.569492	0.2334
FBgn0039328	CHKov2	3R:25329529-25331203	OK	2.73696	1.44061	1.06392	-0.880844	0.2338
FBgn0027903	CG12018	3L:1775632-1777411	OK	65.466	43.1789	5.73523	-0.599284	0.234
FBgn0029629	CG8636	X:2609246-2610336	OK	346.503	248.216	8.19659	-0.481107	0.2346
FBgn0264742	CG44000	2L:5037708-5051062	OK	0	2.79632	-0.893854	4.85615	0.2348
FBgn0027578	CG14526	3R:28870605-28887709	OK	4.72398	2.82215	1.90863	-0.723194	0.23495
FBgn0037336	CG2519	3R:5539509-5547775	OK	21.5073	29.6389	4.66386	0.460832	0.23515
FBgn0040238	Best1	3R:10161463-10170487	OK	19.2464	26.5564	4.5052	0.462417	0.23555
FBgn0262619	DNA-ligI	2R:23890511-23894987	OK	69.6891	47.611	5.85059	-0.54868	0.2357
FBgn0004087	Dhfr	3R:16481166-16482452	OK	84.6387	52.9634	6.0673	-0.675304	0.2361
FBgn0032796	CG10188	2L:19502334-19508764	OK	10.6044	14.624	3.65011	0.459966	0.2362
FBgn0034940	CG16787	2R:23954090-23957405	OK	51.4491	32.8504	5.36505	-0.645651	0.2363
FBgn0035432	ZnT63C	3L:3303707-3314009	OK	33.9182	46.5169	5.31551	0.454546	0.2365
FBgn0033392	CG8027	2R:9204409-9207124	OK	10.8916	15.4303	3.70767	0.498684	0.23665
FBgn0039492	CG6051	3R:27124758-27151069	OK	36.1682	50.1006	5.41513	0.468999	0.2368
FBgn0039337	MED28	3R:25477002-25477745	OK	78.8005	55.7418	6.05262	-0.498689	0.23685
FBgn0065104	snmRNA:158	2L:5100876-5207002	OK	0	1803.77	3.74748	14.1388	0.23695
FBgn0040529	CG9603	3R:8339943-8341043	OK	1545.26	1074.91	10.3319	-0.523593	0.23705
FBgn0066114	GlcAT-I	X:4131210-4132833	OK	26.737	36.9917	4.97959	0.466873	0.2372
FBgn0262601	SmB	2L:10425482-10426627	OK	329.855	239.738	8.13602	-0.460209	0.2372
FBgn0016930	Dyrk2	2L:14184477-14234126	OK	10.7433	14.858	3.67079	0.464113	0.2374
FBgn0036646	CR18217	3L:16595180-16602723	OK	14.301	23.6041	4.20758	0.718968	0.2381
FBgn0034645	CG10320	2R:21658077-21660007	OK	558.642	311.665	8.70518	-0.841723	0.23815
FBgn0262858	CG43222	3R:24625670-24635165	OK	0	1.20831	-1.46711	3.70963	0.2383
FBgn0030766	mthl1	X:16640967-16650309	OK	4.29335	6.10453	2.38432	0.498	0.2384
FBgn0020762	Atet	2L:4333912-4345776	OK	15.1015	10.9225	3.69426	-0.463762	0.23855
FBgn0003922	snRNA:U2:38ABa	2L:19796364-19958424	OK	0	103.63	1.68738	10.0186	0.23865
FBgn0086355	Tpi	3R:30132980-30134599	OK	820.259	558.064	9.40233	-0.555566	0.239
FBgn0032820	fbp	2L:19761586-19764136	OK	29.3779	20.5542	4.62496	-0.513199	0.2392
FBgn0010051	Itp-r83A	3R:5508841-5539411	OK	3.52693	4.90499	2.09106	0.464618	0.23925
FBgn0035591	CG4611	3L:5136375-5139395	OK	13.5487	9.08558	3.48503	-0.571321	0.23945
FBgn0035162	CG13900	3L:826719-833385	OK	35.375	61.6555	5.54861	0.799765	0.2396
FBgn0261881	l(2)35Be	2L:15005732-15007431	OK	59.1963	38.904	5.58771	-0.60432	0.2396
FBgn0001105	Gbeta13F	X:15860114-15866175	OK	105.145	155.926	7.00163	0.568035	0.2397
FBgn0033624	CG12384	2R:11357901-11359176	OK	413.78	301.645	8.46513	-0.455883	0.23975
FBgn0036301	CG4069	3L:12534589-12537315	OK	68.2274	48.2278	5.84459	-0.499611	0.2399
FBgn0003415	skd	3L:20991672-21027434	OK	22.819	31.7828	4.75659	0.476234	0.23995
FBgn0038049	CG5844	3R:12434097-12435643	OK	99.264	72.3362	6.40665	-0.456012	0.2402
FBgn0037188	CG7369	3L:22741792-22748614	OK	27.2709	37.3938	5.00158	0.454009	0.24045
FBgn0023407	B4	2L:13500623-13549328	OK	20.046	27.5584	4.56103	0.457224	0.24075
FBgn0053169	CG33169	3L:22863863-22864496	OK	151.161	102.87	6.96349	-0.554816	0.24075
FBgn0025574	Pli	3R:23860161-23890052	OK	43.3324	59.4571	5.66845	0.455502	0.24085
FBgn0014455	Ahcy13	X:15450260-15453167	OK	536.885	365.282	8.791	-0.555476	0.24085
FBgn0027094	Aats-ala	2L:8378261-8381764	OK	77.7265	56.5505	6.0531	-0.458173	0.2409
FBgn0052022	CG32022	3L:8720279-8721272	OK	57.7108	40.6008	5.60013	-0.506282	0.2409
FBgn0033179	p47	2R:7465017-7466759	OK	299.801	213.738	7.98436	-0.487968	0.24095
FBgn0033183	CG1620	2R:7493805-7496466	OK	160.11	225.731	7.57146	0.495279	0.2412
FBgn0040056	CG17698	3L:23737959-23749058	OK	56.7483	78.1155	6.05921	0.460337	0.2412
FBgn0085430	CG34401	X:18863949-18884075	OK	10.9099	14.8675	3.68225	0.443032	0.24155
FBgn0261850	Xpd	2R:21171000-21174504	OK	41.6906	56.922	5.60928	0.44834	0.2416
FBgn0036842	CG3797	3L:19059399-19062816	OK	32.4068	44.0519	5.24354	0.441734	0.2418
FBgn0036581	MED10	3L:16232083-16232777	OK	126.731	91.1606	6.74934	-0.474843	0.2418
FBgn0037944	CG6923	3R:11744228-11750029	OK	19.6058	26.7573	4.5239	0.446694	0.24195
FBgn0050394	CG30394	2R:21320039-21323320	OK	8.65345	12.2217	3.37649	0.493278	0.2424
FBgn0032487	Ski6	2L:13219978-13222429	OK	49.151	28.772	5.23684	-0.770482	0.2425
FBgn0023177	Pp4-19C	X:20421086-20424002	OK	83.3365	114.238	6.60988	0.454554	0.24265
FBgn0034086	CG8441	2R:16185121-16186506	OK	121.182	87.4397	6.68704	-0.470356	0.24265
FBgn0263706	CG43658	X:17456168-17561180	OK	8.20793	11.2724	3.28098	0.452976	0.2431
FBgn0039612	CG14523	3R:28870605-28887709	OK	1.19715	0.121737	-0.898867	-2.54842	0.2435
FBgn0038268	CG3631	3R:14879456-14886246	OK	14.6529	23.628	4.22572	0.685592	0.24355
FBgn0033518	Prx2540-2	2R:10418717-10419761	OK	18.269	11.5915	3.87329	-0.651813	0.2436
FBgn0053087	LRP1	2R:8174164-8226438	OK	3.01082	4.14589	1.86168	0.448772	0.24365
FBgn0036121	CG6310	3L:11069042-11069864	OK	20.0087	12.4063	3.98717	-0.685165	0.24365
FBgn0035917	Zasp66	3L:8624370-8638813	OK	5.81799	1.67348	1.69585	-1.73852	0.24365
FBgn0012037	Ance	2L:13905644-13909212	OK	2.1697	1.19796	0.779374	-0.806256	0.244
FBgn0037164	CG11438	3L:22465618-22468076	OK	0.42742	1.13397	-0.309834	1.22628	0.24405
FBgn0039757	RpS7	3R:30206446-30209020	OK	4146.38	2524.41	11.6597	-0.715884	0.24405
FBgn0029823	CG3011	X:5908134-5916797	OK	289.56	194.39	7.89088	-0.574664	0.2448
FBgn0032198	eEF1delta	2L:10232506-10234450	OK	852.012	600.123	9.48213	-0.505544	0.24485
FBgn0032375	CG14932	2L:11789918-11791011	OK	1.19063	0.135478	-0.85913	-2.45441	0.2449
FBgn0027603	Ulp1	X:19202102-19208187	OK	31.1225	42.6299	5.19084	0.45266	0.24565
FBgn0036805	Chmp1	3L:18682894-18684061	OK	88.9204	65.1931	6.25246	-0.447205	0.2458
FBgn0011768	Fdh	3R:10870905-10872381	OK	474.899	329.1	8.6273	-0.52896	0.24615
FBgn0260933	rempA	2L:553741-560523	OK	0.351212	1.11033	-0.436361	1.42352	0.2462
FBgn0000479	dnc	X:3176439-3348400	OK	14.5669	21.5427	4.15515	0.561317	0.2468
FBgn0267350	PI4KIIIalpha	X:2624803-2633672	OK	16.2765	22.2231	4.25701	0.44691	0.24685
FBgn0040349	CG3699	X:946661-947500	OK	1.2785	0.256549	-0.512364	-1.95093	0.24685
FBgn0038432	CG14883	3R:16456051-16458233	OK	31.5114	43.208	5.20947	0.454189	0.247
FBgn0030332	CG9360	X:11754272-11769508	OK	1.36014	0.384005	-0.2504	-1.59301	0.2473
FBgn0039200	CG13616	3R:24392888-24393762	OK	1.94685	0.15108	-0.480188	-3.02719	0.2476
FBgn0000257	car	X:19566018-19569401	OK	20.628	28.1476	4.59678	0.446547	0.24775
FBgn0003053	peb	X:4617563-4627206	OK	2.63465	3.75893	1.69978	0.496845	0.24785
FBgn0262148	CR42874	2L:1989449-1990894	OK	1.50963	0.668927	0.153824	-1.06581	0.24785
FBgn0031127	CG1835	X:20661916-20669669	OK	1.0314	2.84877	0.869111	1.382	0.2486
FBgn0041252	Femcoat	X:4241886-4242826	OK	296.251	216.575	7.98528	-0.451774	0.2487
FBgn0031030	Tao	X:19569720-19579800	OK	121.933	176.555	7.19796	0.533663	0.24875
FBgn0032243	Klp31E	2L:10414016-10418991	OK	5.01904	7.16011	2.60793	0.504118	0.24875
FBgn0033754	Ak6	2R:12566184-12569847	OK	74.8349	53.2519	5.98252	-0.490098	0.24885
FBgn0037282	CG14657	3R:4817979-4821432	OK	14.5774	19.9931	4.10208	0.453104	0.2489
FBgn0032915	CG12050	2L:21094965-21102429	OK	32.2026	43.6862	5.23299	0.438826	0.24895
FBgn0038678	mRpL55	3R:19094393-19094905	OK	153.771	108.033	7.01112	-0.508914	0.249
FBgn0036117	CG6321	3L:11054034-11061224	OK	15.5838	24.7052	4.30189	0.661367	0.2491
FBgn0263979	Caf1	3R:15225575-15227564	OK	182.082	132.705	7.2812	-0.456071	0.24935
FBgn0026181	Rok	X:16624011-16637414	OK	18.0268	24.6564	4.40489	0.449677	0.24955
FBgn0031951	r2d2	2L:7800146-7810703	OK	50.9791	80.6387	6.00492	0.660527	0.24965
FBgn0261841	pre-mod(mdg4)-AD	3R:21350845-21377401	OK	2.09514	0.0112119	-1.01715	-4.30293	0.2501
FBgn0040075	rept	3L:19255339-19257111	OK	73.7283	54.1258	5.9835	-0.445195	0.25035
FBgn0035909	ergic53	3L:8534976-8538013	OK	40.519	55.2009	5.56666	0.445148	0.25055
FBgn0000075	amd	2L:19110153-19114110	OK	20.393	14.462	4.1106	-0.492923	0.2506
FBgn0036799	CG13380	3L:18600149-18617943	OK	25.1797	40.631	5.00398	0.688148	0.25075
FBgn0029893	CG14442	X:6689295-6695007	OK	50.3152	69.5237	5.88865	0.46572	0.25085
FBgn0261439	SdhA	2R:19390127-19395971	OK	68.3906	94.2878	6.32918	0.462694	0.25095
FBgn0000357	Cp18	3L:8726790-8727613	OK	7748.92	4349.71	12.5033	-0.833061	0.2512
FBgn0032698	CG10336	2L:18689527-18695602	OK	92.808	130.834	6.78521	0.494965	0.25125
FBgn0028690	Rpn5	3R:5789492-5791569	OK	263.661	188.266	7.80024	-0.485693	0.2514
FBgn0039207	CG5789	3R:24530575-24543914	OK	42.2195	60.0621	5.65702	0.507532	0.2518
FBgn0262467	Scox	2L:4967831-4968935	OK	192.317	141.758	7.3682	-0.439789	0.2529
FBgn0016974	swaPsi	X:6361495-6363310	OK	5.00604	7.94729	2.68035	0.656298	0.25295
FBgn0029996	UbcE2H	X:8087543-8094064	OK	192.457	274.491	7.84514	0.511999	0.25305
FBgn0028342	l(1)G0230	X:10212969-10217393	OK	520.784	373.734	8.78554	-0.478564	0.2531
FBgn0032006	Pvr	2L:8220979-8239878	OK	1.74885	1.11127	0.581574	-0.610108	0.25325
FBgn0015040	Cyp9c1	2R:24615422-24638588	OK	1.91051	0.955579	0.542798	-0.929527	0.25325
FBgn0038976	CG7048	3R:22487038-22488955	OK	398.548	289.8	8.40919	-0.45956	0.25355
FBgn0031357	mRpL48	2L:1710461-1715851	OK	79.0604	53.4723	6.02506	-0.563292	0.2538
FBgn0033177	CG11141	2R:7459684-7463395	OK	15.6099	21.4005	4.19995	0.452696	0.25395
FBgn0267137	CR45577	3R:10896478-10897181	OK	7.42917	4.01517	2.47672	-0.871539	0.25455
FBgn0030761	CG9784	X:16593676-16599215	OK	22.5463	37.0709	4.85865	0.714898	0.2547
FBgn0039634	alpha-Man-Ib	3R:29109052-29112822	OK	43.5958	59.425	5.67242	0.446001	0.2548
FBgn0085736	CG40472	3L:24927129-24927710	OK	34.6674	20.8904	4.75566	-0.728006	0.2549
FBgn0037364	Rab23	3R:5680053-5685434	OK	40.6256	54.9653	5.56547	0.435208	0.25525
FBgn0025457	Bub3	3R:29672455-29675421	OK	173.953	127.933	7.22188	-0.443011	0.25605
FBgn0031092	CG9577	X:20166672-20169981	OK	107.477	71.7085	6.45765	-0.583143	0.2564
FBgn0034722	Rtf1	2R:22375089-22379007	OK	47.5809	65.2198	5.80239	0.454109	0.25645
FBgn0266869	CR45330	2L:13241806-13244724	OK	1.61781	0.223894	-0.422918	-2.40698	0.25645
FBgn0051522	CG31522	3R:4441414-4462883	OK	25.2315	34.586	4.88957	0.453421	0.25655
FBgn0085236	CG34207	2R:22317661-22329720	OK	7.66837	5.81611	2.76113	-0.392963	0.25665
FBgn0029928	CG3032	X:7012238-7013881	OK	9.56632	6.14681	2.95804	-0.629847	0.2568
FBgn0039928	Cals	4:1088797-1123357	OK	11.8574	16.1899	3.80287	0.446074	0.25725
FBgn0250903	lmgA	2L:8521932-8528618	OK	29.5932	47.9694	5.23955	0.694986	0.2574
FBgn0003464	sol	X:21350279-21357912	OK	58.8506	81.878	6.1193	0.47573	0.25745
FBgn0005593	RpL7	2L:10201003-10202321	OK	4087.27	2365.46	11.6025	-0.788991	0.2575
FBgn0031771	CG9140	2L:6060509-6062757	OK	163.723	120.263	7.13362	-0.444746	0.25755
FBgn0261451	trol	X:2470459-2545410	OK	4.40829	3.23748	1.95567	-0.433821	0.25815
FBgn0011787	mRpL12	3L:8956790-8957584	OK	468.73	344.902	8.65169	-0.44246	0.25825
FBgn0066084	RpL41	2R:24891613-24928275	OK	58739	31275.4	15.3874	-0.909288	0.2584
FBgn0027057	CSN1b	3L:18903056-18904930	OK	49.6686	36.6194	5.41782	-0.438693	0.25845
FBgn0034602	Lapsyn	2R:21193570-21199431	OK	7.35619	4.68096	2.57787	-0.641138	0.2585
FBgn0044452	Atg2	3L:2774337-2780677	OK	15.3617	20.7187	4.16522	0.429181	0.2586
FBgn0028988	Spn42Dd	2R:6880994-6884873	OK	1.35069	0.477863	-0.127231	-1.32794	0.25865
FBgn0085474	CG34445	2R:22647891-22648478	OK	5.22658	2.20749	1.80977	-1.20689	0.25875
FBgn0031799	Pez	2L:6332880-6338671	OK	15.2354	20.6071	4.15542	0.43326	0.2588
FBgn0025286	RpL31	2R:9587192-9605624	OK	6989.05	3762.23	12.3242	-0.893491	0.25885
FBgn0261477	slim	2R:18440964-18445526	OK	36.7404	49.7436	5.42128	0.43612	0.2589
FBgn0037011	CG4858	3L:20526575-20527910	OK	48.7905	34.9139	5.37067	-0.481626	0.25915
FBgn0031800	CG9497	2L:6346429-6348427	OK	1.31027	0.597225	-0.0121662	-1.01628	0.2592
FBgn0028426	JhI-1	2R:10307029-10309794	OK	8.5173	12.0221	3.3534	0.492332	0.2595
FBgn0040285	Scamp	X:15446178-15449883	OK	44.5145	60.3653	5.69874	0.438595	0.2595
FBgn0038577	CG12321	3R:18183655-18188707	OK	150.623	86.6898	6.8376	-0.796302	0.25965
FBgn0035690	CG10274	3L:6174247-6181829	OK	8.68064	12.8415	3.41413	0.559607	0.2597
FBgn0035856	CG13679	3L:8202791-8203345	OK	2.82551	0.641842	0.558936	-1.9795	0.2597
FBgn0032018	CG7806	2L:8311398-8319908	OK	10.4982	14.2249	3.6231	0.434706	0.25975
FBgn0039301	Nup37	3R:25247657-25249100	OK	107.518	79.5139	6.53236	-0.434827	0.2599
FBgn0000150	awd	3R:31744281-31746077	OK	8984.73	5051.68	12.7179	-0.830699	0.25995
FBgn0261550	CG42668	3R:20309343-20324196	OK	36.7642	50.3687	5.43073	0.453168	0.2601
FBgn0033919	CG8547	2R:14261205-14267919	OK	2.99127	1.82345	1.28595	-0.684503	0.2601
FBgn0027553	NELF-B	X:7725995-7728361	OK	20.6313	28.2444	4.59937	0.451253	0.26055
FBgn0034674	CG9304	2R:21973121-21976386	OK	22.9777	30.9584	4.74267	0.428484	0.26085
FBgn0039862	kek6	3R:31617976-31664646	OK	1.56252	2.79867	1.13438	0.802019	0.26095
FBgn0032253	CG5322	2L:10452676-10457241	OK	1.01919	0.545317	-0.234733	-0.794375	0.261
FBgn0086134	Prosalpha2	3R:12431320-12433822	OK	779.253	505.133	9.29347	-0.625328	0.26105
FBgn0003480	spn-B	3R:14328050-14372951	OK	38.7119	55.1614	5.53331	0.509773	0.2612
FBgn0022768	Pp2C1	X:4679987-4686903	OK	25.6489	34.683	4.90337	0.433872	0.2612
FBgn0032191	CG5734	2L:10204756-10206961	OK	74.4742	101.379	6.44282	0.444433	0.2613
FBgn0038475	Keap1	3R:17073941-17079945	OK	4.29071	6.32806	2.40942	0.549929	0.26165
FBgn0029529	CG13365	X:620281-621215	OK	103.64	72.9298	6.44362	-0.506415	0.2617
FBgn0031663	CG8891	2L:4977311-4979379	OK	82.2095	47.8147	5.97269	-0.780591	0.2617
FBgn0262031	CR42842	3L:19474730-19478720	OK	223.138	88.138	7.13288	-1.33911	0.2618
FBgn0010381	Drs	3L:3369555-3369942	OK	6.07425	1.70758	1.74016	-1.7722	0.26185
FBgn0000547	ed	2L:4031376-4115749	OK	14.0294	18.9596	4.03654	0.431818	0.2619
FBgn0053557	CG33557	X:10009209-10010049	OK	1.54043	0.35781	-0.206553	-1.84125	0.2619
FBgn0010621	Cct5	2R:12174801-12178553	OK	457.832	311.675	8.56168	-0.554628	0.262
FBgn0037973	CG18547	3R:11978573-11980390	OK	10.6389	6.75205	3.10065	-0.648239	0.26205
FBgn0013770	Cp1	2R:13960674-13967981	OK	276.019	195.34	7.85986	-0.498564	0.2624
FBgn0262734	Rbp2	X:16448664-16454972	OK	143.218	204.463	7.41974	0.513325	0.26255
FBgn0030183	CG15309	X:10086526-10212374	OK	19.872	28.7993	4.58643	0.533056	0.26275
FBgn0029686	CG2941	X:3936516-3940582	OK	11.4772	15.5004	3.74836	0.430297	0.26295
FBgn0039743	CG7946	3R:30052513-30056603	OK	50.2497	35.2343	5.39845	-0.510914	0.26305
FBgn0037717	CG8301	3R:9581305-9586648	OK	13.5942	18.5783	3.99939	0.447798	0.2631
FBgn0035103	Vdup1	3L:176305-178963	OK	13.4776	9.10351	3.48267	-0.560972	0.2632
FBgn0027843	CAH2	3L:12177600-12183347	OK	23.3311	31.9363	4.77599	0.451283	0.26325
FBgn0031093	CG9581	X:20166672-20169981	OK	48.6651	31.0731	5.285	-0.645547	0.26345
FBgn0265038	CR44155	3R:4645980-4648884	OK	44.3662	66.9409	5.7708	0.592332	0.2638
FBgn0038074	Gnmt	3R:12674607-12676260	OK	1.15587	0.203773	-0.695124	-2.04762	0.2639
FBgn0052772	CG32772	X:4909101-4915161	OK	42.0433	56.5858	5.61107	0.427684	0.2641
FBgn0037680	CG8121	3R:9335169-9337459	OK	41.4741	56.3128	5.59778	0.440338	0.26445
FBgn0005654	lat	2R:13202727-13206547	OK	26.9806	19.7753	4.53605	-0.446283	0.26455
FBgn0262699	rap	X:4667289-4679537	OK	43.7507	58.8704	5.66822	0.427391	0.26485
FBgn0262614	pyd	3R:8824410-8931896	OK	25.4302	36.9377	4.94253	0.53679	0.26505
FBgn0267002	unc-104	2R:16751502-16772671	OK	2.88711	4.04679	1.81537	0.473245	0.26505
FBgn0265523	Smr	X:12684202-12742926	OK	15.9005	21.8192	4.22708	0.454078	0.2651
FBgn0010909	msn	3L:2554846-2586540	OK	35.3243	47.9128	5.36601	0.43868	0.26535
FBgn0021995	Rs1	2R:8163563-8167769	OK	46.5333	63.8869	5.7715	0.456416	0.2655
FBgn0000581	E(Pc)	2R:11452042-11465270	OK	21.575	29.3162	4.65825	0.440579	0.26605
FBgn0040298	Myt1	3L:5777475-5779591	OK	23.0976	31.3536	4.75553	0.43925	0.26605
FBgn0050349	CG30349	2R:8907517-8910885	OK	101.509	75.4675	6.45329	-0.42719	0.26605
FBgn0037573	eIF4AIII	3R:8313207-8316543	OK	79.1512	110.195	6.54679	0.476863	0.2663
FBgn0263397	Ih	2R:14276129-14300095	OK	1.32791	0.738383	0.129793	-0.768224	0.26645
FBgn0038363	Acyp2	3R:15792687-15793487	OK	69.0965	48.5183	5.85803	-0.5092	0.2666
FBgn0029929	CG4593	X:7013886-7015009	OK	146.807	109.091	6.98473	-0.428049	0.2669
FBgn0032050	CG13096	2L:8509068-8511866	OK	80.4899	59.9881	6.12077	-0.42352	0.26705
FBgn0085359	CG34330	X:19068274-19068973	OK	1.48865	0.206572	-0.51895	-2.3735	0.2672
FBgn0038805	TFAM	3R:20575244-20577010	OK	299.226	220.479	8.00536	-0.440422	0.2679
FBgn0031608	CG15435	2L:4459728-4463447	OK	17.7005	27.1951	4.46221	0.616724	0.26795
FBgn0025626	CG4281	X:2062312-2065142	OK	65.2655	88.3906	6.24895	0.436995	0.26795
FBgn0020379	Rfx	3R:10361759-10378068	OK	5.97518	8.25107	2.83244	0.459034	0.268
FBgn0003416	sl	X:16350314-16356482	OK	10.5372	14.2348	3.62625	0.430403	0.268
FBgn0035147	Gale	3L:648554-651311	OK	119.256	89.0691	6.6888	-0.420655	0.26805
FBgn0034008	CG8152	2R:15309930-15311134	OK	31.9934	44.1772	5.23635	0.464287	0.2682
FBgn0039907	lgs	4:436956-443911	OK	26.9172	36.6095	4.97694	0.442275	0.2683
FBgn0004837	Su(H)	2L:15039487-15043334	OK	9.18615	12.6867	3.44583	0.461491	0.26835
FBgn0027552	CG10863	3L:3940518-3942465	OK	108.269	80.5311	6.54654	-0.426544	0.26845
FBgn0265185	CG44250	2R:12948347-12952293	OK	1.17512	0.461041	-0.241594	-1.18445	0.26845
FBgn0032721	CG10602	2L:18855125-18859248	OK	116.443	82.836	6.61932	-0.490792	0.2687
FBgn0263144	bin3	2R:6214567-6240602	OK	52.6548	72.3545	5.95012	0.457773	0.26875
FBgn0026076	UBL3	X:15849730-15853175	OK	32.4817	43.8111	5.24125	0.430524	0.269
FBgn0031717	Oscillin	2L:5547085-5549614	OK	13.3822	8.80091	3.45347	-0.599031	0.269
FBgn0000108	Appl	X:530500-579044	OK	0.689217	1.13713	-0.0172545	0.648503	0.26905
FBgn0266525	CG45092	2R:6699694-6715892	OK	11.9543	16.0856	3.80406	0.425163	0.2695
FBgn0036741	CG7510	3L:17621823-17630971	OK	12.8509	17.3675	3.91079	0.431621	0.26955
FBgn0031381	Npc2a	2L:1988289-1988940	OK	437.852	324.686	8.55899	-0.431283	0.26975
FBgn0261458	capt	2L:1150765-1158262	OK	213.341	150.471	7.486	-0.503393	0.2698
FBgn0264305	CG43783	3L:8932234-8954463	OK	6.60407	9.30546	2.98927	0.488461	0.2701
FBgn0011739	wts	3R:30789624-30806619	OK	21.0513	28.0842	4.60974	0.41414	0.27035
FBgn0033570	CG7712	2R:10894458-10897885	OK	236.133	150.762	7.56058	-0.646981	0.27035
FBgn0262109	CR42862	3L:223851-230964	OK	344.897	210.18	8.0733	-0.714272	0.27035
FBgn0037566	mRpL1	3R:8301439-8304023	OK	123.303	90.4565	6.72399	-0.446487	0.2704
FBgn0010416	TH1	X:16388819-16391438	OK	32.6852	44.1194	5.25079	0.431635	0.27105
FBgn0016687	Nurf-38	2R:24558966-24561087	OK	453.584	326.745	8.589	-0.473081	0.2711
FBgn0261787	bru	2L:20650188-20656178	OK	25.4013	34.6192	4.89508	0.445163	0.2714
FBgn0085322	CG34293	3R:27163123-27165575	OK	53.7632	34.6206	5.43447	-0.633508	0.27145
FBgn0027081	Aats-thr	2L:12103750-12107170	OK	123.512	91.0399	6.72984	-0.439664	0.2715
FBgn0262656	dm	X:3373158-3573622	OK	15.6175	28.4819	4.40566	0.86273	0.2716
FBgn0035151	CG17129	3L:677878-680326	OK	9.62112	13.4859	3.52258	0.482916	0.2717
FBgn0014026	RpL7A	X:6530896-6533348	OK	4585.81	2505.9	11.7271	-0.871822	0.2717
FBgn0023458	Rbcn-3A	X:6240744-6255487	OK	9.57605	12.8438	3.4843	0.419771	0.27195
FBgn0041004	CG17715	2L:22844219-22854541	OK	120.477	163.622	7.13446	0.441293	0.27225
FBgn0051211	CG31211	3R:11949679-11954038	OK	28.9326	21.5411	4.64765	-0.4239	0.27225
FBgn0259176	bun	2L:12455539-12546611	OK	84.421	119.933	6.65426	0.506049	0.2724
FBgn0003517	sta	X:1481796-1483413	OK	5603.91	2820.96	11.9571	-0.990222	0.27245
FBgn0033101	CG9436	2R:6757600-6758903	OK	195.792	145.572	7.40025	-0.427335	0.27275
FBgn0262574	CG43114	2R:11310334-11318676	OK	19.7663	2.26182	2.77608	-3.07235	0.27285
FBgn0259984	kuz	2L:13550138-13639411	OK	22.9563	30.9093	4.74086	0.42754	0.2729
FBgn0024365	CG12773	X:1349622-1353981	OK	30.0537	40.5447	5.12963	0.430732	0.273
FBgn0037093	Cdk12	3L:21516305-21522684	OK	30.8533	41.4689	5.16473	0.425411	0.2731
FBgn0259247	laccase2	2R:5413743-5456095	OK	2.37903	3.61808	1.60217	0.584782	0.2732
FBgn0010786	l(3)02640	3L:1333238-1339415	OK	136.599	192.203	7.34105	0.492379	0.27325
FBgn0015541	sda	3R:26915760-26945309	OK	0.964797	0.574382	-0.238892	-0.65894	0.27325
FBgn0001226	Hsp27	3L:9384062-9386463	OK	1086.38	738.31	9.80686	-0.557168	0.2733
FBgn0054039	CG34039	3L:14559999-14562613	OK	52.7279	37.4757	5.47748	-0.4915	0.27335
FBgn0033065	Cyp6w1	2R:6173683-6176195	OK	3.06959	1.75763	1.27888	-0.770833	0.2735
FBgn0052736	CG32736	X:7011356-7012137	OK	22.0775	9.71982	3.88336	-1.17533	0.27355
FBgn0032135	GlcAT-S	2L:9616468-9623109	OK	27.6911	37.3081	5.01091	0.428728	0.274
FBgn0263038	CG43333	2L:14163507-14180686	OK	2.70941	3.94395	1.75302	0.525498	0.27405
FBgn0033010	Atf6	2R:5144732-5154756	OK	24.6325	33.0828	4.84035	0.424028	0.27435
FBgn0036191	Sug	3L:11683979-11691399	OK	13.3084	19.3358	4.01285	0.535579	0.2744
FBgn0034085	Ptp52F	2R:16171111-16178307	OK	2.9236	1.93312	1.30998	-0.572572	0.2748
FBgn0029783	Sirt4	X:5663113-5665940	OK	22.1505	15.317	4.21111	-0.529316	0.2748
FBgn0019686	lok	2L:20061421-20065679	OK	281.509	413.791	8.41533	0.555557	0.275
FBgn0037150	CG7133	3L:22073067-22074523	OK	43.6581	32.2827	5.23431	-0.434327	0.275
FBgn0031540	CG3238	2L:3467341-3470004	OK	26.5471	35.6333	4.94755	0.423291	0.2754
FBgn0036537	CG18081	3L:15832463-15835388	OK	293.587	213.344	7.96792	-0.460422	0.2756
FBgn0030891	dik	X:18078490-18088532	OK	24.7217	38.0475	4.94352	0.619987	0.2757
FBgn0038011	CG4066	3R:12311352-12313119	OK	3.96875	2.37575	1.66623	-0.71672	0.2759
FBgn0262582	cic	3R:20252769-20303942	OK	22.1054	30.3331	4.7002	0.454731	0.2761
FBgn0003048	pcx	X:2225295-2242035	OK	3.51012	5.47443	2.16544	0.626778	0.27645
FBgn0086384	Mer	X:19689696-19693500	OK	57.5835	76.8828	6.05828	0.416377	0.27655
FBgn0038584	mTerf5	3R:18221521-18223682	OK	33.466	24.7573	4.85226	-0.433331	0.2767
FBgn0025725	alphaCOP	3L:1641065-1645199	OK	41.4976	31.0487	5.16976	-0.417328	0.27685
FBgn0262559	Mdh2	3R:18226395-18228718	OK	473.343	339.552	8.64748	-0.479133	0.27685
FBgn0259745	wech	2R:7478852-7489823	OK	62.086	86.5741	6.19802	0.479011	0.27695
FBgn0034025	GalNAc-T1	2R:15511709-15515597	OK	79.7603	107.623	6.53529	0.431776	0.27705
FBgn0034162	CG6426	2R:16869401-16871851	OK	3.04556	1.30911	1.07405	-1.15853	0.2771
FBgn0033906	CG8331	2R:14168785-14173596	OK	288.102	202.967	7.91837	-0.505125	0.2772
FBgn0031670	CG3887	2L:5010921-5012127	OK	102.695	76.6246	6.47262	-0.422009	0.27745
FBgn0039135	CG13603	3R:23985212-23986569	OK	57.7941	77.8144	6.06958	0.428474	0.278
FBgn0264426	CG43844	3R:21885675-21907182	OK	0.571035	3.17375	0.567702	2.28648	0.27805
FBgn0000299	Cg25C	2L:5029608-5037279	OK	5.21806	3.77458	2.18247	-0.45686	0.2781
FBgn0031908	CG5177	2L:7405226-7409809	OK	5.67138	1.80992	1.73121	-1.5954	0.2781
FBgn0051826	CG31826	2L:15771262-15773113	OK	2.17404	1.05466	0.696363	-0.97779	0.27815
FBgn0265203	CR44263	3R:31758709-31759360	OK	2.35044	5.51979	1.89178	1.19748	0.2783
FBgn0086687	Desat1	3R:12439599-12447616	OK	182.498	252.485	7.74658	0.468098	0.27855
FBgn0030615	Cyp4s3	X:15089681-15116542	OK	13.6423	9.42199	3.51591	-0.529288	0.27855
FBgn0028499	CG7985	3R:18199856-18215001	OK	6.10619	8.64037	2.8807	0.493986	0.2791
FBgn0037018	CG4042	3L:20770142-20771507	OK	117.14	87.6971	6.66471	-0.41722	0.27915
FBgn0266670	Sec5	2L:3457301-3461952	OK	21.3014	15.8735	4.20862	-0.422025	0.27935
FBgn0082582	tmod	3R:30532606-30578905	OK	8.69936	11.9822	3.3661	0.457413	0.27945
FBgn0026380	Prosbeta3	3R:9004016-9006226	OK	407.369	266.405	8.36428	-0.612528	0.27965
FBgn0010391	Gtp-bp	X:11126876-11129087	OK	75.3071	56.3395	6.02763	-0.417995	0.2797
FBgn0264694	mgr	3R:11408791-11409875	OK	336.008	248.523	8.1753	-0.434965	0.2798
FBgn0032295	CG12299	2L:10737344-10740762	OK	31.6073	42.2424	5.19539	0.417288	0.28
FBgn0016700	Rab1	3R:21266028-21269060	OK	132.028	97.3483	6.82618	-0.439227	0.28015
FBgn0261592	RpS6	X:7898437-7901331	OK	3497.93	2122.67	11.412	-0.720595	0.28025
FBgn0033915	CG8485	2R:14235786-14239703	OK	35.3655	47.0215	5.35333	0.409969	0.2804
FBgn0036152	CG6175	3L:11287935-11295919	OK	23.9308	32.1045	4.798	0.422378	0.28045
FBgn0263490	mld	3R:24585652-24625562	OK	17.4767	25.8439	4.41646	0.561731	0.2805
FBgn0035142	hipk	3L:543059-581099	OK	7.61756	10.3729	3.16837	0.440444	0.28125
FBgn0038570	Prx5	3R:18165441-18167273	OK	634.653	460.072	9.07804	-0.464022	0.2814
FBgn0029835	CG5921	X:6050827-6065646	OK	2.20914	3.29468	1.48532	0.55592	0.2816
FBgn0015371	chn	2R:15115235-15144783	OK	25.8724	34.2817	4.90124	0.404662	0.28165
FBgn0037760	FBXO11	3R:9803485-9809368	OK	38.9632	52.3043	5.49968	0.423875	0.2819
FBgn0037270	CG9769	3R:4712881-4714182	OK	410.019	297.927	8.4496	-0.4606	0.2819
FBgn0038686	CG5555	3R:19178084-19180538	OK	48.7664	36.6108	5.40445	-0.412638	0.28225
FBgn0051133	Slimp	3R:24141394-24148967	OK	20.7237	13.7733	4.0872	-0.585915	0.28235
FBgn0260660	Mp	3L:6998842-7053499	OK	0.749671	1.20622	0.0751871	0.620422	0.2824
FBgn0032818	CG10628	2L:19757244-19758615	OK	67.4114	50.3568	5.86702	-0.420082	0.2825
FBgn0037552	CG7800	3R:8217956-8219734	OK	4.14721	6.33869	2.38664	0.600252	0.28265
FBgn0031872	ihog	2L:6945463-6948808	OK	8.29479	11.3667	3.29444	0.449884	0.28265
FBgn0061359	CG33671	2R:12633588-12636141	OK	108.187	67.8074	6.42211	-0.673219	0.28285
FBgn0015618	Cdk8	3L:9837079-9838670	OK	13.8211	9.69344	3.54551	-0.507386	0.2829
FBgn0029868	CG3446	X:6347102-6350401	OK	308.904	200.427	7.95957	-0.623829	0.28305
FBgn0014189	Hel25E	2L:5539325-5542314	OK	239.729	329.748	8.13576	0.459795	0.28315
FBgn0259740	CG42394	3R:10849824-10851788	OK	6.15745	2.80883	2.09301	-1.10514	0.28315
FBgn0038472	CG3995	3R:17041895-17043136	OK	30.3801	41.5386	5.15482	0.450054	0.28375
FBgn0035266	Gk	3L:1738406-1745421	OK	32.4612	43.2676	5.23181	0.413464	0.28385
FBgn0038610	CG7675	3R:18378123-18381178	OK	103.269	77.474	6.48458	-0.414158	0.28395
FBgn0023130	a6	X:1692823-1695889	OK	18.591	25.4189	4.44888	0.449222	0.284
FBgn0022708	Adk2	2R:24024097-24025877	OK	276.459	207.809	7.90563	-0.411635	0.28425
FBgn0266697	CR45187	3R:4402428-4402928	OK	1.8126	5.2813	1.68174	1.49242	0.2843
FBgn0043900	pygo	3R:31575834-31580699	OK	43.5692	58.7078	5.66324	0.429391	0.2844
FBgn0034335	GstE1	2R:18396637-18399223	OK	84.282	62.6884	6.18564	-0.426437	0.2844
FBgn0264617	CR43957	4:47709-63124	OK	2.65259	5.85601	2.01757	1.11356	0.28465
FBgn0039881	CG1971	3R:31805467-31806769	OK	7.58821	11.6721	3.24997	0.614652	0.2847
FBgn0261593	RpS10b	X:19598030-19601851	OK	5248.81	3189.31	11.9984	-0.718728	0.2847
FBgn0004867	RpS2	2L:9896264-9897552	OK	7277.41	3591.1	12.3197	-1.01898	0.28495
FBgn0032752	CG10702	2L:19064831-19069851	OK	9.80329	13.6928	3.54688	0.477936	0.28515
FBgn0004648	svr	X:496445-509072	OK	21.7922	29.7172	4.67521	0.445728	0.2852
FBgn0053172	CG33172	X:15769663-15772985	OK	14.3957	19.5021	4.07524	0.435383	0.28535
FBgn0259171	Pde9	X:12785562-12897327	OK	1.63937	2.39289	1.05819	0.519254	0.28535
FBgn0038858	CG5793	3R:21127572-21129717	OK	73.5774	54.0902	5.98156	-0.44319	0.28545
FBgn0003890	betaTub97EF	3R:27967007-27988384	OK	11.9445	8.33262	3.33314	-0.514322	0.28545
FBgn0002526	LanA	3L:6203830-6218022	OK	1.83745	1.30817	0.72399	-0.460338	0.28575
FBgn0038742	Arc42	3R:19877736-19879309	OK	87.3866	65.647	6.24492	-0.412137	0.28605
FBgn0050421	CG30421	2R:24743748-24756976	OK	9.57714	12.8295	3.48359	0.418014	0.2861
FBgn0052451	SPoCk	3L:22749443-22787631	OK	42.3819	56.5881	5.61688	0.416198	0.28615
FBgn0265087	CR44198	2L:13118871-13119288	OK	6.26745	2.32025	1.97294	-1.39556	0.2862
FBgn0024956	Mat1	2R:10738616-10739829	OK	87.0065	65.0956	6.23571	-0.418006	0.2864
FBgn0026196	nop5	2L:6914300-6920210	OK	232.322	378.737	8.21302	0.704831	0.28645
FBgn0040773	CoVIIc	2R:10033303-10050066	OK	1485.01	826.827	10.114	-0.844738	0.28655
FBgn0037623	CG9801	3R:8735878-8747675	OK	2.73363	4.02304	1.77318	0.541057	0.2866
FBgn0032775	CG17544	2L:19390369-19398493	OK	6.10935	8.65639	2.88239	0.495894	0.2867
FBgn0038612	cona	3R:18385827-18389805	OK	0.885342	0.124433	-1.08847	-2.13434	0.28675
FBgn0264302	CG43780	3L:7333543-7335226	OK	113.794	150.987	7.03539	0.407688	0.28685
FBgn0040931	CG9034	X:9159513-9160052	OK	476.467	357.975	8.69033	-0.412417	0.28685
FBgn0025373	Fpps	2R:11301915-11307528	OK	54.6639	37.7952	5.50955	-0.53121	0.28735
FBgn0015240	Hr96	3R:25025234-25029351	OK	34.0922	45.4584	5.30262	0.41405	0.2877
FBgn0030806	CG13001	X:16941085-16942871	OK	14.5075	20.0409	4.10035	0.463419	0.288
FBgn0087040	alphaTub67C	3L:9681267-9683370	OK	589.676	413.771	8.94853	-0.510986	0.288
FBgn0036770	Prestin	3L:17898888-17907812	OK	21.2928	28.3998	4.62597	0.413826	0.2886
FBgn0027079	Aats-val	2R:13198849-13202709	OK	28.1256	21.2431	4.61732	-0.403235	0.28865
FBgn0037022	CG11396	3L:20786339-20788137	OK	48.3852	36.1977	5.39064	-0.417666	0.28865
FBgn0259834	out	X:19310512-19322106	OK	29.6412	39.3434	5.09805	0.407321	0.28875
FBgn0031601	Dim1	2L:4403250-4403955	OK	125.778	93.1558	6.7595	-0.432761	0.28875
FBgn0052152	CG32152	3L:16132027-16164701	OK	8.63732	18.4702	3.67105	1.08773	0.2888
FBgn0005777	PpD3	3R:9747874-9754686	OK	98.1595	134.441	6.84521	0.453377	0.28885
FBgn0037312	CG11999	3R:5353716-5354747	OK	93.4789	69.9373	6.33908	-0.41806	0.28895
FBgn0038578	MED17	3R:18189071-18191967	OK	20.5031	15.173	4.14885	-0.431878	0.2891
FBgn0036891	CG9372	3L:19606207-19612199	OK	1.75778	0.260218	-0.289739	-2.36664	0.2891
FBgn0050035	Tret1-1	2R:11652755-11679354	OK	7.43814	4.0772	2.48837	-0.851672	0.2892
FBgn0028692	Rpn2	3R:29153523-29157255	OK	123.165	91.2458	6.72944	-0.432353	0.2894
FBgn0034300	CG5098	2R:18094939-18101031	OK	12.5393	16.7237	3.86613	0.412578	0.28955
FBgn0003733	tor	2R:7705182-7709184	OK	27.7322	36.6175	4.99854	0.399713	0.29
FBgn0037936	CG6908	3R:11688380-11690051	OK	13.5773	9.34824	3.50688	-0.533666	0.29
FBgn0261065	Cpsf73	3R:18659617-18663552	OK	50.2359	35.228	5.39813	-0.510776	0.29015
FBgn0267630	CR45968	3L:22868379-22878984	OK	59.5462	40.6924	5.62429	-0.54813	0.29025
FBgn0037816	CG6345	3R:10413300-10416046	OK	6.35198	3.32808	2.23357	-0.912341	0.29025
FBgn0033609	Fbl6	2R:11285147-11293591	OK	12.0617	18.3929	3.90659	0.604627	0.29045
FBgn0038816	Lrrk	3R:20635479-20652450	OK	2.23003	3.14854	1.46007	0.479443	0.29045
FBgn0243516	Vrp1	2R:22106106-22124566	OK	14.9339	21.7692	4.18049	0.540681	0.2908
FBgn0033337	CG8272	2R:8888403-8891401	OK	9.38537	12.7972	3.46735	0.443282	0.29085
FBgn0266666	Sem1	2L:7063985-7065837	OK	1287.28	945.745	10.1078	-0.444762	0.2912
FBgn0039663	CG2321	3R:29377645-29489265	OK	8.12815	11.6741	3.29906	0.516977	0.29135
FBgn0011766	E2f1	3R:21620303-21660871	OK	40.8329	54.2953	5.5603	0.410221	0.2914
FBgn0051549	CG31549	3R:5632191-5633321	OK	151.78	114.67	7.04469	-0.404186	0.29145
FBgn0039857	RpL6	3R:31594791-31596204	OK	2785.73	1742.14	11.1053	-0.677164	0.2915
FBgn0031971	Sirup	2L:7998868-8004286	OK	141.591	101.539	6.90696	-0.479294	0.2917
FBgn0038755	Hs6st	3R:19929276-20008512	OK	8.34539	11.4611	3.30469	0.453043	0.29195
FBgn0024698	Cpsf160	2R:14497346-14503488	OK	16.5182	21.7858	4.25331	0.397231	0.29215
FBgn0004861	ph-p	X:2126209-2138371	OK	0.65408	1.05602	-0.0990221	0.616377	0.2924
FBgn0004959	phm	X:18685765-18688433	OK	1.69032	2.78979	1.18559	0.690747	0.29255
FBgn0034447	CG7744	2R:19452503-19455527	OK	38.791	51.635	5.48722	0.411704	0.2927
FBgn0037763	CG16904	3R:9815927-9816979	OK	0.293021	0.929645	-0.652587	1.38947	0.29285
FBgn0264479	CR43887	3L:11693134-11693661	OK	0.402045	1.93155	0.0142347	2.01669	0.2932
FBgn0000964	tj	2L:19464266-19467758	OK	13.7621	10.2151	3.57988	-0.426388	0.29325
FBgn0038063	Octbeta2R	3R:12550624-12595725	OK	1.83288	1.14144	0.631383	-0.638738	0.2935
FBgn0036314	CG10754	3L:12805901-12814019	OK	74.7798	47.2486	5.89588	-0.661255	0.2937
FBgn0259982	l(2)35Cc	2L:15256580-15264692	OK	46.6678	31.9339	5.27449	-0.545916	0.29375
FBgn0036671	CG9951	3L:16863163-16864989	OK	46.0902	34.6782	5.32481	-0.409404	0.2938
FBgn0037531	CG10445	3R:7916598-7920299	OK	8.83593	11.9213	3.37357	0.427903	0.29415
FBgn0266413	CR45053	3R:9631640-9637611	OK	143.965	93.5852	6.86016	-0.620827	0.29425
FBgn0261793	Trf2	X:8408007-8433011	OK	16.676	23.547	4.31596	0.495258	0.29435
FBgn0036990	mRpL15	3L:20432467-20436209	OK	117.208	80.0093	6.59903	-0.55026	0.29445
FBgn0030692	mRpS30	X:15786046-15788288	OK	71.002	53.6929	5.95058	-0.402474	0.29455
FBgn0003114	plu	2R:20262957-20263684	OK	63.481	45.2842	5.74732	-0.486406	0.2946
FBgn0005694	Aef1	3L:21433421-21441363	OK	53.6734	74.047	5.98057	0.463496	0.2954
FBgn0032341	Reps	2L:11100962-11106645	OK	20.2191	26.6944	4.54431	0.399095	0.29545
FBgn0026393	Or43b	2R:7916855-7922604	OK	11.4025	19.4729	3.90733	0.76691	0.29555
FBgn0033348	Spt	2R:8918939-8922755	OK	4.28576	6.42293	2.41917	0.572693	0.2956
FBgn0003411	sisA	X:11321578-11322357	OK	1.63247	0.571958	0.109637	-1.36639	0.2956
FBgn0013954	FK506-bp2	2R:19290108-19290962	OK	1572.93	1133.23	10.3828	-0.472978	0.2958
FBgn0034460	CG18367	2R:19636659-19637400	OK	3.55783	0.582321	0.659755	-2.42247	0.2959
FBgn0033589	CG13227	2R:11235251-11235755	OK	4.41096	1.80912	1.55317	-1.24053	0.29595
FBgn0260768	CG42566	2R:22661933-22663241	OK	13.0227	7.5628	3.32593	-0.776121	0.2961
FBgn0085242	CG34213	2R:23967123-23967745	OK	27.9037	17.6956	4.4805	-0.654097	0.29625
FBgn0261238	Alh	3R:7093934-7124185	OK	30.7045	41.1491	5.15568	0.421222	0.29635
FBgn0267795	CG32138	3L:14053099-14071583	OK	12.2361	16.2207	3.82672	0.403817	0.29645
FBgn0040236	c11.1	X:9273412-9283117	OK	16.5689	24.0407	4.32624	0.534309	0.29655
FBgn0023441	fus	2R:15657317-15676845	OK	25.0033	33.6158	4.86258	0.425548	0.29655
FBgn0050493	CG30493	2R:7699252-7703501	OK	25.1143	16.0216	4.33355	-0.645247	0.29655
FBgn0064117	CG33714	X:21317935-21319296	OK	312.051	423.251	8.50591	0.43961	0.2975
FBgn0038504	Sur-8	3R:17395198-17403718	OK	13.2659	17.65	3.94512	0.409262	0.29765
FBgn0085279	CG34250	3L:17476221-17477103	OK	179.684	123.466	7.21963	-0.540983	0.2979
FBgn0035194	Psf1	3L:1246985-1247677	OK	48.9256	34.8184	5.37069	-0.489548	0.29795
FBgn0051229	CG31229	3R:18667851-18677539	OK	56.1313	31.8655	5.40587	-0.814858	0.298
FBgn0036973	Rbbp5	3L:20345735-20347942	OK	26.6038	19.7621	4.52546	-0.427027	0.2982
FBgn0267464	CR45814	3L:1602953-1618190	OK	53.3146	34.7324	5.43076	-0.616804	0.2984
FBgn0015222	Fer1HCH	3R:30385572-30390584	OK	413.456	269.718	8.38389	-0.616096	0.2984
FBgn0035853	UbcE2M	3L:8191269-8197987	OK	141.915	98.8348	6.88915	-0.521493	0.2986
FBgn0052099	eap	3L:12146518-12156990	OK	58.0469	39.0265	5.57585	-0.571556	0.2987
FBgn0015286	Rala	X:3704609-3719635	OK	45.973	60.7571	5.7266	0.401504	0.29875
FBgn0038927	CG6015	3R:22032149-22034286	OK	71.6403	54.2162	5.96401	-0.401401	0.29885
FBgn0031391	CG11723	2L:2145296-2147275	OK	28.4996	37.8685	5.04233	0.408808	0.2993
FBgn0034976	CG4049	2R:24107086-24114292	OK	7.89269	10.5691	3.20702	0.416685	0.2993
FBgn0022343	CG3760	2R:24938180-24940483	OK	315.532	226.541	8.06318	-0.477835	0.29945
FBgn0030683	CG8239	X:15749165-15760733	OK	33.9342	52.6554	5.40508	0.632334	0.2996
FBgn0025109	Bem46	2L:2988115-2992759	OK	28.7341	43.6684	5.15076	0.602114	0.30005
FBgn0035830	CG8209	3L:7976405-7978650	OK	77.7275	56.3593	6.05067	-0.463069	0.3003
FBgn0000447	Dhod	3R:8651083-8654766	OK	166.075	120.99	7.14825	-0.456624	0.30035
FBgn0035167	Gr61a	3L:841450-843701	OK	8.16796	11.6272	3.29966	0.504255	0.3005
FBgn0012034	AcCoAS	3L:21270721-21280243	OK	35.515	46.9197	5.3548	0.40078	0.3006
FBgn0263968	nonC	X:6824495-6838122	OK	5.35535	7.06392	2.64421	0.393077	0.3009
FBgn0004066	Prosalpha4	X:16276269-16277587	OK	471.131	346.046	8.65776	-0.445054	0.30125
FBgn0031969	pes	2L:7986785-7994184	OK	53.2691	70.6259	5.94105	0.406234	0.3014
FBgn0039856	CG1774	3R:31592802-31594719	OK	35.0921	46.3135	5.33683	0.399293	0.30145
FBgn0037378	CG2046	3R:5791878-5794317	OK	158.203	106.483	7.02119	-0.570711	0.30145
FBgn0032116	Mco1	2L:9416587-9426342	OK	2.1312	1.34903	0.846454	-0.622732	0.3015
FBgn0000318	cl	2L:5520134-5523898	OK	441.441	323.126	8.5614	-0.450004	0.30155
FBgn0266446	CG45076	3R:10768000-10777374	OK	3.19768	1.32232	1.11485	-1.21321	0.30165
FBgn0030088	Arfrp1	X:9107068-9108354	OK	46.3414	61.7753	5.74432	0.413952	0.30175
FBgn0030327	FucT6	X:11706574-11709951	OK	33.5441	44.2126	5.27096	0.397363	0.30175
FBgn0030710	CG8924	X:15941076-15944449	OK	41.9003	55.2439	5.59134	0.398025	0.30185
FBgn0265318	CR44291	3R:8562672-8563798	OK	17.4749	11.211	3.81755	-0.63579	0.30195
FBgn0036428	Gbs-70E	3L:14540936-14550975	OK	113.538	153.241	7.04445	0.432298	0.3021
FBgn0010412	RpS19a	X:16637893-16639249	OK	4665.38	3085.32	11.8895	-0.596559	0.30215
FBgn0036844	Mkp3	3L:19066154-19086426	OK	59.6178	78.7814	6.10085	0.401524	0.3024
FBgn0030261	CG15203	X:11066551-11068379	OK	1.82809	0.633738	0.250255	-1.39384	0.30265
FBgn0259221	CG42321	2R:13414977-13439051	OK	7.90495	10.6189	3.21149	0.421193	0.3027
FBgn0029974	dpr14	X:7903703-7908286	OK	0.671534	1.27982	0.0451409	0.838678	0.303
FBgn0003557	Su(dx)	2L:2037713-2044372	OK	71.3765	96.557	6.3771	0.435405	0.30315
FBgn0004901	Prat	3R:7903029-7911779	OK	106.228	164.845	7.04911	0.633463	0.3033
FBgn0029924	CG4586	X:6969917-6972265	OK	82.9984	62.6115	6.1737	-0.406091	0.30335
FBgn0036330	CG11263	3L:13006816-13007881	OK	9.87254	14.6058	3.59814	0.560352	0.3035
FBgn0029512	Aos1	3R:12431320-12433822	OK	271.347	148.668	7.65072	-0.867606	0.3036
FBgn0030686	mRpL3	X:15761247-15762663	OK	95.6754	72.9672	6.38637	-0.390431	0.3037
FBgn0020622	Pi3K21B	2L:297879-305233	OK	51.6174	68.6859	5.89831	0.411463	0.30395
FBgn0035149	MED30	3L:652986-654089	OK	50.9785	38.2315	5.46755	-0.414186	0.3041
FBgn0028400	Syt4	3R:7266064-7270809	OK	2.98271	4.3869	1.89496	0.54152	0.3042
FBgn0035622	CG10590	3L:5601095-5603979	OK	14.2688	19.1258	4.05492	0.420104	0.3045
FBgn0036299	Tsf2	3L:12530435-12533724	OK	30.3281	39.9264	5.12511	0.395548	0.3045
FBgn0032120	CG33298	2L:9495473-9520696	OK	18.2534	24.0244	4.3952	0.394446	0.3045
FBgn0250823	gish	3R:16272451-16304768	OK	130.537	178.823	7.25631	0.453775	0.305
FBgn0032456	MRP	2L:12713275-12744807	OK	35.2128	53.0543	5.43712	0.589995	0.3051
FBgn0030237	CG15209	X:10832751-10847092	OK	4.38642	1.11826	1.22519	-1.88074	0.3055
FBgn0032987	RpL21	2L:22247110-22247875	OK	4421.65	2915.79	11.8101	-0.600681	0.30575
FBgn0036476	CG6945	3L:15066080-15094724	OK	4.30621	7.68413	2.55004	0.820998	0.3058
FBgn0250732	gfzf	3R:7144723-7151270	OK	26.9974	40.7903	5.05688	0.593604	0.30595
FBgn0051935	CG31935	2L:1555128-1611157	OK	9.35433	12.598	3.45375	0.425554	0.3063
FBgn0030306	Spase25	X:11485249-11491573	OK	132.381	100.534	6.85131	-0.396668	0.30635
FBgn0036059	nudE	3L:9898702-9903031	OK	66.3231	87.3477	6.25198	0.396735	0.3064
FBgn0036397	CG8783	3L:13999379-14001880	OK	24.308	32.186	4.81106	0.403555	0.3065
FBgn0030552	mRpL38	X:14226288-14227949	OK	92.0831	69.8789	6.32764	-0.397582	0.3065
FBgn0030035	CG11190	X:8404534-8407263	OK	26.0391	19.6791	4.50702	-0.402233	0.30655
FBgn0034858	eIF2B-delta	2R:23386520-23396680	OK	76.7508	54.0224	6.01107	-0.505834	0.30665
FBgn0026577	CG8677	2L:21221311-21232059	OK	16.3426	21.5181	4.23677	0.394801	0.30675
FBgn0260780	wisp	X:11893942-11899920	OK	142.932	204.031	7.41677	0.513157	0.3069
FBgn0004509	Fur1	3R:25347430-25473058	OK	19.4705	25.577	4.48651	0.391796	0.3069
FBgn0264560	garz	2R:12326359-12333860	OK	10.9628	14.4202	3.66382	0.392345	0.30695
FBgn0004435	Galphaq	2R:12612739-12623197	OK	46.0403	64.9468	5.77568	0.495451	0.30705
FBgn0037431	CG17917	3R:6341967-6342873	OK	0.952047	0.166184	-0.918153	-1.9827	0.3071
FBgn0011785	BRWD3	3R:24318815-24333316	OK	17.4517	27.2268	4.45289	0.638706	0.3073
FBgn0022160	Gpo-1	2R:15857751-15862755	OK	6.72356	4.72136	2.51998	-0.501084	0.3075
FBgn0037842	CG6567	3R:10852723-10854451	OK	85.3786	64.1716	6.2118	-0.411382	0.30785
FBgn0031868	Rat1	2L:6908082-6914138	OK	27.9787	41.5025	5.095	0.567194	0.30805
FBgn0032986	CG3262	2L:22239915-22246988	OK	93.7184	124.623	6.75719	0.410785	0.30805
FBgn0032788	CG13084	2L:19484929-19486532	OK	93.4844	71.0122	6.35011	-0.396171	0.30815
FBgn0021818	cnk	2R:17413969-17420007	OK	19.7048	25.8652	4.50314	0.390729	0.3082
FBgn0029094	asf1	3L:19618893-19620398	OK	215.593	164.139	7.55624	-0.393183	0.30835
FBgn0038426	mRpS33	3R:16434898-16436597	OK	97.0761	62.3655	6.28376	-0.637542	0.3084
FBgn0022224	ubl	2R:6810010-6810530	OK	162.478	117.273	7.10997	-0.470031	0.3085
FBgn0036826	arx	3L:18900594-18901554	OK	42.7899	31.5129	5.2025	-0.440125	0.30875
FBgn0004179	Csp	3L:22267381-22273745	OK	150.853	203.697	7.45447	0.433033	0.3088
FBgn0019968	Khc-73	2R:15515777-15532259	OK	5.98565	7.89897	2.80261	0.394403	0.30885
FBgn0031877	CG10399	2L:6960376-6964074	OK	30.2469	18.0904	4.55429	-0.738372	0.30885
FBgn0032800	CG10137	2L:19526685-19532985	OK	1.05843	2.03897	0.654544	0.884745	0.30945
FBgn0000541	E(bx)	3L:233925-246912	OK	32.8003	43.9178	5.25002	0.419986	0.3099
FBgn0035768	CG14834	3L:7345697-7347123	OK	95.3444	72.8686	6.3829	-0.387385	0.3099
FBgn0036811	MED11	3L:18745855-18748367	OK	47.5576	30.4367	5.25355	-0.642162	0.3101
FBgn0032303	CG6508	2L:10804273-10837511	OK	5.82351	3.39635	2.18615	-0.760603	0.31025
FBgn0037120	CG11247	3L:21724325-21728806	OK	28.5442	37.4124	5.03473	0.389125	0.31035
FBgn0013263	Trl	3L:14747928-14761844	OK	25.0509	33.7538	4.86689	0.428708	0.3105
FBgn0030228	BTBD9	X:10768536-10772154	OK	44.8827	58.6983	5.6845	0.386404	0.3105
FBgn0036389	ssp2	3L:13965202-13973067	OK	50.6367	68.9985	5.88777	0.445625	0.31055
FBgn0015527	pen	X:21345357-21349843	OK	81.7578	57.5694	6.10239	-0.505314	0.3106
FBgn0054002	CG34002	3L:17858473-17860482	OK	0.35569	0.922242	-0.551069	1.16561	0.3107
FBgn0262679	CG43149	3L:53872-54751	OK	0.512101	1.32043	-0.100915	1.21449	0.31075
FBgn0040513	kappaB-Ras	2R:7440705-7445792	OK	37.8681	24.6979	4.93943	-0.61457	0.31075
FBgn0052368	CG32368	3L:7915436-7915846	OK	3.6509	0.970021	1.00244	-1.8096	0.311
FBgn0259244	CG42342	3R:16502769-16571363	OK	13.3935	17.559	3.94826	0.388139	0.3115
FBgn0027080	Aats-tyr	3L:16417348-16419302	OK	134.231	101.937	6.8713	-0.3967	0.3118
FBgn0264892	CR44083	2L:13261007-13286538	OK	4.62678	8.69467	2.68874	0.895772	0.3119
FBgn0035484	CG11594	3L:4021456-4026011	OK	5.01797	2.83791	1.95518	-0.800781	0.312
FBgn0027101	Dyrk3	4:1225088-1230713	OK	22.2678	29.0398	4.67414	0.381568	0.31215
FBgn0261955	kdn	X:6350628-6361323	OK	78.9659	103.886	6.50261	0.395262	0.3124
FBgn0037262	MED31	3R:4641962-4644636	OK	148.23	111.25	7.00581	-0.413709	0.31245
FBgn0264986	CR44137	3R:11633277-11650706	OK	3.97602	8.44478	2.5611	1.06788	0.31255
FBgn0004926	eIF-2beta	3L:12521128-12526731	OK	561.46	397.512	8.88426	-0.498079	0.31265
FBgn0067783	att-ORFA	3R:20552384-20557667	OK	35.2968	26.5881	4.94184	-0.407422	0.31275
FBgn0038234	mRpL11	3R:14511837-14513637	OK	84.7947	60.5461	6.16497	-0.48526	0.3128
FBgn0265761	CR44568	X:12622211-12622771	OK	1.07017	2.70585	0.857578	1.26172	0.3129
FBgn0036922	CG14182	3L:19978712-19979812	OK	11.1249	16.7053	3.77974	0.582214	0.31295
FBgn0004864	hop	X:11360929-11368098	OK	18.4079	24.202	4.40654	0.392934	0.3134
FBgn0030349	CG10353	X:11877736-11887162	OK	10.6145	14.0523	3.62223	0.401472	0.31345
FBgn0263660	CR43651	2R:9552843-9553940	OK	1.91679	3.48619	1.42726	0.830391	0.3136
FBgn0013799	Deaf1	3L:19818173-19830686	OK	33.4623	44.3024	5.27067	0.403796	0.31375
FBgn0001977	CIAPIN1	2L:15035393-15038861	OK	28.269	21.5253	4.63045	-0.391595	0.31375
FBgn0259979	CG17337	2R:5697871-5700212	OK	256.236	192.156	7.79439	-0.415007	0.3142
FBgn0037853	CG14696	3R:10882432-10885001	OK	9.49477	6.52898	2.99552	-0.533461	0.31425
FBgn0027535	botv	2R:19129588-19133706	OK	5.31371	7.27349	2.65948	0.44573	0.31435
FBgn0052369	CG32369	3L:7777104-7809825	OK	0.988416	0.605691	-0.190331	-0.625122	0.31435
FBgn0029958	Pdp	X:7731778-7734651	OK	67.7267	51.8781	5.89181	-0.383949	0.3144
FBgn0026869	Thd1	4:501809-557854	OK	5.35714	7.1779	2.65583	0.415377	0.3145
FBgn0032467	CG9934	2L:13013275-13019434	OK	31.2251	23.9355	4.77817	-0.382152	0.3145
FBgn0039902	Zip102B	4:310929-314087	OK	27.3726	35.7341	4.97159	0.38334	0.31475
FBgn0031148	Cbs	X:21045137-21049096	OK	154.165	117.04	7.07068	-0.397177	0.31505
FBgn0034939	thoc5	2R:23954090-23957405	OK	25.4597	17.5722	4.4096	-0.532389	0.31525
FBgn0046301	CG7148	3L:21830543-21832253	OK	26.2092	19.6748	4.51154	-0.411904	0.3153
FBgn0031420	Atxn7	2L:2375840-2380506	OK	10.9918	14.478	3.66857	0.394299	0.31535
FBgn0031057	Ubqn	X:19683807-19687658	OK	126.195	171.707	7.20265	0.443991	0.31555
FBgn0003159	ptr	X:2344948-2366356	OK	19.7776	25.8984	4.50671	0.387279	0.31575
FBgn0030063	CG1789	X:8720519-8721503	OK	89.3193	67.479	6.28051	-0.404011	0.31575
[truncated: 6,118 more rows]
