# Supplementary material for: Drosophila MARF1 ensures proper oocyte maturation by regulating nanos expression
Source: PLoS One. 2020 Apr 3;15(4):e0231114. doi: 10.1371/journal.pone.0231114 (PMC7122799; doi:10.1371/journal.pone.0231114)
Supplement: S5 Table — (XLSX) [file pone.0231114.s014.xlsx]

## Sheet: Primers
Supplementary Table S5. Primers used in this study
For qRT-PCR
Primer Name	Sequence (5'-)
CR44701-F	CCGAAGCTCGAAGATGAAAC
CR44701-R	CATGCTCGTAAGCTCGTCTG
Cyp4e2-F2	CCCTATTCTTTCCGCTGTGC
Cyp4e2-R2	TATCTGTGGGGACGGCATAC
Pdk-F	GGCAAGGAGGACATCTGTGT
Pdk-R	AATGTCGCCATGGAAATAGC
CG18088-F	AGGAAAAGGTGCTGGGAGAT
CG18088-R	TGCTGATTCAACTCCAGTGC
CG12674-F	ACGTATCCGACCATCGCTAC
CG12674-R	GCTGGACCTTCAGCAGAAAC
CG13397-F	CATCGAGTCCAAGTCAGCAA
CG13397-R	GTCGATTTCCTCCATCCTGA
CG18278-F	CACCAAGACATGAGGGTGTG
CG18278-R	ACTCCCATCAAGGTGACGAC
nos-F1	CACCGCCAATTCGCTCCTTAT
nos-R1	GCTGGTGACTCGCACTAGC
tra2-F1	AAGCCGCTGCATAGGAGTC
tra2-R1	TCGATAGGTCCGTACTTGTTGAA
CG12728-F1	CATCCAAGAACCCAAAGTCGG
CG12728-R1	TCGATGCGTTCAGTTGAGTAAA
abo-F	ACGGTACCCAGATCTGTTCG
abo-R	GTTGAGCCAAACACGGAAAT
Dp1-F	TCCCGCCCAAGTACTACAAC
Dp1-R	GCCAGCTCCAATAGCTGAAC
mts-F	ATGGAGGGCTACAACTGGTG
mts-R	GGGTGTTCTTCGCGTAACAT
CycB-F	TGGAGTCCCTTGAGCAGTTT
CycB-R	AATGAACTCGTTGCCCACTC
GNU-F1	CGGCATTGTCCGGGTTAAAAC
GNU-R1	GTACTTTGACTTGTGGGCGAA
dhd-F1	GATGTGGACAAATTCGAGGAGC
dhd-R1	GAGGCCAAGCGTCGATTTT
CycA-F	CAGCCAGGACGGAATAAAAA
CycA-R	CATATGTGGTCGCAAGATGG
CycB3-F	CACAAACGCAAGGATACGAA
CycB3-R	AAGTTGATGGTGAGCGTCCT
for Myc-dMarf1 transgene construction
Primer Name	Sequence (5'-)
XbaI-ATG-Myc-dMarf1-Fw	ATCTGGATCCTCTAGcaccATGGAGCAAAAGCTCA	paired with "XbaI-STOP-dMarf1-1305aa-Rc"
XbaI-STOP-dMarf1-1305aa-Rc	CGAGGTCGACTCTAGTCAAGCTATTTTACGATCGTGATTATC	paired with "XbaI-ATG-Myc-dMarf1-Fw"
dN-Fw	GCCGCCCCCTTCACCATGAGCGATGCTGTTACTTT	paired with "XbaI-STOP-dMarf1-1305aa-Rc"
dN-Rv	GGTGAAGGGGGCGGCCGC	paired with "XbaI-ATG-Myc-dMarf1-Fw"
dRRM-Fw	GCTAAGATTACGGAGTTTAATGCCAGTTCTAATACATGTAG	paired with "XbaI-STOP-dMarf1-1305aa-Rc"
dRRM-Rv	CTCCGTAATCTTAGCAAAAGTATG	paired with "XbaI-ATG-Myc-dMarf1-Fw"
dOSTx4-Fw	TGTGGAAGCTATTTCTCTTTAAGCAAAGACCAGTGC	paired with "XbaI-STOP-dMarf1-1305aa-Rc"
dOSTx4-Rv	GAAATAGCTTCCACAATTTGTG	paired with "XbaI-ATG-Myc-dMarf1-Fw"
dC-Rv	CGAGGTCGACTCTAGTCAACTTTGACGAAGCTCACAGTT	paired with "XbaI-ATG-Myc-dMarf1-Fw"
dC47aa-Rv	CGAGGTCGACTCTAGTCACCTGAGCTGTTCCGATCC	paired with "XbaI-ATG-Myc-dMarf1-Fw"
